# Supplementary material for: Multi-Omic Analysis of the Differences in Growth and Metabolic Mechanisms Between Chinese Domestic Cattle and Simmental Crossbred Cattle
Source: Int J Mol Sci. 2025 Feb 12;26(4):1547. doi: 10.3390/ijms26041547 (PMC11855754; doi:10.3390/ijms26041547)
Supplement: Supplementary file 1 [file ijms-26-01547-s001.zip]

Archive with 5 entries (5 files):
- Table S1 short-chain fatty acid content.xlsx
- Table S2 Alpha Diversity Index.xlsx
- Table S3_TN_vs_LB. GO. Enrichment.xlsx
- Table S4_TN_vs_LB_KEGGpathenrichment.xlsx
- Table_S5_Co-enrichment analysis TN_vs_LB.kegg.enrich.xlsx
