# Supplementary material for: Multi-Omic Analysis of the Differences in Growth and Metabolic Mechanisms Between Chinese Domestic Cattle and Simmental Crossbred Cattle
Source: Int J Mol Sci. 2025 Feb 12;26(4):1547. doi: 10.3390/ijms26041547 (PMC11855754; doi:10.3390/ijms26041547)
Supplement: Supplementary file 1 [file ijms-26-01547-s001.zip › Table S1 short-chain fatty acid content.xlsx]

## Sheet: sheet1
Index	Group	N	Mean	SD	SE
2-BA	TN	10	0.018834	0.0090115	0.0028497
2-BA	LB	10	0.01305	0.0021114	0.00066769
2-ECA	TN	10	0.00056445	0.00011495	0.00003635
2-ECA	LB	10	0.00049222	0.000088084	0.000027855
4-MVA	TN	5	0.0014186	0.0015502	0.00049021
4-MVA	LB	0	0	0	0
AA	TN	10	0.76582	0.54504	0.17236
AA	LB	10	0.55835	0.11529	0.036459
BA	TN	10	0.10265	0.16479	0.052111
BA	LB	10	0.079011	0.024287	0.0076801
CA	TN	10	0.0022725	0.00048848	0.00015447
CA	LB	10	0.0019248	0.00028333	0.000089595
DEA	TN	0	0	0	0
DEA	LB	2	0.0000019517	0.0000043229	0.000001367
HPA	TN	10	0.0023117	0.00024927	0.000078826
HPA	LB	10	0.0021367	0.00028876	0.000091313
IBA	TN	10	0.038335	0.0163	0.0051546
IBA	LB	10	0.026513	0.0087698	0.0027733
IVA	TN	10	0.02213	0.012453	0.0039379
IVA	LB	10	0.016462	0.0072904	0.0023054
OA	TN	10	0.0034931	0.00034249	0.00010831
OA	LB	10	0.0033466	0.00037728	0.00011931
PA	TN	10	0.15042	0.084148	0.02661
PA	LB	10	0.1359	0.035596	0.011256
VA	TN	10	0.02008	0.014	0.0044273
VA	LB	10	0.019988	0.0062945	0.0019905
