# Supplementary material for: Multi-Omic Analysis of the Differences in Growth and Metabolic Mechanisms Between Chinese Domestic Cattle and Simmental Crossbred Cattle
Source: Int J Mol Sci. 2025 Feb 12;26(4):1547. doi: 10.3390/ijms26041547 (PMC11855754; doi:10.3390/ijms26041547)
Supplement: Supplementary file 1 [file ijms-26-01547-s001.zip › Table S2 Alpha Diversity Index.xlsx]

## Sheet: Sheet1
group	observed_ASV	Shannon	Simpson	Chao1	ACE	Goods_coverage	PD_whole_tree
LB	2453.9	6.542	0.996	2637.8	2731.64	0.988	129.768
TN	2190.4	6.218	0.987	2320.47	2403.14	0.991	120.205
