# Supplementary material for: Multi-Omic Analysis of the Differences in Growth and Metabolic Mechanisms Between Chinese Domestic Cattle and Simmental Crossbred Cattle
Source: Int J Mol Sci. 2025 Feb 12;26(4):1547. doi: 10.3390/ijms26041547 (PMC11855754; doi:10.3390/ijms26041547)
Supplement: Supplementary file 1 [file ijms-26-01547-s001.zip › Table S3_TN_vs_LB. GO. Enrichment.xlsx]

## Sheet: Sheet1
GO_level_1	GO	Description	DiffRatio	BgRatio	P-value	Adjusted P-value	All_index	Count_all	Up_index	Count_up	Down_index	Count_down
Biological process	GO:0002449	lymphocyte mediated immunity	36/762 4.72%	317/19682 1.61%	8.02626e-09	2.53724e-05	ENSBTAG00000048135.2;ENSBTAG00000048048.2;ENSBTAG00000047700.2;ENSBTAG00000050485.1;ENSBTAG00000046690.2;ENSBTAG00000053635.1;ENSBTAG00000000966.6;ENSBTAG00000038843.2;ENSBTAG00000012029.6;ENSBTAG00000054741.1;ENSBTAG00000052486.1;ENSBTAG00000014983.6;ENSBTAG00000046076.2;ENSBTAG00000016061.4;ENSBTAG00000048268.2;ENSBTAG00000010522.6;ENSBTAG00000054818.1;ENSBTAG00000011193.4;ENSBTAG00000011196.4;…	36	ENSBTAG00000046690.2;ENSBTAG00000000966.6;ENSBTAG00000054741.1;ENSBTAG00000052486.1;ENSBTAG00000016061.4;ENSBTAG00000010522.6;ENSBTAG00000054818.1;ENSBTAG00000011193.4;ENSBTAG00000011196.4;ENSBTAG00000012403.6;ENSBTAG00000007153.4;ENSBTAG00000047632.2;ENSBTAG00000052514.1;ENSBTAG00000034501.4;ENSBTAG00000030426.4;ENSBTAG00000009137.5;ENSBTAG00000031267.3;ENSBTAG00000046268.2;ENSBTAG00000008592.6;…	22	ENSBTAG00000048135.2;ENSBTAG00000048048.2;ENSBTAG00000047700.2;ENSBTAG00000050485.1;ENSBTAG00000053635.1;ENSBTAG00000038843.2;ENSBTAG00000012029.6;ENSBTAG00000014983.6;ENSBTAG00000046076.2;ENSBTAG00000048268.2;ENSBTAG00000007275.5;ENSBTAG00000052658.1;ENSBTAG00000051183.1;ENSBTAG00000054133.1	14
Biological process	GO:0006958	complement activation, classical pathway	16/762 2.1%	72/19682 0.37%	1.18176e-08	2.53724e-05	ENSBTAG00000048135.2;ENSBTAG00000048048.2;ENSBTAG00000047700.2;ENSBTAG00000050485.1;ENSBTAG00000053635.1;ENSBTAG00000046076.2;ENSBTAG00000048268.2;ENSBTAG00000011193.4;ENSBTAG00000011196.4;ENSBTAG00000007153.4;ENSBTAG00000047632.2;ENSBTAG00000007275.5;ENSBTAG00000034501.4;ENSBTAG00000047621.2;ENSBTAG00000004840.5;ENSBTAG00000054133.1	16	ENSBTAG00000011193.4;ENSBTAG00000011196.4;ENSBTAG00000007153.4;ENSBTAG00000047632.2;ENSBTAG00000034501.4;ENSBTAG00000047621.2;ENSBTAG00000004840.5	7	ENSBTAG00000048135.2;ENSBTAG00000048048.2;ENSBTAG00000047700.2;ENSBTAG00000050485.1;ENSBTAG00000053635.1;ENSBTAG00000046076.2;ENSBTAG00000048268.2;ENSBTAG00000007275.5;ENSBTAG00000054133.1	9
Biological process	GO:0002455	humoral immune response mediated by circulating immunoglobulin	16/762 2.1%	82/19682 0.42%	8.34857e-08	0.000117748	ENSBTAG00000048135.2;ENSBTAG00000048048.2;ENSBTAG00000047700.2;ENSBTAG00000050485.1;ENSBTAG00000053635.1;ENSBTAG00000046076.2;ENSBTAG00000048268.2;ENSBTAG00000011193.4;ENSBTAG00000011196.4;ENSBTAG00000007153.4;ENSBTAG00000047632.2;ENSBTAG00000007275.5;ENSBTAG00000034501.4;ENSBTAG00000047621.2;ENSBTAG00000004840.5;ENSBTAG00000054133.1	16	ENSBTAG00000011193.4;ENSBTAG00000011196.4;ENSBTAG00000007153.4;ENSBTAG00000047632.2;ENSBTAG00000034501.4;ENSBTAG00000047621.2;ENSBTAG00000004840.5	7	ENSBTAG00000048135.2;ENSBTAG00000048048.2;ENSBTAG00000047700.2;ENSBTAG00000050485.1;ENSBTAG00000053635.1;ENSBTAG00000046076.2;ENSBTAG00000048268.2;ENSBTAG00000007275.5;ENSBTAG00000054133.1	9
Biological process	GO:0006956	complement activation	17/762 2.23%	95/19682 0.48%	1.25186e-07	0.000117748	ENSBTAG00000048135.2;ENSBTAG00000048048.2;ENSBTAG00000047700.2;ENSBTAG00000050485.1;ENSBTAG00000053635.1;ENSBTAG00000046076.2;ENSBTAG00000048268.2;ENSBTAG00000011193.4;ENSBTAG00000011196.4;ENSBTAG00000007153.4;ENSBTAG00000047632.2;ENSBTAG00000007275.5;ENSBTAG00000034501.4;ENSBTAG00000046158.2;ENSBTAG00000047621.2;ENSBTAG00000004840.5;ENSBTAG00000054133.1	17	ENSBTAG00000011193.4;ENSBTAG00000011196.4;ENSBTAG00000007153.4;ENSBTAG00000047632.2;ENSBTAG00000034501.4;ENSBTAG00000046158.2;ENSBTAG00000047621.2;ENSBTAG00000004840.5	8	ENSBTAG00000048135.2;ENSBTAG00000048048.2;ENSBTAG00000047700.2;ENSBTAG00000050485.1;ENSBTAG00000053635.1;ENSBTAG00000046076.2;ENSBTAG00000048268.2;ENSBTAG00000007275.5;ENSBTAG00000054133.1	9
Biological process	GO:0006910	phagocytosis, recognition	13/762 1.71%	56/19682 0.28%	1.60648e-07	0.000117748	ENSBTAG00000048135.2;ENSBTAG00000048048.2;ENSBTAG00000047700.2;ENSBTAG00000050485.1;ENSBTAG00000053635.1;ENSBTAG00000014546.6;ENSBTAG00000046076.2;ENSBTAG00000048268.2;ENSBTAG00000047632.2;ENSBTAG00000047302.2;ENSBTAG00000007275.5;ENSBTAG00000008592.6;ENSBTAG00000054133.1	13	ENSBTAG00000014546.6;ENSBTAG00000047632.2;ENSBTAG00000047302.2;ENSBTAG00000008592.6	4	ENSBTAG00000048135.2;ENSBTAG00000048048.2;ENSBTAG00000047700.2;ENSBTAG00000050485.1;ENSBTAG00000053635.1;ENSBTAG00000046076.2;ENSBTAG00000048268.2;ENSBTAG00000007275.5;ENSBTAG00000054133.1	9
Biological process	GO:0002443	leukocyte mediated immunity	39/762 5.12%	404/19682 2.05%	1.64529e-07	0.000117748	ENSBTAG00000003289.4;ENSBTAG00000048135.2;ENSBTAG00000048048.2;ENSBTAG00000047700.2;ENSBTAG00000050485.1;ENSBTAG00000046690.2;ENSBTAG00000053635.1;ENSBTAG00000000966.6;ENSBTAG00000038843.2;ENSBTAG00000025250.5;ENSBTAG00000012029.6;ENSBTAG00000054741.1;ENSBTAG00000052486.1;ENSBTAG00000014983.6;ENSBTAG00000046076.2;ENSBTAG00000016061.4;ENSBTAG00000048268.2;ENSBTAG00000010522.6;ENSBTAG00000003366.7;…	39	ENSBTAG00000003289.4;ENSBTAG00000046690.2;ENSBTAG00000000966.6;ENSBTAG00000025250.5;ENSBTAG00000054741.1;ENSBTAG00000052486.1;ENSBTAG00000016061.4;ENSBTAG00000010522.6;ENSBTAG00000003366.7;ENSBTAG00000054818.1;ENSBTAG00000011193.4;ENSBTAG00000011196.4;ENSBTAG00000012403.6;ENSBTAG00000007153.4;ENSBTAG00000047632.2;ENSBTAG00000052514.1;ENSBTAG00000034501.4;ENSBTAG00000030426.4;ENSBTAG00000009137.5;…	25	ENSBTAG00000048135.2;ENSBTAG00000048048.2;ENSBTAG00000047700.2;ENSBTAG00000050485.1;ENSBTAG00000053635.1;ENSBTAG00000038843.2;ENSBTAG00000012029.6;ENSBTAG00000014983.6;ENSBTAG00000046076.2;ENSBTAG00000048268.2;ENSBTAG00000007275.5;ENSBTAG00000052658.1;ENSBTAG00000051183.1;ENSBTAG00000054133.1	14
Biological process	GO:0099024	plasma membrane invagination	17/762 2.23%	99/19682 0.5%	2.33125e-07	0.000143005	ENSBTAG00000040356.3;ENSBTAG00000048135.2;ENSBTAG00000048048.2;ENSBTAG00000047700.2;ENSBTAG00000050485.1;ENSBTAG00000053635.1;ENSBTAG00000018473.6;ENSBTAG00000020554.3;ENSBTAG00000046076.2;ENSBTAG00000048268.2;ENSBTAG00000047632.2;ENSBTAG00000047302.2;ENSBTAG00000007275.5;ENSBTAG00000008592.6;ENSBTAG00000013185.6;ENSBTAG00000054133.1;novel.3327	17	ENSBTAG00000040356.3;ENSBTAG00000018473.6;ENSBTAG00000020554.3;ENSBTAG00000047632.2;ENSBTAG00000047302.2;ENSBTAG00000008592.6;ENSBTAG00000013185.6;novel.3327	8	ENSBTAG00000048135.2;ENSBTAG00000048048.2;ENSBTAG00000047700.2;ENSBTAG00000050485.1;ENSBTAG00000053635.1;ENSBTAG00000046076.2;ENSBTAG00000048268.2;ENSBTAG00000007275.5;ENSBTAG00000054133.1	9
Biological process	GO:0006911	phagocytosis, engulfment	16/762 2.1%	89/19682 0.45%	2.74213e-07	0.000147184	ENSBTAG00000048135.2;ENSBTAG00000048048.2;ENSBTAG00000047700.2;ENSBTAG00000050485.1;ENSBTAG00000053635.1;ENSBTAG00000018473.6;ENSBTAG00000020554.3;ENSBTAG00000046076.2;ENSBTAG00000048268.2;ENSBTAG00000047632.2;ENSBTAG00000047302.2;ENSBTAG00000007275.5;ENSBTAG00000008592.6;ENSBTAG00000013185.6;ENSBTAG00000054133.1;novel.3327	16	ENSBTAG00000018473.6;ENSBTAG00000020554.3;ENSBTAG00000047632.2;ENSBTAG00000047302.2;ENSBTAG00000008592.6;ENSBTAG00000013185.6;novel.3327	7	ENSBTAG00000048135.2;ENSBTAG00000048048.2;ENSBTAG00000047700.2;ENSBTAG00000050485.1;ENSBTAG00000053635.1;ENSBTAG00000046076.2;ENSBTAG00000048268.2;ENSBTAG00000007275.5;ENSBTAG00000054133.1	9
Biological process	GO:0002460	adaptive immune response based on somatic recombination of immune receptors built from immunoglobulin superfamily domains	31/762 4.07%	290/19682 1.47%	3.41141e-07	0.000162762	ENSBTAG00000048135.2;ENSBTAG00000048048.2;ENSBTAG00000047700.2;ENSBTAG00000050485.1;ENSBTAG00000046690.2;ENSBTAG00000053635.1;ENSBTAG00000000966.6;ENSBTAG00000038843.2;ENSBTAG00000014546.6;ENSBTAG00000052486.1;ENSBTAG00000014983.6;ENSBTAG00000046076.2;ENSBTAG00000000095.6;ENSBTAG00000016061.4;ENSBTAG00000048268.2;ENSBTAG00000010522.6;ENSBTAG00000011193.4;ENSBTAG00000011196.4;ENSBTAG00000012403.6;…	31	ENSBTAG00000046690.2;ENSBTAG00000000966.6;ENSBTAG00000014546.6;ENSBTAG00000052486.1;ENSBTAG00000000095.6;ENSBTAG00000016061.4;ENSBTAG00000010522.6;ENSBTAG00000011193.4;ENSBTAG00000011196.4;ENSBTAG00000012403.6;ENSBTAG00000007153.4;ENSBTAG00000047632.2;ENSBTAG00000052514.1;ENSBTAG00000034501.4;ENSBTAG00000046268.2;ENSBTAG00000008592.6;ENSBTAG00000047621.2;ENSBTAG00000031214.4;ENSBTAG00000004840.5	19	ENSBTAG00000048135.2;ENSBTAG00000048048.2;ENSBTAG00000047700.2;ENSBTAG00000050485.1;ENSBTAG00000053635.1;ENSBTAG00000038843.2;ENSBTAG00000014983.6;ENSBTAG00000046076.2;ENSBTAG00000048268.2;ENSBTAG00000007275.5;ENSBTAG00000052658.1;ENSBTAG00000054133.1	12
Biological process	GO:0010324	membrane invagination	17/762 2.23%	107/19682 0.54%	7.3405e-07	0.000315201	ENSBTAG00000040356.3;ENSBTAG00000048135.2;ENSBTAG00000048048.2;ENSBTAG00000047700.2;ENSBTAG00000050485.1;ENSBTAG00000053635.1;ENSBTAG00000018473.6;ENSBTAG00000020554.3;ENSBTAG00000046076.2;ENSBTAG00000048268.2;ENSBTAG00000047632.2;ENSBTAG00000047302.2;ENSBTAG00000007275.5;ENSBTAG00000008592.6;ENSBTAG00000013185.6;ENSBTAG00000054133.1;novel.3327	17	ENSBTAG00000040356.3;ENSBTAG00000018473.6;ENSBTAG00000020554.3;ENSBTAG00000047632.2;ENSBTAG00000047302.2;ENSBTAG00000008592.6;ENSBTAG00000013185.6;novel.3327	8	ENSBTAG00000048135.2;ENSBTAG00000048048.2;ENSBTAG00000047700.2;ENSBTAG00000050485.1;ENSBTAG00000053635.1;ENSBTAG00000046076.2;ENSBTAG00000048268.2;ENSBTAG00000007275.5;ENSBTAG00000054133.1	9
Biological process	GO:0002831	regulation of response to biotic stimulus	32/762 4.2%	322/19682 1.64%	1.12551e-06	0.000439356	ENSBTAG00000038235.4;ENSBTAG00000012406.6;ENSBTAG00000000966.6;ENSBTAG00000038843.2;ENSBTAG00000012029.6;ENSBTAG00000003297.6;ENSBTAG00000011324.5;ENSBTAG00000052486.1;ENSBTAG00000014983.6;ENSBTAG00000039861.3;ENSBTAG00000000095.6;ENSBTAG00000003366.7;ENSBTAG00000012403.6;ENSBTAG00000006566.6;ENSBTAG00000047302.2;ENSBTAG00000052514.1;ENSBTAG00000007275.5;ENSBTAG00000014707.5;ENSBTAG00000034501.4;…	32	ENSBTAG00000038235.4;ENSBTAG00000012406.6;ENSBTAG00000000966.6;ENSBTAG00000003297.6;ENSBTAG00000011324.5;ENSBTAG00000052486.1;ENSBTAG00000039861.3;ENSBTAG00000000095.6;ENSBTAG00000003366.7;ENSBTAG00000012403.6;ENSBTAG00000006566.6;ENSBTAG00000047302.2;ENSBTAG00000052514.1;ENSBTAG00000014707.5;ENSBTAG00000034501.4;ENSBTAG00000030426.4;ENSBTAG00000051519.1;ENSBTAG00000005609.6;ENSBTAG00000031267.3;…	23	ENSBTAG00000038843.2;ENSBTAG00000012029.6;ENSBTAG00000014983.6;ENSBTAG00000007275.5;ENSBTAG00000052658.1;ENSBTAG00000051183.1;ENSBTAG00000003510.4;ENSBTAG00000020221.5;ENSBTAG00000003651.3	9
Biological process	GO:0032310	prostaglandin secretion	11/762 1.44%	50/19682 0.25%	2.55876e-06	0.00091561	novel.596;ENSBTAG00000045580.2;ENSBTAG00000047764.2;ENSBTAG00000047383.2;novel.597;ENSBTAG00000006894.6;ENSBTAG00000054768.1;novel.581;novel.582;novel.3324;novel.3308	11	novel.596;ENSBTAG00000006894.6;ENSBTAG00000054768.1;novel.581;novel.582;novel.3324;novel.3308	7	ENSBTAG00000045580.2;ENSBTAG00000047764.2;ENSBTAG00000047383.2;novel.597	4
Biological process	GO:0045088	regulation of innate immune response	24/762 3.15%	215/19682 1.09%	3.35432e-06	0.00108275	ENSBTAG00000012406.6;ENSBTAG00000000966.6;ENSBTAG00000038843.2;ENSBTAG00000012029.6;ENSBTAG00000052486.1;ENSBTAG00000039861.3;ENSBTAG00000012403.6;ENSBTAG00000006566.6;ENSBTAG00000047302.2;ENSBTAG00000052514.1;ENSBTAG00000007275.5;ENSBTAG00000014707.5;ENSBTAG00000034501.4;ENSBTAG00000030426.4;ENSBTAG00000052658.1;ENSBTAG00000051519.1;ENSBTAG00000051183.1;ENSBTAG00000005609.6;ENSBTAG00000031267.3;…	24	ENSBTAG00000012406.6;ENSBTAG00000000966.6;ENSBTAG00000052486.1;ENSBTAG00000039861.3;ENSBTAG00000012403.6;ENSBTAG00000006566.6;ENSBTAG00000047302.2;ENSBTAG00000052514.1;ENSBTAG00000014707.5;ENSBTAG00000034501.4;ENSBTAG00000030426.4;ENSBTAG00000051519.1;ENSBTAG00000005609.6;ENSBTAG00000031267.3;ENSBTAG00000046268.2;ENSBTAG00000015060.6;ENSBTAG00000016698.5	17	ENSBTAG00000038843.2;ENSBTAG00000012029.6;ENSBTAG00000007275.5;ENSBTAG00000052658.1;ENSBTAG00000051183.1;ENSBTAG00000020221.5;ENSBTAG00000003651.3	7
Biological process	GO:0015732	prostaglandin transport	11/762 1.44%	52/19682 0.26%	3.85573e-06	0.00108275	novel.596;ENSBTAG00000045580.2;ENSBTAG00000047764.2;ENSBTAG00000047383.2;novel.597;ENSBTAG00000006894.6;ENSBTAG00000054768.1;novel.581;novel.582;novel.3324;novel.3308	11	novel.596;ENSBTAG00000006894.6;ENSBTAG00000054768.1;novel.581;novel.582;novel.3324;novel.3308	7	ENSBTAG00000045580.2;ENSBTAG00000047764.2;ENSBTAG00000047383.2;novel.597	4
Biological process	GO:0042492	gamma-delta T cell differentiation	7/762 0.92%	19/19682 0.1%	4.2512e-06	0.00108275	ENSBTAG00000038843.2;ENSBTAG00000052486.1;ENSBTAG00000007319.5;ENSBTAG00000052514.1;ENSBTAG00000052658.1;ENSBTAG00000008132.6;ENSBTAG00000046268.2	7	ENSBTAG00000052486.1;ENSBTAG00000052514.1;ENSBTAG00000046268.2	3	ENSBTAG00000038843.2;ENSBTAG00000007319.5;ENSBTAG00000052658.1;ENSBTAG00000008132.6	4
Biological process	GO:0002576	platelet degranulation	10/762 1.31%	43/19682 0.22%	4.28662e-06	0.00108275	ENSBTAG00000045580.2;ENSBTAG00000007169.6;ENSBTAG00000047764.2;ENSBTAG00000047383.2;novel.597;ENSBTAG00000054768.1;novel.581;novel.582;novel.3324;novel.3308	10	ENSBTAG00000007169.6;ENSBTAG00000054768.1;novel.581;novel.582;novel.3324;novel.3308	6	ENSBTAG00000045580.2;ENSBTAG00000047764.2;ENSBTAG00000047383.2;novel.597	4
Biological process	GO:0070730	cAMP transport	10/762 1.31%	43/19682 0.22%	4.28662e-06	0.00108275	novel.596;ENSBTAG00000045580.2;ENSBTAG00000047764.2;ENSBTAG00000047383.2;novel.597;ENSBTAG00000054768.1;novel.581;novel.582;novel.3324;novel.3308	10	novel.596;ENSBTAG00000054768.1;novel.581;novel.582;novel.3324;novel.3308	6	ENSBTAG00000045580.2;ENSBTAG00000047764.2;ENSBTAG00000047383.2;novel.597	4
Biological process	GO:0046629	gamma-delta T cell activation	8/762 1.05%	28/19682 0.14%	7.59155e-06	0.00181101	ENSBTAG00000053502.1;ENSBTAG00000038843.2;ENSBTAG00000052486.1;ENSBTAG00000007319.5;ENSBTAG00000052514.1;ENSBTAG00000052658.1;ENSBTAG00000008132.6;ENSBTAG00000046268.2	8	ENSBTAG00000053502.1;ENSBTAG00000052486.1;ENSBTAG00000052514.1;ENSBTAG00000046268.2	4	ENSBTAG00000038843.2;ENSBTAG00000007319.5;ENSBTAG00000052658.1;ENSBTAG00000008132.6	4
Biological process	GO:0015747	urate transport	10/762 1.31%	46/19682 0.23%	8.20453e-06	0.00181233	novel.596;ENSBTAG00000045580.2;ENSBTAG00000047764.2;ENSBTAG00000047383.2;novel.597;ENSBTAG00000054768.1;novel.581;novel.582;novel.3324;novel.3308	10	novel.596;ENSBTAG00000054768.1;novel.581;novel.582;novel.3324;novel.3308	6	ENSBTAG00000045580.2;ENSBTAG00000047764.2;ENSBTAG00000047383.2;novel.597	4
Biological process	GO:0042267	natural killer cell mediated cytotoxicity	15/762 1.97%	102/19682 0.52%	8.70897e-06	0.00181233	ENSBTAG00000046690.2;ENSBTAG00000000966.6;ENSBTAG00000038843.2;ENSBTAG00000012029.6;ENSBTAG00000054741.1;ENSBTAG00000052486.1;ENSBTAG00000054818.1;ENSBTAG00000052514.1;ENSBTAG00000030426.4;ENSBTAG00000052658.1;ENSBTAG00000009137.5;ENSBTAG00000051183.1;ENSBTAG00000031267.3;ENSBTAG00000046268.2;ENSBTAG00000023970.5	15	ENSBTAG00000046690.2;ENSBTAG00000000966.6;ENSBTAG00000054741.1;ENSBTAG00000052486.1;ENSBTAG00000054818.1;ENSBTAG00000052514.1;ENSBTAG00000030426.4;ENSBTAG00000009137.5;ENSBTAG00000031267.3;ENSBTAG00000046268.2;ENSBTAG00000023970.5	11	ENSBTAG00000038843.2;ENSBTAG00000012029.6;ENSBTAG00000052658.1;ENSBTAG00000051183.1	4
Biological process	GO:0045824	negative regulation of innate immune response	13/762 1.71%	79/19682 0.4%	9.87624e-06	0.00181233	ENSBTAG00000000966.6;ENSBTAG00000038843.2;ENSBTAG00000052486.1;ENSBTAG00000039861.3;ENSBTAG00000012403.6;ENSBTAG00000052514.1;ENSBTAG00000014707.5;ENSBTAG00000030426.4;ENSBTAG00000052658.1;ENSBTAG00000031267.3;ENSBTAG00000046268.2;ENSBTAG00000016698.5;ENSBTAG00000003651.3	13	ENSBTAG00000000966.6;ENSBTAG00000052486.1;ENSBTAG00000039861.3;ENSBTAG00000012403.6;ENSBTAG00000052514.1;ENSBTAG00000014707.5;ENSBTAG00000030426.4;ENSBTAG00000031267.3;ENSBTAG00000046268.2;ENSBTAG00000016698.5	10	ENSBTAG00000038843.2;ENSBTAG00000052658.1;ENSBTAG00000003651.3	3
Biological process	GO:0070729	cyclic nucleotide transport	10/762 1.31%	47/19682 0.24%	1.00635e-05	0.00181233	novel.596;ENSBTAG00000045580.2;ENSBTAG00000047764.2;ENSBTAG00000047383.2;novel.597;ENSBTAG00000054768.1;novel.581;novel.582;novel.3324;novel.3308	10	novel.596;ENSBTAG00000054768.1;novel.581;novel.582;novel.3324;novel.3308	6	ENSBTAG00000045580.2;ENSBTAG00000047764.2;ENSBTAG00000047383.2;novel.597	4
Biological process	GO:0002716	negative regulation of natural killer cell mediated immunity	8/762 1.05%	29/19682 0.15%	1.01294e-05	0.00181233	ENSBTAG00000000966.6;ENSBTAG00000038843.2;ENSBTAG00000052486.1;ENSBTAG00000052514.1;ENSBTAG00000030426.4;ENSBTAG00000052658.1;ENSBTAG00000031267.3;ENSBTAG00000046268.2	8	ENSBTAG00000000966.6;ENSBTAG00000052486.1;ENSBTAG00000052514.1;ENSBTAG00000030426.4;ENSBTAG00000031267.3;ENSBTAG00000046268.2	6	ENSBTAG00000038843.2;ENSBTAG00000052658.1	2
Biological process	GO:0045953	negative regulation of natural killer cell mediated cytotoxicity	8/762 1.05%	29/19682 0.15%	1.01294e-05	0.00181233	ENSBTAG00000000966.6;ENSBTAG00000038843.2;ENSBTAG00000052486.1;ENSBTAG00000052514.1;ENSBTAG00000030426.4;ENSBTAG00000052658.1;ENSBTAG00000031267.3;ENSBTAG00000046268.2	8	ENSBTAG00000000966.6;ENSBTAG00000052486.1;ENSBTAG00000052514.1;ENSBTAG00000030426.4;ENSBTAG00000031267.3;ENSBTAG00000046268.2	6	ENSBTAG00000038843.2;ENSBTAG00000052658.1	2
Biological process	GO:0002228	natural killer cell mediated immunity	15/762 1.97%	104/19682 0.53%	1.10873e-05	0.00190436	ENSBTAG00000046690.2;ENSBTAG00000000966.6;ENSBTAG00000038843.2;ENSBTAG00000012029.6;ENSBTAG00000054741.1;ENSBTAG00000052486.1;ENSBTAG00000054818.1;ENSBTAG00000052514.1;ENSBTAG00000030426.4;ENSBTAG00000052658.1;ENSBTAG00000009137.5;ENSBTAG00000051183.1;ENSBTAG00000031267.3;ENSBTAG00000046268.2;ENSBTAG00000023970.5	15	ENSBTAG00000046690.2;ENSBTAG00000000966.6;ENSBTAG00000054741.1;ENSBTAG00000052486.1;ENSBTAG00000054818.1;ENSBTAG00000052514.1;ENSBTAG00000030426.4;ENSBTAG00000009137.5;ENSBTAG00000031267.3;ENSBTAG00000046268.2;ENSBTAG00000023970.5	11	ENSBTAG00000038843.2;ENSBTAG00000012029.6;ENSBTAG00000052658.1;ENSBTAG00000051183.1	4
Biological process	GO:0001909	leukocyte mediated cytotoxicity	18/762 2.36%	145/19682 0.74%	1.30004e-05	0.00208016	ENSBTAG00000046690.2;ENSBTAG00000000966.6;ENSBTAG00000038843.2;ENSBTAG00000012029.6;ENSBTAG00000054741.1;ENSBTAG00000052486.1;ENSBTAG00000014983.6;ENSBTAG00000054818.1;ENSBTAG00000012403.6;ENSBTAG00000052514.1;ENSBTAG00000030426.4;ENSBTAG00000052658.1;ENSBTAG00000009137.5;ENSBTAG00000051183.1;ENSBTAG00000031267.3;ENSBTAG00000046268.2;ENSBTAG00000008592.6;ENSBTAG00000023970.5	18	ENSBTAG00000046690.2;ENSBTAG00000000966.6;ENSBTAG00000054741.1;ENSBTAG00000052486.1;ENSBTAG00000054818.1;ENSBTAG00000012403.6;ENSBTAG00000052514.1;ENSBTAG00000030426.4;ENSBTAG00000009137.5;ENSBTAG00000031267.3;ENSBTAG00000046268.2;ENSBTAG00000008592.6;ENSBTAG00000023970.5	13	ENSBTAG00000038843.2;ENSBTAG00000012029.6;ENSBTAG00000014983.6;ENSBTAG00000052658.1;ENSBTAG00000051183.1	5
Biological process	GO:0010232	vascular transport	15/762 1.97%	106/19682 0.54%	1.40253e-05	0.00208016	ENSBTAG00000001981.6;ENSBTAG00000045580.2;ENSBTAG00000047764.2;ENSBTAG00000015596.6;ENSBTAG00000047383.2;ENSBTAG00000002290.6;novel.597;ENSBTAG00000015061.6;ENSBTAG00000054768.1;novel.581;ENSBTAG00000002585.6;ENSBTAG00000000873.6;novel.582;novel.3324;novel.3308	15	ENSBTAG00000015596.6;ENSBTAG00000002290.6;ENSBTAG00000015061.6;ENSBTAG00000054768.1;novel.581;ENSBTAG00000000873.6;novel.582;novel.3324;novel.3308	9	ENSBTAG00000001981.6;ENSBTAG00000045580.2;ENSBTAG00000047764.2;ENSBTAG00000047383.2;novel.597;ENSBTAG00000002585.6	6
Biological process	GO:0150104	transport across blood-brain barrier	15/762 1.97%	106/19682 0.54%	1.40253e-05	0.00208016	ENSBTAG00000001981.6;ENSBTAG00000045580.2;ENSBTAG00000047764.2;ENSBTAG00000015596.6;ENSBTAG00000047383.2;ENSBTAG00000002290.6;novel.597;ENSBTAG00000015061.6;ENSBTAG00000054768.1;novel.581;ENSBTAG00000002585.6;ENSBTAG00000000873.6;novel.582;novel.3324;novel.3308	15	ENSBTAG00000015596.6;ENSBTAG00000002290.6;ENSBTAG00000015061.6;ENSBTAG00000054768.1;novel.581;ENSBTAG00000000873.6;novel.582;novel.3324;novel.3308	9	ENSBTAG00000001981.6;ENSBTAG00000045580.2;ENSBTAG00000047764.2;ENSBTAG00000047383.2;novel.597;ENSBTAG00000002585.6	6
Biological process	GO:0140353	lipid export from cell	12/762 1.57%	70/19682 0.36%	1.40486e-05	0.00208016	novel.596;ENSBTAG00000045580.2;ENSBTAG00000047764.2;ENSBTAG00000016152.6;ENSBTAG00000047383.2;novel.597;ENSBTAG00000006894.6;ENSBTAG00000054768.1;novel.581;novel.582;novel.3324;novel.3308	12	novel.596;ENSBTAG00000006894.6;ENSBTAG00000054768.1;novel.581;novel.582;novel.3324;novel.3308	7	ENSBTAG00000045580.2;ENSBTAG00000047764.2;ENSBTAG00000016152.6;ENSBTAG00000047383.2;novel.597	5
Biological process	GO:0071716	leukotriene transport	10/762 1.31%	49/19682 0.25%	1.48919e-05	0.00213152	novel.596;ENSBTAG00000045580.2;ENSBTAG00000047764.2;ENSBTAG00000047383.2;novel.597;ENSBTAG00000054768.1;novel.581;novel.582;novel.3324;novel.3308	10	novel.596;ENSBTAG00000054768.1;novel.581;novel.582;novel.3324;novel.3308	6	ENSBTAG00000045580.2;ENSBTAG00000047764.2;ENSBTAG00000047383.2;novel.597	4
Biological process	GO:0001906	cell killing	22/762 2.89%	206/19682 1.05%	1.7196e-05	0.00234215	ENSBTAG00000046690.2;ENSBTAG00000000966.6;ENSBTAG00000038843.2;ENSBTAG00000012029.6;ENSBTAG00000014546.6;ENSBTAG00000054741.1;ENSBTAG00000052486.1;ENSBTAG00000014983.6;ENSBTAG00000005077.5;ENSBTAG00000054818.1;ENSBTAG00000012403.6;ENSBTAG00000052514.1;ENSBTAG00000030426.4;ENSBTAG00000052658.1;ENSBTAG00000002635.4;ENSBTAG00000009137.5;ENSBTAG00000051183.1;ENSBTAG00000031267.3;ENSBTAG00000046268.2;…	22	ENSBTAG00000046690.2;ENSBTAG00000000966.6;ENSBTAG00000014546.6;ENSBTAG00000054741.1;ENSBTAG00000052486.1;ENSBTAG00000054818.1;ENSBTAG00000012403.6;ENSBTAG00000052514.1;ENSBTAG00000030426.4;ENSBTAG00000009137.5;ENSBTAG00000031267.3;ENSBTAG00000046268.2;ENSBTAG00000008592.6;ENSBTAG00000023970.5	14	ENSBTAG00000038843.2;ENSBTAG00000012029.6;ENSBTAG00000014983.6;ENSBTAG00000005077.5;ENSBTAG00000052658.1;ENSBTAG00000002635.4;ENSBTAG00000051183.1;ENSBTAG00000047449.2	8
Biological process	GO:0019221	cytokine-mediated signaling pathway	36/762 4.72%	436/19682 2.22%	1.74543e-05	0.00234215	ENSBTAG00000003289.4;ENSBTAG00000000283.6;ENSBTAG00000049808.1;ENSBTAG00000012406.6;ENSBTAG00000025250.5;ENSBTAG00000046383.2;ENSBTAG00000003297.6;ENSBTAG00000001060.4;ENSBTAG00000014113.4;ENSBTAG00000019975.4;ENSBTAG00000014983.6;ENSBTAG00000005077.5;ENSBTAG00000039861.3;ENSBTAG00000049507.1;ENSBTAG00000012403.6;ENSBTAG00000007275.5;ENSBTAG00000014707.5;ENSBTAG00000033748.3;ENSBTAG00000014628.6;…	36	ENSBTAG00000003289.4;ENSBTAG00000000283.6;ENSBTAG00000049808.1;ENSBTAG00000012406.6;ENSBTAG00000025250.5;ENSBTAG00000046383.2;ENSBTAG00000003297.6;ENSBTAG00000014113.4;ENSBTAG00000039861.3;ENSBTAG00000049507.1;ENSBTAG00000012403.6;ENSBTAG00000014707.5;ENSBTAG00000033748.3;ENSBTAG00000014628.6;ENSBTAG00000030913.4;novel.1407;ENSBTAG00000049371.1;ENSBTAG00000031355.2;ENSBTAG00000001725.5;ENSBTAG000…	26	ENSBTAG00000001060.4;ENSBTAG00000019975.4;ENSBTAG00000014983.6;ENSBTAG00000005077.5;ENSBTAG00000007275.5;ENSBTAG00000019461.6;ENSBTAG00000049285.1;ENSBTAG00000008338.6;ENSBTAG00000020221.5;ENSBTAG00000003651.3	10
Biological process	GO:0002767	immune response-inhibiting cell surface receptor signaling pathway	5/762 0.66%	10/19682 0.05%	1.83956e-05	0.00239366	ENSBTAG00000038843.2;ENSBTAG00000052486.1;ENSBTAG00000052514.1;ENSBTAG00000052658.1;ENSBTAG00000046268.2	5	ENSBTAG00000052486.1;ENSBTAG00000052514.1;ENSBTAG00000046268.2	3	ENSBTAG00000038843.2;ENSBTAG00000052658.1	2
Biological process	GO:0051503	adenine nucleotide transport	11/762 1.44%	62/19682 0.32%	2.28102e-05	0.00288079	novel.596;ENSBTAG00000045580.2;ENSBTAG00000047764.2;ENSBTAG00000047383.2;ENSBTAG00000052720.1;novel.597;ENSBTAG00000054768.1;novel.581;novel.582;novel.3324;novel.3308	11	novel.596;ENSBTAG00000054768.1;novel.581;novel.582;novel.3324;novel.3308	6	ENSBTAG00000045580.2;ENSBTAG00000047764.2;ENSBTAG00000047383.2;ENSBTAG00000052720.1;novel.597	5
Biological process	GO:0035637	multicellular organismal signaling	17/762 2.23%	138/19682 0.7%	2.48397e-05	0.00304748	ENSBTAG00000018161.6;ENSBTAG00000039340.3;ENSBTAG00000003749.6;ENSBTAG00000027412.4;ENSBTAG00000007169.6;ENSBTAG00000054592.1;ENSBTAG00000020569.7;ENSBTAG00000002232.6;ENSBTAG00000031483.3;ENSBTAG00000019052.7;ENSBTAG00000045699.2;ENSBTAG00000006732.6;ENSBTAG00000013300.6;ENSBTAG00000000376.6;ENSBTAG00000019097.6;ENSBTAG00000009235.6;ENSBTAG00000017055.5	17	ENSBTAG00000018161.6;ENSBTAG00000039340.3;ENSBTAG00000027412.4;ENSBTAG00000007169.6;ENSBTAG00000054592.1;ENSBTAG00000031483.3;ENSBTAG00000019052.7;ENSBTAG00000013300.6;ENSBTAG00000009235.6;ENSBTAG00000017055.5	10	ENSBTAG00000003749.6;ENSBTAG00000020569.7;ENSBTAG00000002232.6;ENSBTAG00000045699.2;ENSBTAG00000006732.6;ENSBTAG00000000376.6;ENSBTAG00000019097.6	7
Biological process	GO:0015868	purine ribonucleotide transport	11/762 1.44%	63/19682 0.32%	2.66802e-05	0.00318235	novel.596;ENSBTAG00000045580.2;ENSBTAG00000047764.2;ENSBTAG00000047383.2;ENSBTAG00000052720.1;novel.597;ENSBTAG00000054768.1;novel.581;novel.582;novel.3324;novel.3308	11	novel.596;ENSBTAG00000054768.1;novel.581;novel.582;novel.3324;novel.3308	6	ENSBTAG00000045580.2;ENSBTAG00000047764.2;ENSBTAG00000047383.2;ENSBTAG00000052720.1;novel.597	5
Biological process	GO:0001915	negative regulation of T cell mediated cytotoxicity	6/762 0.79%	17/19682 0.09%	2.83288e-05	0.00322762	ENSBTAG00000000966.6;ENSBTAG00000038843.2;ENSBTAG00000052486.1;ENSBTAG00000052514.1;ENSBTAG00000052658.1;ENSBTAG00000046268.2	6	ENSBTAG00000000966.6;ENSBTAG00000052486.1;ENSBTAG00000052514.1;ENSBTAG00000046268.2	4	ENSBTAG00000038843.2;ENSBTAG00000052658.1	2
Biological process	GO:0001911	negative regulation of leukocyte mediated cytotoxicity	8/762 1.05%	33/19682 0.17%	2.8563e-05	0.00322762	ENSBTAG00000000966.6;ENSBTAG00000038843.2;ENSBTAG00000052486.1;ENSBTAG00000052514.1;ENSBTAG00000030426.4;ENSBTAG00000052658.1;ENSBTAG00000031267.3;ENSBTAG00000046268.2	8	ENSBTAG00000000966.6;ENSBTAG00000052486.1;ENSBTAG00000052514.1;ENSBTAG00000030426.4;ENSBTAG00000031267.3;ENSBTAG00000046268.2	6	ENSBTAG00000038843.2;ENSBTAG00000052658.1	2
Biological process	GO:0015865	purine nucleotide transport	11/762 1.44%	64/19682 0.33%	3.11043e-05	0.00341938	novel.596;ENSBTAG00000045580.2;ENSBTAG00000047764.2;ENSBTAG00000047383.2;ENSBTAG00000052720.1;novel.597;ENSBTAG00000054768.1;novel.581;novel.582;novel.3324;novel.3308	11	novel.596;ENSBTAG00000054768.1;novel.581;novel.582;novel.3324;novel.3308	6	ENSBTAG00000045580.2;ENSBTAG00000047764.2;ENSBTAG00000047383.2;ENSBTAG00000052720.1;novel.597	5
Biological process	GO:0002304	gamma-delta intraepithelial T cell differentiation	5/762 0.66%	11/19682 0.06%	3.2649e-05	0.00341938	ENSBTAG00000038843.2;ENSBTAG00000052486.1;ENSBTAG00000052514.1;ENSBTAG00000052658.1;ENSBTAG00000046268.2	5	ENSBTAG00000052486.1;ENSBTAG00000052514.1;ENSBTAG00000046268.2	3	ENSBTAG00000038843.2;ENSBTAG00000052658.1	2
Biological process	GO:0002305	CD8-positive, gamma-delta intraepithelial T cell differentiation	5/762 0.66%	11/19682 0.06%	3.2649e-05	0.00341938	ENSBTAG00000038843.2;ENSBTAG00000052486.1;ENSBTAG00000052514.1;ENSBTAG00000052658.1;ENSBTAG00000046268.2	5	ENSBTAG00000052486.1;ENSBTAG00000052514.1;ENSBTAG00000046268.2	3	ENSBTAG00000038843.2;ENSBTAG00000052658.1	2
Biological process	GO:0042742	defense response to bacterium	33/762 4.33%	397/19682 2.02%	3.39362e-05	0.00346957	novel.2036;ENSBTAG00000048135.2;ENSBTAG00000048048.2;ENSBTAG00000047700.2;ENSBTAG00000052092.1;ENSBTAG00000050485.1;ENSBTAG00000053545.1;ENSBTAG00000038235.4;ENSBTAG00000053635.1;ENSBTAG00000052382.1;ENSBTAG00000011324.5;ENSBTAG00000050618.1;ENSBTAG00000014983.6;ENSBTAG00000039861.3;ENSBTAG00000046076.2;ENSBTAG00000048268.2;ENSBTAG00000009849.4;ENSBTAG00000031186.4;ENSBTAG00000047632.2;ENSBTAG000…	33	novel.2036;ENSBTAG00000052092.1;ENSBTAG00000053545.1;ENSBTAG00000038235.4;ENSBTAG00000052382.1;ENSBTAG00000011324.5;ENSBTAG00000050618.1;ENSBTAG00000039861.3;ENSBTAG00000009849.4;ENSBTAG00000047632.2;ENSBTAG00000047302.2;ENSBTAG00000014707.5;ENSBTAG00000046944.2;ENSBTAG00000014628.6;ENSBTAG00000008592.6;ENSBTAG00000016698.5;ENSBTAG00000053071.1	17	ENSBTAG00000048135.2;ENSBTAG00000048048.2;ENSBTAG00000047700.2;ENSBTAG00000050485.1;ENSBTAG00000053635.1;ENSBTAG00000014983.6;ENSBTAG00000046076.2;ENSBTAG00000048268.2;ENSBTAG00000031186.4;ENSBTAG00000007275.5;ENSBTAG00000002635.4;ENSBTAG00000024272.4;ENSBTAG00000047449.2;ENSBTAG00000054133.1;ENSBTAG00000003510.4;ENSBTAG00000048874.1	16
Biological process	GO:0045071	negative regulation of viral genome replication	10/762 1.31%	54/19682 0.27%	3.64137e-05	0.00363628	ENSBTAG00000003297.6;ENSBTAG00000039861.3;ENSBTAG00000016061.4;ENSBTAG00000014707.5;ENSBTAG00000014628.6;ENSBTAG00000030913.4;ENSBTAG00000053807.1;ENSBTAG00000049371.1;ENSBTAG00000052306.1;ENSBTAG00000019017.4	10	ENSBTAG00000003297.6;ENSBTAG00000039861.3;ENSBTAG00000016061.4;ENSBTAG00000014707.5;ENSBTAG00000014628.6;ENSBTAG00000030913.4;ENSBTAG00000053807.1;ENSBTAG00000049371.1;ENSBTAG00000052306.1;ENSBTAG00000019017.4	10	--	0
Biological process	GO:0044057	regulation of system process	36/762 4.72%	453/19682 2.3%	3.92615e-05	0.00376424	ENSBTAG00000034871.4;ENSBTAG00000003289.4;ENSBTAG00000011397.6;ENSBTAG00000018161.6;ENSBTAG00000039340.3;ENSBTAG00000003749.6;ENSBTAG00000010948.5;ENSBTAG00000027412.4;ENSBTAG00000025250.5;ENSBTAG00000049473.1;ENSBTAG00000007169.6;ENSBTAG00000010880.6;ENSBTAG00000046142.2;ENSBTAG00000001242.3;ENSBTAG00000054592.1;ENSBTAG00000020569.7;novel.2052;ENSBTAG00000002232.6;ENSBTAG00000031483.3;ENSBTAG000…	36	ENSBTAG00000034871.4;ENSBTAG00000003289.4;ENSBTAG00000011397.6;ENSBTAG00000018161.6;ENSBTAG00000039340.3;ENSBTAG00000010948.5;ENSBTAG00000027412.4;ENSBTAG00000025250.5;ENSBTAG00000049473.1;ENSBTAG00000007169.6;ENSBTAG00000010880.6;ENSBTAG00000001242.3;ENSBTAG00000054592.1;ENSBTAG00000031483.3;ENSBTAG00000000813.6;ENSBTAG00000006256.6;ENSBTAG00000002333.6;ENSBTAG00000054832.1;ENSBTAG00000013300.6;…	24	ENSBTAG00000003749.6;ENSBTAG00000046142.2;ENSBTAG00000020569.7;novel.2052;ENSBTAG00000002232.6;ENSBTAG00000054072.1;ENSBTAG00000016152.6;ENSBTAG00000012604.4;ENSBTAG00000045699.2;ENSBTAG00000000376.6;ENSBTAG00000051728.1;ENSBTAG00000007439.7	12
Biological process	GO:0016064	immunoglobulin mediated immune response	17/762 2.23%	143/19682 0.73%	3.94482e-05	0.00376424	ENSBTAG00000048135.2;ENSBTAG00000048048.2;ENSBTAG00000047700.2;ENSBTAG00000050485.1;ENSBTAG00000053635.1;ENSBTAG00000046076.2;ENSBTAG00000048268.2;ENSBTAG00000011193.4;ENSBTAG00000011196.4;ENSBTAG00000007153.4;ENSBTAG00000047632.2;ENSBTAG00000007275.5;ENSBTAG00000034501.4;ENSBTAG00000008592.6;ENSBTAG00000047621.2;ENSBTAG00000004840.5;ENSBTAG00000054133.1	17	ENSBTAG00000011193.4;ENSBTAG00000011196.4;ENSBTAG00000007153.4;ENSBTAG00000047632.2;ENSBTAG00000034501.4;ENSBTAG00000008592.6;ENSBTAG00000047621.2;ENSBTAG00000004840.5	8	ENSBTAG00000048135.2;ENSBTAG00000048048.2;ENSBTAG00000047700.2;ENSBTAG00000050485.1;ENSBTAG00000053635.1;ENSBTAG00000046076.2;ENSBTAG00000048268.2;ENSBTAG00000007275.5;ENSBTAG00000054133.1	9
Biological process	GO:0031349	positive regulation of defense response	24/762 3.15%	250/19682 1.27%	4.24259e-05	0.00394212	ENSBTAG00000003289.4;ENSBTAG00000012855.6;ENSBTAG00000018016.4;ENSBTAG00000038235.4;ENSBTAG00000012406.6;ENSBTAG00000000966.6;ENSBTAG00000025250.5;ENSBTAG00000011324.5;ENSBTAG00000020602.6;ENSBTAG00000012403.6;ENSBTAG00000006566.6;ENSBTAG00000047302.2;ENSBTAG00000007092.3;ENSBTAG00000008419.6;ENSBTAG00000007275.5;ENSBTAG00000030426.4;ENSBTAG00000051519.1;ENSBTAG00000009137.5;ENSBTAG00000051183.1;…	24	ENSBTAG00000003289.4;ENSBTAG00000018016.4;ENSBTAG00000038235.4;ENSBTAG00000012406.6;ENSBTAG00000000966.6;ENSBTAG00000025250.5;ENSBTAG00000011324.5;ENSBTAG00000020602.6;ENSBTAG00000012403.6;ENSBTAG00000006566.6;ENSBTAG00000047302.2;ENSBTAG00000007092.3;ENSBTAG00000030426.4;ENSBTAG00000051519.1;ENSBTAG00000009137.5;ENSBTAG00000005609.6;ENSBTAG00000008592.6;ENSBTAG00000015060.6	18	ENSBTAG00000012855.6;ENSBTAG00000008419.6;ENSBTAG00000007275.5;ENSBTAG00000051183.1;ENSBTAG00000003510.4;ENSBTAG00000020221.5	6
Biological process	GO:0019724	B cell mediated immunity	17/762 2.23%	144/19682 0.73%	4.31484e-05	0.00394212	ENSBTAG00000048135.2;ENSBTAG00000048048.2;ENSBTAG00000047700.2;ENSBTAG00000050485.1;ENSBTAG00000053635.1;ENSBTAG00000046076.2;ENSBTAG00000048268.2;ENSBTAG00000011193.4;ENSBTAG00000011196.4;ENSBTAG00000007153.4;ENSBTAG00000047632.2;ENSBTAG00000007275.5;ENSBTAG00000034501.4;ENSBTAG00000008592.6;ENSBTAG00000047621.2;ENSBTAG00000004840.5;ENSBTAG00000054133.1	17	ENSBTAG00000011193.4;ENSBTAG00000011196.4;ENSBTAG00000007153.4;ENSBTAG00000047632.2;ENSBTAG00000034501.4;ENSBTAG00000008592.6;ENSBTAG00000047621.2;ENSBTAG00000004840.5	8	ENSBTAG00000048135.2;ENSBTAG00000048048.2;ENSBTAG00000047700.2;ENSBTAG00000050485.1;ENSBTAG00000053635.1;ENSBTAG00000046076.2;ENSBTAG00000048268.2;ENSBTAG00000007275.5;ENSBTAG00000054133.1	9
Biological process	GO:0031342	negative regulation of cell killing	8/762 1.05%	35/19682 0.18%	4.52109e-05	0.00404449	ENSBTAG00000000966.6;ENSBTAG00000038843.2;ENSBTAG00000052486.1;ENSBTAG00000052514.1;ENSBTAG00000030426.4;ENSBTAG00000052658.1;ENSBTAG00000031267.3;ENSBTAG00000046268.2	8	ENSBTAG00000000966.6;ENSBTAG00000052486.1;ENSBTAG00000052514.1;ENSBTAG00000030426.4;ENSBTAG00000031267.3;ENSBTAG00000046268.2	6	ENSBTAG00000038843.2;ENSBTAG00000052658.1	2
Biological process	GO:0034341	response to interferon-gamma	16/762 2.1%	132/19682 0.67%	5.20947e-05	0.00456519	ENSBTAG00000003289.4;ENSBTAG00000052631.1;ENSBTAG00000020554.3;ENSBTAG00000025250.5;ENSBTAG00000012774.5;ENSBTAG00000014113.4;ENSBTAG00000014983.6;ENSBTAG00000012403.6;ENSBTAG00000031186.4;ENSBTAG00000049371.1;ENSBTAG00000024272.4;ENSBTAG00000015060.6;ENSBTAG00000052306.1;ENSBTAG00000019017.4;ENSBTAG00000020221.5;ENSBTAG00000003651.3	16	ENSBTAG00000003289.4;ENSBTAG00000052631.1;ENSBTAG00000020554.3;ENSBTAG00000025250.5;ENSBTAG00000012774.5;ENSBTAG00000014113.4;ENSBTAG00000012403.6;ENSBTAG00000049371.1;ENSBTAG00000015060.6;ENSBTAG00000052306.1;ENSBTAG00000019017.4	11	ENSBTAG00000014983.6;ENSBTAG00000031186.4;ENSBTAG00000024272.4;ENSBTAG00000020221.5;ENSBTAG00000003651.3	5
Biological process	GO:0015721	bile acid and bile salt transport	11/762 1.44%	68/19682 0.35%	5.57179e-05	0.00478506	novel.596;ENSBTAG00000045580.2;ENSBTAG00000047764.2;ENSBTAG00000015596.6;ENSBTAG00000047383.2;novel.597;ENSBTAG00000054768.1;novel.581;novel.582;novel.3324;novel.3308	11	novel.596;ENSBTAG00000015596.6;ENSBTAG00000054768.1;novel.581;novel.582;novel.3324;novel.3308	7	ENSBTAG00000045580.2;ENSBTAG00000047764.2;ENSBTAG00000047383.2;novel.597	4
Biological process	GO:0045672	positive regulation of osteoclast differentiation	7/762 0.92%	27/19682 0.14%	5.71408e-05	0.00481103	ENSBTAG00000000283.6;ENSBTAG00000014983.6;ENSBTAG00000006738.6;ENSBTAG00000007275.5;ENSBTAG00000031355.2;ENSBTAG00000004322.6;ENSBTAG00000051184.1	7	ENSBTAG00000000283.6;ENSBTAG00000006738.6;ENSBTAG00000031355.2	3	ENSBTAG00000014983.6;ENSBTAG00000007275.5;ENSBTAG00000004322.6;ENSBTAG00000051184.1	4
Biological process	GO:0042269	regulation of natural killer cell mediated cytotoxicity	10/762 1.31%	57/19682 0.29%	5.91771e-05	0.00488666	ENSBTAG00000000966.6;ENSBTAG00000038843.2;ENSBTAG00000012029.6;ENSBTAG00000052486.1;ENSBTAG00000052514.1;ENSBTAG00000030426.4;ENSBTAG00000052658.1;ENSBTAG00000051183.1;ENSBTAG00000031267.3;ENSBTAG00000046268.2	10	ENSBTAG00000000966.6;ENSBTAG00000052486.1;ENSBTAG00000052514.1;ENSBTAG00000030426.4;ENSBTAG00000031267.3;ENSBTAG00000046268.2	6	ENSBTAG00000038843.2;ENSBTAG00000012029.6;ENSBTAG00000052658.1;ENSBTAG00000051183.1	4
Biological process	GO:0140115	export across plasma membrane	13/762 1.71%	94/19682 0.48%	6.61495e-05	0.00535936	novel.596;ENSBTAG00000045580.2;ENSBTAG00000047764.2;ENSBTAG00000031483.3;ENSBTAG00000047383.2;novel.597;ENSBTAG00000054768.1;novel.581;ENSBTAG00000019961.5;ENSBTAG00000014486.6;novel.582;novel.3324;novel.3308	13	novel.596;ENSBTAG00000031483.3;ENSBTAG00000054768.1;novel.581;ENSBTAG00000019961.5;ENSBTAG00000014486.6;novel.582;novel.3324;novel.3308	9	ENSBTAG00000045580.2;ENSBTAG00000047764.2;ENSBTAG00000047383.2;novel.597	4
Biological process	GO:0032309	icosanoid secretion	12/762 1.57%	82/19682 0.42%	7.15778e-05	0.00562134	novel.596;ENSBTAG00000045580.2;ENSBTAG00000047764.2;ENSBTAG00000047383.2;novel.597;ENSBTAG00000006894.6;ENSBTAG00000054768.1;novel.581;novel.582;novel.3324;novel.3308;ENSBTAG00000032068.4	12	novel.596;ENSBTAG00000006894.6;ENSBTAG00000054768.1;novel.581;novel.582;novel.3324;novel.3308;ENSBTAG00000032068.4	8	ENSBTAG00000045580.2;ENSBTAG00000047764.2;ENSBTAG00000047383.2;novel.597	4
Biological process	GO:0006862	nucleotide transport	11/762 1.44%	70/19682 0.36%	7.33105e-05	0.00562134	novel.596;ENSBTAG00000045580.2;ENSBTAG00000047764.2;ENSBTAG00000047383.2;ENSBTAG00000052720.1;novel.597;ENSBTAG00000054768.1;novel.581;novel.582;novel.3324;novel.3308	11	novel.596;ENSBTAG00000054768.1;novel.581;novel.582;novel.3324;novel.3308	6	ENSBTAG00000045580.2;ENSBTAG00000047764.2;ENSBTAG00000047383.2;ENSBTAG00000052720.1;novel.597	5
Biological process	GO:0045670	regulation of osteoclast differentiation	11/762 1.44%	70/19682 0.36%	7.33105e-05	0.00562134	ENSBTAG00000003289.4;ENSBTAG00000000283.6;ENSBTAG00000025250.5;ENSBTAG00000046383.2;ENSBTAG00000003396.5;ENSBTAG00000014983.6;ENSBTAG00000006738.6;ENSBTAG00000007275.5;ENSBTAG00000031355.2;ENSBTAG00000004322.6;ENSBTAG00000051184.1	11	ENSBTAG00000003289.4;ENSBTAG00000000283.6;ENSBTAG00000025250.5;ENSBTAG00000046383.2;ENSBTAG00000003396.5;ENSBTAG00000006738.6;ENSBTAG00000031355.2	7	ENSBTAG00000014983.6;ENSBTAG00000007275.5;ENSBTAG00000004322.6;ENSBTAG00000051184.1	4
Biological process	GO:0002715	regulation of natural killer cell mediated immunity	10/762 1.31%	59/19682 0.3%	8.0299e-05	0.00604919	ENSBTAG00000000966.6;ENSBTAG00000038843.2;ENSBTAG00000012029.6;ENSBTAG00000052486.1;ENSBTAG00000052514.1;ENSBTAG00000030426.4;ENSBTAG00000052658.1;ENSBTAG00000051183.1;ENSBTAG00000031267.3;ENSBTAG00000046268.2	10	ENSBTAG00000000966.6;ENSBTAG00000052486.1;ENSBTAG00000052514.1;ENSBTAG00000030426.4;ENSBTAG00000031267.3;ENSBTAG00000046268.2	6	ENSBTAG00000038843.2;ENSBTAG00000012029.6;ENSBTAG00000052658.1;ENSBTAG00000051183.1	4
Biological process	GO:0002765	immune response-inhibiting signal transduction	5/762 0.66%	13/19682 0.07%	8.52463e-05	0.00631117	ENSBTAG00000038843.2;ENSBTAG00000052486.1;ENSBTAG00000052514.1;ENSBTAG00000052658.1;ENSBTAG00000046268.2	5	ENSBTAG00000052486.1;ENSBTAG00000052514.1;ENSBTAG00000046268.2	3	ENSBTAG00000038843.2;ENSBTAG00000052658.1	2
Biological process	GO:0048525	negative regulation of viral process	12/762 1.57%	84/19682 0.43%	9.0969e-05	0.00658619	ENSBTAG00000003297.6;ENSBTAG00000039861.3;ENSBTAG00000015582.6;ENSBTAG00000016061.4;ENSBTAG00000014707.5;ENSBTAG00000014628.6;ENSBTAG00000030913.4;ENSBTAG00000053807.1;ENSBTAG00000049371.1;ENSBTAG00000052306.1;ENSBTAG00000019017.4;novel.1844	12	ENSBTAG00000003297.6;ENSBTAG00000039861.3;ENSBTAG00000015582.6;ENSBTAG00000016061.4;ENSBTAG00000014707.5;ENSBTAG00000014628.6;ENSBTAG00000030913.4;ENSBTAG00000053807.1;ENSBTAG00000049371.1;ENSBTAG00000052306.1;ENSBTAG00000019017.4;novel.1844	12	--	0
Biological process	GO:0031341	regulation of cell killing	13/762 1.71%	97/19682 0.49%	9.20287e-05	0.00658619	ENSBTAG00000000966.6;ENSBTAG00000038843.2;ENSBTAG00000012029.6;ENSBTAG00000014546.6;ENSBTAG00000052486.1;ENSBTAG00000014983.6;ENSBTAG00000012403.6;ENSBTAG00000052514.1;ENSBTAG00000030426.4;ENSBTAG00000052658.1;ENSBTAG00000051183.1;ENSBTAG00000031267.3;ENSBTAG00000046268.2	13	ENSBTAG00000000966.6;ENSBTAG00000014546.6;ENSBTAG00000052486.1;ENSBTAG00000012403.6;ENSBTAG00000052514.1;ENSBTAG00000030426.4;ENSBTAG00000031267.3;ENSBTAG00000046268.2	8	ENSBTAG00000038843.2;ENSBTAG00000012029.6;ENSBTAG00000014983.6;ENSBTAG00000052658.1;ENSBTAG00000051183.1	5
Biological process	GO:0008015	blood circulation	32/762 4.2%	404/19682 2.05%	0.000110598	0.0077854	ENSBTAG00000034871.4;ENSBTAG00000018161.6;ENSBTAG00000039340.3;ENSBTAG00000003749.6;ENSBTAG00000010948.5;ENSBTAG00000027412.4;ENSBTAG00000049473.1;ENSBTAG00000007169.6;ENSBTAG00000010880.6;ENSBTAG00000001242.3;ENSBTAG00000013843.5;ENSBTAG00000054592.1;ENSBTAG00000011324.5;ENSBTAG00000024950.6;ENSBTAG00000020569.7;ENSBTAG00000005077.5;ENSBTAG00000002232.6;ENSBTAG00000031483.3;ENSBTAG00000054072.1;…	32	ENSBTAG00000034871.4;ENSBTAG00000018161.6;ENSBTAG00000039340.3;ENSBTAG00000010948.5;ENSBTAG00000027412.4;ENSBTAG00000049473.1;ENSBTAG00000007169.6;ENSBTAG00000010880.6;ENSBTAG00000001242.3;ENSBTAG00000013843.5;ENSBTAG00000054592.1;ENSBTAG00000011324.5;ENSBTAG00000024950.6;ENSBTAG00000031483.3;ENSBTAG00000006256.6;ENSBTAG00000002333.6;ENSBTAG00000013300.6;ENSBTAG00000014103.6;ENSBTAG00000005734.6;…	23	ENSBTAG00000003749.6;ENSBTAG00000020569.7;ENSBTAG00000005077.5;ENSBTAG00000002232.6;ENSBTAG00000054072.1;ENSBTAG00000045699.2;ENSBTAG00000008419.6;ENSBTAG00000031476.4;ENSBTAG00000014737.6	9
Biological process	GO:0001910	regulation of leukocyte mediated cytotoxicity	12/762 1.57%	86/19682 0.44%	0.000114715	0.0078379	ENSBTAG00000000966.6;ENSBTAG00000038843.2;ENSBTAG00000012029.6;ENSBTAG00000052486.1;ENSBTAG00000014983.6;ENSBTAG00000012403.6;ENSBTAG00000052514.1;ENSBTAG00000030426.4;ENSBTAG00000052658.1;ENSBTAG00000051183.1;ENSBTAG00000031267.3;ENSBTAG00000046268.2	12	ENSBTAG00000000966.6;ENSBTAG00000052486.1;ENSBTAG00000012403.6;ENSBTAG00000052514.1;ENSBTAG00000030426.4;ENSBTAG00000031267.3;ENSBTAG00000046268.2	7	ENSBTAG00000038843.2;ENSBTAG00000012029.6;ENSBTAG00000014983.6;ENSBTAG00000052658.1;ENSBTAG00000051183.1	5
Biological process	GO:0002683	negative regulation of immune system process	31/762 4.07%	387/19682 1.97%	0.000114995	0.0078379	ENSBTAG00000003289.4;ENSBTAG00000001301.4;ENSBTAG00000000966.6;ENSBTAG00000018965.6;ENSBTAG00000038843.2;ENSBTAG00000025250.5;ENSBTAG00000006685.4;ENSBTAG00000046383.2;ENSBTAG00000003396.5;ENSBTAG00000011324.5;ENSBTAG00000052486.1;ENSBTAG00000005077.5;ENSBTAG00000039861.3;ENSBTAG00000020602.6;ENSBTAG00000000095.6;ENSBTAG00000011193.4;ENSBTAG00000012403.6;ENSBTAG00000019497.5;ENSBTAG00000052514.1;…	31	ENSBTAG00000003289.4;ENSBTAG00000001301.4;ENSBTAG00000000966.6;ENSBTAG00000018965.6;ENSBTAG00000025250.5;ENSBTAG00000006685.4;ENSBTAG00000046383.2;ENSBTAG00000003396.5;ENSBTAG00000011324.5;ENSBTAG00000052486.1;ENSBTAG00000039861.3;ENSBTAG00000020602.6;ENSBTAG00000000095.6;ENSBTAG00000011193.4;ENSBTAG00000012403.6;ENSBTAG00000052514.1;ENSBTAG00000006738.6;ENSBTAG00000014707.5;ENSBTAG00000030426.4;…	24	ENSBTAG00000038843.2;ENSBTAG00000005077.5;ENSBTAG00000019497.5;ENSBTAG00000007275.5;ENSBTAG00000052658.1;ENSBTAG00000031476.4;ENSBTAG00000003651.3	7
Biological process	GO:0006855	xenobiotic transmembrane transport	9/762 1.18%	52/19682 0.26%	0.000153837	0.0103215	ENSBTAG00000045580.2;ENSBTAG00000047764.2;ENSBTAG00000047383.2;novel.597;ENSBTAG00000054768.1;novel.581;novel.582;novel.3324;novel.3308	9	ENSBTAG00000054768.1;novel.581;novel.582;novel.3324;novel.3308	5	ENSBTAG00000045580.2;ENSBTAG00000047764.2;ENSBTAG00000047383.2;novel.597	4
Biological process	GO:0071715	icosanoid transport	12/762 1.57%	91/19682 0.46%	0.00019847	0.0129312	novel.596;ENSBTAG00000045580.2;ENSBTAG00000047764.2;ENSBTAG00000047383.2;novel.597;ENSBTAG00000006894.6;ENSBTAG00000054768.1;novel.581;novel.582;novel.3324;novel.3308;ENSBTAG00000032068.4	12	novel.596;ENSBTAG00000006894.6;ENSBTAG00000054768.1;novel.581;novel.582;novel.3324;novel.3308;ENSBTAG00000032068.4	8	ENSBTAG00000045580.2;ENSBTAG00000047764.2;ENSBTAG00000047383.2;novel.597	4
Biological process	GO:0032103	positive regulation of response to external stimulus	30/762 3.94%	381/19682 1.94%	0.000198757	0.0129312	ENSBTAG00000003289.4;ENSBTAG00000012855.6;ENSBTAG00000018016.4;ENSBTAG00000000283.6;ENSBTAG00000038235.4;ENSBTAG00000012406.6;ENSBTAG00000000966.6;ENSBTAG00000020554.3;ENSBTAG00000025250.5;ENSBTAG00000003297.6;ENSBTAG00000011324.5;ENSBTAG00000005077.5;ENSBTAG00000020602.6;ENSBTAG00000012403.6;ENSBTAG00000006566.6;ENSBTAG00000047302.2;ENSBTAG00000008419.6;ENSBTAG00000007275.5;ENSBTAG00000030426.4;…	30	ENSBTAG00000003289.4;ENSBTAG00000018016.4;ENSBTAG00000000283.6;ENSBTAG00000038235.4;ENSBTAG00000012406.6;ENSBTAG00000000966.6;ENSBTAG00000020554.3;ENSBTAG00000025250.5;ENSBTAG00000003297.6;ENSBTAG00000011324.5;ENSBTAG00000020602.6;ENSBTAG00000012403.6;ENSBTAG00000006566.6;ENSBTAG00000047302.2;ENSBTAG00000030426.4;ENSBTAG00000051519.1;ENSBTAG00000009137.5;ENSBTAG00000005609.6;ENSBTAG00000008592.6;…	22	ENSBTAG00000012855.6;ENSBTAG00000005077.5;ENSBTAG00000008419.6;ENSBTAG00000007275.5;ENSBTAG00000051183.1;ENSBTAG00000003510.4;ENSBTAG00000014737.6;ENSBTAG00000020221.5	8
Biological process	GO:0003018	vascular process in circulatory system	22/762 2.89%	245/19682 1.24%	0.000229356	0.0146994	ENSBTAG00000001981.6;ENSBTAG00000003749.6;ENSBTAG00000045580.2;ENSBTAG00000027412.4;ENSBTAG00000007169.6;ENSBTAG00000047764.2;ENSBTAG00000001242.3;ENSBTAG00000015596.6;ENSBTAG00000008419.6;ENSBTAG00000013300.6;ENSBTAG00000047383.2;ENSBTAG00000014103.6;ENSBTAG00000002290.6;novel.597;ENSBTAG00000015061.6;ENSBTAG00000054768.1;novel.581;ENSBTAG00000002585.6;ENSBTAG00000000873.6;novel.582;novel.3324;n…	22	ENSBTAG00000027412.4;ENSBTAG00000007169.6;ENSBTAG00000001242.3;ENSBTAG00000015596.6;ENSBTAG00000013300.6;ENSBTAG00000014103.6;ENSBTAG00000002290.6;ENSBTAG00000015061.6;ENSBTAG00000054768.1;novel.581;ENSBTAG00000000873.6;novel.582;novel.3324;novel.3308	14	ENSBTAG00000001981.6;ENSBTAG00000003749.6;ENSBTAG00000045580.2;ENSBTAG00000047764.2;ENSBTAG00000008419.6;ENSBTAG00000047383.2;novel.597;ENSBTAG00000002585.6	8
Biological process	GO:0002764	immune response-regulating signaling pathway	31/762 4.07%	403/19682 2.05%	0.000236597	0.0149404	ENSBTAG00000048135.2;ENSBTAG00000048048.2;ENSBTAG00000047700.2;ENSBTAG00000050485.1;ENSBTAG00000053502.1;ENSBTAG00000038235.4;ENSBTAG00000053635.1;ENSBTAG00000000966.6;ENSBTAG00000038843.2;ENSBTAG00000012774.5;ENSBTAG00000003297.6;ENSBTAG00000052486.1;ENSBTAG00000039861.3;ENSBTAG00000046076.2;ENSBTAG00000016061.4;ENSBTAG00000048268.2;ENSBTAG00000003366.7;ENSBTAG00000006566.6;ENSBTAG00000047632.2;…	31	ENSBTAG00000053502.1;ENSBTAG00000038235.4;ENSBTAG00000000966.6;ENSBTAG00000012774.5;ENSBTAG00000003297.6;ENSBTAG00000052486.1;ENSBTAG00000039861.3;ENSBTAG00000016061.4;ENSBTAG00000003366.7;ENSBTAG00000006566.6;ENSBTAG00000047632.2;ENSBTAG00000047302.2;ENSBTAG00000052514.1;ENSBTAG00000030426.4;ENSBTAG00000046268.2;ENSBTAG00000031214.4;ENSBTAG00000047107.2	17	ENSBTAG00000048135.2;ENSBTAG00000048048.2;ENSBTAG00000047700.2;ENSBTAG00000050485.1;ENSBTAG00000053635.1;ENSBTAG00000038843.2;ENSBTAG00000046076.2;ENSBTAG00000048268.2;ENSBTAG00000007275.5;ENSBTAG00000052658.1;ENSBTAG00000051183.1;ENSBTAG00000019734.6;ENSBTAG00000054133.1;ENSBTAG00000020048.6	14
Biological process	GO:0051592	response to calcium ion	14/762 1.84%	121/19682 0.61%	0.000247181	0.0153826	ENSBTAG00000040103.3;ENSBTAG00000003749.6;ENSBTAG00000002232.6;ENSBTAG00000016711.4;ENSBTAG00000031483.3;ENSBTAG00000020914.6;ENSBTAG00000005448.6;ENSBTAG00000019947.6;ENSBTAG00000006031.6;ENSBTAG00000013300.6;ENSBTAG00000004322.6;ENSBTAG00000014600.6;ENSBTAG00000009235.6;ENSBTAG00000020221.5	14	ENSBTAG00000040103.3;ENSBTAG00000016711.4;ENSBTAG00000031483.3;ENSBTAG00000020914.6;ENSBTAG00000005448.6;ENSBTAG00000013300.6;ENSBTAG00000009235.6	7	ENSBTAG00000003749.6;ENSBTAG00000002232.6;ENSBTAG00000019947.6;ENSBTAG00000006031.6;ENSBTAG00000004322.6;ENSBTAG00000014600.6;ENSBTAG00000020221.5	7
Biological process	GO:0001508	action potential	15/762 1.97%	136/19682 0.69%	0.000255985	0.0157028	ENSBTAG00000018161.6;ENSBTAG00000039340.3;ENSBTAG00000003749.6;ENSBTAG00000007169.6;ENSBTAG00000054592.1;ENSBTAG00000020569.7;ENSBTAG00000031483.3;ENSBTAG00000019052.7;ENSBTAG00000045699.2;ENSBTAG00000006732.6;ENSBTAG00000013300.6;ENSBTAG00000000376.6;ENSBTAG00000019097.6;ENSBTAG00000009235.6;ENSBTAG00000017055.5	15	ENSBTAG00000018161.6;ENSBTAG00000039340.3;ENSBTAG00000007169.6;ENSBTAG00000054592.1;ENSBTAG00000031483.3;ENSBTAG00000019052.7;ENSBTAG00000013300.6;ENSBTAG00000009235.6;ENSBTAG00000017055.5	9	ENSBTAG00000003749.6;ENSBTAG00000020569.7;ENSBTAG00000045699.2;ENSBTAG00000006732.6;ENSBTAG00000000376.6;ENSBTAG00000019097.6	6
Biological process	GO:0002253	activation of immune response	26/762 3.41%	320/19682 1.63%	0.000320142	0.0191998	ENSBTAG00000048135.2;ENSBTAG00000048048.2;ENSBTAG00000047700.2;ENSBTAG00000050485.1;ENSBTAG00000053502.1;ENSBTAG00000053635.1;ENSBTAG00000012406.6;ENSBTAG00000000966.6;ENSBTAG00000046076.2;ENSBTAG00000048268.2;ENSBTAG00000011193.4;ENSBTAG00000011196.4;ENSBTAG00000007153.4;ENSBTAG00000006566.6;ENSBTAG00000047632.2;ENSBTAG00000007275.5;ENSBTAG00000034501.4;ENSBTAG00000030426.4;ENSBTAG00000051519.1;…	26	ENSBTAG00000053502.1;ENSBTAG00000012406.6;ENSBTAG00000000966.6;ENSBTAG00000011193.4;ENSBTAG00000011196.4;ENSBTAG00000007153.4;ENSBTAG00000006566.6;ENSBTAG00000047632.2;ENSBTAG00000034501.4;ENSBTAG00000030426.4;ENSBTAG00000051519.1;ENSBTAG00000005609.6;ENSBTAG00000046158.2;ENSBTAG00000047621.2;ENSBTAG00000004840.5	15	ENSBTAG00000048135.2;ENSBTAG00000048048.2;ENSBTAG00000047700.2;ENSBTAG00000050485.1;ENSBTAG00000053635.1;ENSBTAG00000046076.2;ENSBTAG00000048268.2;ENSBTAG00000007275.5;ENSBTAG00000051183.1;ENSBTAG00000019734.6;ENSBTAG00000054133.1	11
Biological process	GO:0006909	phagocytosis	22/762 2.89%	251/19682 1.28%	0.000321934	0.0191998	ENSBTAG00000048135.2;ENSBTAG00000048048.2;ENSBTAG00000047700.2;ENSBTAG00000050485.1;ENSBTAG00000046690.2;ENSBTAG00000053635.1;ENSBTAG00000018473.6;ENSBTAG00000027412.4;ENSBTAG00000020554.3;ENSBTAG00000012774.5;ENSBTAG00000014546.6;ENSBTAG00000046076.2;ENSBTAG00000048268.2;ENSBTAG00000047632.2;ENSBTAG00000047302.2;ENSBTAG00000007275.5;ENSBTAG00000013167.5;ENSBTAG00000019947.6;ENSBTAG00000008592.6;…	22	ENSBTAG00000046690.2;ENSBTAG00000018473.6;ENSBTAG00000027412.4;ENSBTAG00000020554.3;ENSBTAG00000012774.5;ENSBTAG00000014546.6;ENSBTAG00000047632.2;ENSBTAG00000047302.2;ENSBTAG00000013167.5;ENSBTAG00000008592.6;ENSBTAG00000013185.6;novel.3327	12	ENSBTAG00000048135.2;ENSBTAG00000048048.2;ENSBTAG00000047700.2;ENSBTAG00000050485.1;ENSBTAG00000053635.1;ENSBTAG00000046076.2;ENSBTAG00000048268.2;ENSBTAG00000007275.5;ENSBTAG00000019947.6;ENSBTAG00000054133.1	10
Biological process	GO:0002710	negative regulation of T cell mediated immunity	7/762 0.92%	35/19682 0.18%	0.000330423	0.0194361	ENSBTAG00000000966.6;ENSBTAG00000038843.2;ENSBTAG00000052486.1;ENSBTAG00000012403.6;ENSBTAG00000052514.1;ENSBTAG00000052658.1;ENSBTAG00000046268.2	7	ENSBTAG00000000966.6;ENSBTAG00000052486.1;ENSBTAG00000012403.6;ENSBTAG00000052514.1;ENSBTAG00000046268.2	5	ENSBTAG00000038843.2;ENSBTAG00000052658.1	2
Biological process	GO:0001913	T cell mediated cytotoxicity	8/762 1.05%	46/19682 0.23%	0.000344211	0.0199735	ENSBTAG00000046690.2;ENSBTAG00000000966.6;ENSBTAG00000038843.2;ENSBTAG00000052486.1;ENSBTAG00000014983.6;ENSBTAG00000052514.1;ENSBTAG00000052658.1;ENSBTAG00000046268.2	8	ENSBTAG00000046690.2;ENSBTAG00000000966.6;ENSBTAG00000052486.1;ENSBTAG00000052514.1;ENSBTAG00000046268.2	5	ENSBTAG00000038843.2;ENSBTAG00000014983.6;ENSBTAG00000052658.1	3
Biological process	GO:1901264	carbohydrate derivative transport	12/762 1.57%	97/19682 0.49%	0.000363094	0.0205177	novel.596;ENSBTAG00000045580.2;ENSBTAG00000047764.2;ENSBTAG00000047302.2;ENSBTAG00000047383.2;ENSBTAG00000052720.1;novel.597;ENSBTAG00000054768.1;novel.581;novel.582;novel.3324;novel.3308	12	novel.596;ENSBTAG00000047302.2;ENSBTAG00000054768.1;novel.581;novel.582;novel.3324;novel.3308	7	ENSBTAG00000045580.2;ENSBTAG00000047764.2;ENSBTAG00000047383.2;ENSBTAG00000052720.1;novel.597	5
Biological process	GO:0006959	humoral immune response	25/762 3.28%	305/19682 1.55%	0.000363146	0.0205177	ENSBTAG00000048135.2;ENSBTAG00000048048.2;ENSBTAG00000047700.2;ENSBTAG00000050485.1;ENSBTAG00000053635.1;ENSBTAG00000052382.1;ENSBTAG00000005077.5;ENSBTAG00000046076.2;ENSBTAG00000048268.2;ENSBTAG00000011193.4;ENSBTAG00000011196.4;ENSBTAG00000007153.4;ENSBTAG00000047632.2;ENSBTAG00000007275.5;ENSBTAG00000034501.4;ENSBTAG00000046944.2;ENSBTAG00000002635.4;ENSBTAG00000046158.2;ENSBTAG00000047621.2;…	25	ENSBTAG00000052382.1;ENSBTAG00000011193.4;ENSBTAG00000011196.4;ENSBTAG00000007153.4;ENSBTAG00000047632.2;ENSBTAG00000034501.4;ENSBTAG00000046944.2;ENSBTAG00000046158.2;ENSBTAG00000047621.2;ENSBTAG00000001725.5;ENSBTAG00000005734.6;ENSBTAG00000004840.5;ENSBTAG00000046967.2	13	ENSBTAG00000048135.2;ENSBTAG00000048048.2;ENSBTAG00000047700.2;ENSBTAG00000050485.1;ENSBTAG00000053635.1;ENSBTAG00000005077.5;ENSBTAG00000046076.2;ENSBTAG00000048268.2;ENSBTAG00000007275.5;ENSBTAG00000002635.4;ENSBTAG00000047449.2;ENSBTAG00000054133.1	12
Biological process	GO:0002707	negative regulation of lymphocyte mediated immunity	10/762 1.31%	71/19682 0.36%	0.000388768	0.021615	ENSBTAG00000000966.6;ENSBTAG00000038843.2;ENSBTAG00000052486.1;ENSBTAG00000012403.6;ENSBTAG00000052514.1;ENSBTAG00000030426.4;ENSBTAG00000052658.1;ENSBTAG00000031267.3;ENSBTAG00000046268.2;ENSBTAG00000047621.2	10	ENSBTAG00000000966.6;ENSBTAG00000052486.1;ENSBTAG00000012403.6;ENSBTAG00000052514.1;ENSBTAG00000030426.4;ENSBTAG00000031267.3;ENSBTAG00000046268.2;ENSBTAG00000047621.2	8	ENSBTAG00000038843.2;ENSBTAG00000052658.1	2
Biological process	GO:0001819	positive regulation of cytokine production	31/762 4.07%	415/19682 2.11%	0.000392634	0.021615	ENSBTAG00000003289.4;ENSBTAG00000012855.6;ENSBTAG00000038235.4;ENSBTAG00000027412.4;ENSBTAG00000020554.3;ENSBTAG00000025250.5;ENSBTAG00000012774.5;ENSBTAG00000006685.4;ENSBTAG00000014546.6;ENSBTAG00000030182.4;ENSBTAG00000014983.6;ENSBTAG00000039861.3;ENSBTAG00000020602.6;ENSBTAG00000000095.6;ENSBTAG00000016061.4;ENSBTAG00000003366.7;ENSBTAG00000006566.6;ENSBTAG00000047302.2;ENSBTAG00000020883.5;…	31	ENSBTAG00000003289.4;ENSBTAG00000038235.4;ENSBTAG00000027412.4;ENSBTAG00000020554.3;ENSBTAG00000025250.5;ENSBTAG00000012774.5;ENSBTAG00000006685.4;ENSBTAG00000014546.6;ENSBTAG00000030182.4;ENSBTAG00000039861.3;ENSBTAG00000020602.6;ENSBTAG00000000095.6;ENSBTAG00000016061.4;ENSBTAG00000003366.7;ENSBTAG00000006566.6;ENSBTAG00000047302.2;ENSBTAG00000014707.5;ENSBTAG00000030426.4;ENSBTAG00000007490.6;…	25	ENSBTAG00000012855.6;ENSBTAG00000014983.6;ENSBTAG00000020883.5;ENSBTAG00000007275.5;ENSBTAG00000019734.6;ENSBTAG00000020221.5	6
Biological process	GO:0090287	regulation of cellular response to growth factor stimulus	23/762 3.02%	273/19682 1.39%	0.000418654	0.0227557	ENSBTAG00000009020.6;ENSBTAG00000018965.6;ENSBTAG00000013843.5;ENSBTAG00000011324.5;ENSBTAG00000003449.6;ENSBTAG00000001537.5;ENSBTAG00000001204.5;ENSBTAG00000016152.6;ENSBTAG00000010875.4;ENSBTAG00000007490.6;ENSBTAG00000053735.1;ENSBTAG00000031476.4;ENSBTAG00000021306.5;ENSBTAG00000005734.6;ENSBTAG00000051083.1;ENSBTAG00000006507.7;ENSBTAG00000003510.4;ENSBTAG00000031647.2;ENSBTAG00000014737.6;…	23	ENSBTAG00000018965.6;ENSBTAG00000013843.5;ENSBTAG00000011324.5;ENSBTAG00000003449.6;ENSBTAG00000001537.5;ENSBTAG00000001204.5;ENSBTAG00000010875.4;ENSBTAG00000007490.6;ENSBTAG00000021306.5;ENSBTAG00000005734.6;ENSBTAG00000051083.1;ENSBTAG00000006507.7;ENSBTAG00000003045.6;ENSBTAG00000053191.1	14	ENSBTAG00000009020.6;ENSBTAG00000016152.6;ENSBTAG00000053735.1;ENSBTAG00000031476.4;ENSBTAG00000003510.4;ENSBTAG00000031647.2;ENSBTAG00000014737.6;ENSBTAG00000020221.5;ENSBTAG00000008814.6	9
Biological process	GO:0002761	regulation of myeloid leukocyte differentiation	13/762 1.71%	113/19682 0.57%	0.000430402	0.0231019	ENSBTAG00000003289.4;ENSBTAG00000000283.6;ENSBTAG00000018965.6;ENSBTAG00000025250.5;ENSBTAG00000046383.2;ENSBTAG00000003396.5;ENSBTAG00000014983.6;ENSBTAG00000011193.4;ENSBTAG00000006738.6;ENSBTAG00000007275.5;ENSBTAG00000031355.2;ENSBTAG00000004322.6;ENSBTAG00000051184.1	13	ENSBTAG00000003289.4;ENSBTAG00000000283.6;ENSBTAG00000018965.6;ENSBTAG00000025250.5;ENSBTAG00000046383.2;ENSBTAG00000003396.5;ENSBTAG00000011193.4;ENSBTAG00000006738.6;ENSBTAG00000031355.2	9	ENSBTAG00000014983.6;ENSBTAG00000007275.5;ENSBTAG00000004322.6;ENSBTAG00000051184.1	4
Biological process	GO:0030316	osteoclast differentiation	12/762 1.57%	99/19682 0.5%	0.000438873	0.0232657	ENSBTAG00000003289.4;ENSBTAG00000000283.6;ENSBTAG00000025250.5;ENSBTAG00000046383.2;ENSBTAG00000003396.5;ENSBTAG00000014983.6;ENSBTAG00000007820.5;ENSBTAG00000006738.6;ENSBTAG00000007275.5;ENSBTAG00000031355.2;ENSBTAG00000004322.6;ENSBTAG00000051184.1	12	ENSBTAG00000003289.4;ENSBTAG00000000283.6;ENSBTAG00000025250.5;ENSBTAG00000046383.2;ENSBTAG00000003396.5;ENSBTAG00000007820.5;ENSBTAG00000006738.6;ENSBTAG00000031355.2	8	ENSBTAG00000014983.6;ENSBTAG00000007275.5;ENSBTAG00000004322.6;ENSBTAG00000051184.1	4
Biological process	GO:0032102	negative regulation of response to external stimulus	27/762 3.54%	345/19682 1.75%	0.000447205	0.0234183	ENSBTAG00000004787.6;ENSBTAG00000000966.6;ENSBTAG00000027412.4;ENSBTAG00000038843.2;ENSBTAG00000020554.3;ENSBTAG00000006685.4;ENSBTAG00000052486.1;ENSBTAG00000039861.3;ENSBTAG00000012302.5;ENSBTAG00000040432.2;ENSBTAG00000012403.6;ENSBTAG00000006256.6;ENSBTAG00000052514.1;ENSBTAG00000007275.5;ENSBTAG00000014707.5;ENSBTAG00000030426.4;ENSBTAG00000052658.1;ENSBTAG00000010138.5;ENSBTAG00000031267.3;…	27	ENSBTAG00000004787.6;ENSBTAG00000000966.6;ENSBTAG00000027412.4;ENSBTAG00000020554.3;ENSBTAG00000006685.4;ENSBTAG00000052486.1;ENSBTAG00000039861.3;ENSBTAG00000012403.6;ENSBTAG00000006256.6;ENSBTAG00000052514.1;ENSBTAG00000014707.5;ENSBTAG00000030426.4;ENSBTAG00000010138.5;ENSBTAG00000031267.3;ENSBTAG00000046268.2;ENSBTAG00000019533.4;ENSBTAG00000051083.1;ENSBTAG00000016698.5;ENSBTAG00000003950.5	19	ENSBTAG00000038843.2;ENSBTAG00000012302.5;ENSBTAG00000040432.2;ENSBTAG00000007275.5;ENSBTAG00000052658.1;ENSBTAG00000014541.6;ENSBTAG00000020221.5;ENSBTAG00000003651.3	8
Biological process	GO:0014808	release of sequestered calcium ion into cytosol by sarcoplasmic reticulum	6/762 0.79%	27/19682 0.14%	0.000486546	0.0248718	ENSBTAG00000003289.4;ENSBTAG00000010948.5;ENSBTAG00000025250.5;ENSBTAG00000008099.4;ENSBTAG00000031483.3;ENSBTAG00000003519.5	6	ENSBTAG00000003289.4;ENSBTAG00000010948.5;ENSBTAG00000025250.5;ENSBTAG00000031483.3;ENSBTAG00000003519.5	5	ENSBTAG00000008099.4	1
Biological process	GO:1903514	release of sequestered calcium ion into cytosol by endoplasmic reticulum	6/762 0.79%	27/19682 0.14%	0.000486546	0.0248718	ENSBTAG00000003289.4;ENSBTAG00000010948.5;ENSBTAG00000025250.5;ENSBTAG00000008099.4;ENSBTAG00000031483.3;ENSBTAG00000003519.5	6	ENSBTAG00000003289.4;ENSBTAG00000010948.5;ENSBTAG00000025250.5;ENSBTAG00000031483.3;ENSBTAG00000003519.5	5	ENSBTAG00000008099.4	1
Biological process	GO:0002832	negative regulation of response to biotic stimulus	13/762 1.71%	115/19682 0.58%	0.000510385	0.0257835	ENSBTAG00000000966.6;ENSBTAG00000038843.2;ENSBTAG00000052486.1;ENSBTAG00000039861.3;ENSBTAG00000012403.6;ENSBTAG00000052514.1;ENSBTAG00000014707.5;ENSBTAG00000030426.4;ENSBTAG00000052658.1;ENSBTAG00000031267.3;ENSBTAG00000046268.2;ENSBTAG00000016698.5;ENSBTAG00000003651.3	13	ENSBTAG00000000966.6;ENSBTAG00000052486.1;ENSBTAG00000039861.3;ENSBTAG00000012403.6;ENSBTAG00000052514.1;ENSBTAG00000014707.5;ENSBTAG00000030426.4;ENSBTAG00000031267.3;ENSBTAG00000046268.2;ENSBTAG00000016698.5	10	ENSBTAG00000038843.2;ENSBTAG00000052658.1;ENSBTAG00000003651.3	3
Biological process	GO:0002697	regulation of immune effector process	27/762 3.54%	350/19682 1.78%	0.000558347	0.0276728	ENSBTAG00000038235.4;ENSBTAG00000000966.6;ENSBTAG00000038843.2;ENSBTAG00000012029.6;ENSBTAG00000006685.4;ENSBTAG00000052486.1;ENSBTAG00000038337.2;ENSBTAG00000014983.6;ENSBTAG00000016061.4;ENSBTAG00000003366.7;ENSBTAG00000012403.6;ENSBTAG00000006566.6;ENSBTAG00000047302.2;ENSBTAG00000052514.1;ENSBTAG00000020883.5;ENSBTAG00000007275.5;ENSBTAG00000034501.4;ENSBTAG00000030426.4;ENSBTAG00000052658.1;…	27	ENSBTAG00000038235.4;ENSBTAG00000000966.6;ENSBTAG00000006685.4;ENSBTAG00000052486.1;ENSBTAG00000016061.4;ENSBTAG00000003366.7;ENSBTAG00000012403.6;ENSBTAG00000006566.6;ENSBTAG00000047302.2;ENSBTAG00000052514.1;ENSBTAG00000034501.4;ENSBTAG00000030426.4;ENSBTAG00000031267.3;ENSBTAG00000046268.2;ENSBTAG00000008592.6;ENSBTAG00000047621.2;ENSBTAG00000031214.4;ENSBTAG00000016698.5	18	ENSBTAG00000038843.2;ENSBTAG00000012029.6;ENSBTAG00000038337.2;ENSBTAG00000014983.6;ENSBTAG00000020883.5;ENSBTAG00000007275.5;ENSBTAG00000052658.1;ENSBTAG00000051183.1;ENSBTAG00000020221.5	9
Biological process	GO:0001914	regulation of T cell mediated cytotoxicity	7/762 0.92%	38/19682 0.19%	0.000560673	0.0276728	ENSBTAG00000000966.6;ENSBTAG00000038843.2;ENSBTAG00000052486.1;ENSBTAG00000014983.6;ENSBTAG00000052514.1;ENSBTAG00000052658.1;ENSBTAG00000046268.2	7	ENSBTAG00000000966.6;ENSBTAG00000052486.1;ENSBTAG00000052514.1;ENSBTAG00000046268.2	4	ENSBTAG00000038843.2;ENSBTAG00000014983.6;ENSBTAG00000052658.1	3
Biological process	GO:0001525	angiogenesis	33/762 4.33%	463/19682 2.35%	0.000592647	0.0289185	ENSBTAG00000000507.6;ENSBTAG00000026909.5;ENSBTAG00000013843.5;ENSBTAG00000020244.5;ENSBTAG00000011324.5;ENSBTAG00000008300.6;ENSBTAG00000010082.6;ENSBTAG00000001204.5;ENSBTAG00000054072.1;ENSBTAG00000016169.5;ENSBTAG00000006732.6;ENSBTAG00000009051.5;ENSBTAG00000013953.6;ENSBTAG00000043971.3;ENSBTAG00000012219.6;ENSBTAG00000018945.5;ENSBTAG00000049333.1;ENSBTAG00000001725.5;ENSBTAG00000031476.4;…	33	ENSBTAG00000000507.6;ENSBTAG00000026909.5;ENSBTAG00000013843.5;ENSBTAG00000011324.5;ENSBTAG00000008300.6;ENSBTAG00000010082.6;ENSBTAG00000001204.5;ENSBTAG00000016169.5;ENSBTAG00000009051.5;ENSBTAG00000013953.6;ENSBTAG00000043971.3;ENSBTAG00000049333.1;ENSBTAG00000001725.5;ENSBTAG00000019533.4;ENSBTAG00000005734.6;ENSBTAG00000024015.6;ENSBTAG00000003806.6;ENSBTAG00000053071.1;ENSBTAG00000003200.4;…	21	ENSBTAG00000020244.5;ENSBTAG00000054072.1;ENSBTAG00000006732.6;ENSBTAG00000012219.6;ENSBTAG00000018945.5;ENSBTAG00000031476.4;ENSBTAG00000003510.4;ENSBTAG00000031647.2;ENSBTAG00000014737.6;ENSBTAG00000020221.5;ENSBTAG00000050986.1;ENSBTAG00000008814.6	12
Biological process	GO:0071346	cellular response to interferon-gamma	12/762 1.57%	103/19682 0.52%	0.000630881	0.0304382	ENSBTAG00000003289.4;ENSBTAG00000052631.1;ENSBTAG00000020554.3;ENSBTAG00000025250.5;ENSBTAG00000012774.5;ENSBTAG00000014113.4;ENSBTAG00000012403.6;ENSBTAG00000031186.4;ENSBTAG00000024272.4;ENSBTAG00000015060.6;ENSBTAG00000020221.5;ENSBTAG00000003651.3	12	ENSBTAG00000003289.4;ENSBTAG00000052631.1;ENSBTAG00000020554.3;ENSBTAG00000025250.5;ENSBTAG00000012774.5;ENSBTAG00000014113.4;ENSBTAG00000012403.6;ENSBTAG00000015060.6	8	ENSBTAG00000031186.4;ENSBTAG00000024272.4;ENSBTAG00000020221.5;ENSBTAG00000003651.3	4
Biological process	GO:0050729	positive regulation of inflammatory response	13/762 1.71%	118/19682 0.6%	0.000653744	0.0311799	ENSBTAG00000003289.4;ENSBTAG00000012855.6;ENSBTAG00000018016.4;ENSBTAG00000012406.6;ENSBTAG00000025250.5;ENSBTAG00000020602.6;ENSBTAG00000006566.6;ENSBTAG00000047302.2;ENSBTAG00000008419.6;ENSBTAG00000007275.5;ENSBTAG00000009137.5;ENSBTAG00000008592.6;ENSBTAG00000020221.5	13	ENSBTAG00000003289.4;ENSBTAG00000018016.4;ENSBTAG00000012406.6;ENSBTAG00000025250.5;ENSBTAG00000020602.6;ENSBTAG00000006566.6;ENSBTAG00000047302.2;ENSBTAG00000009137.5;ENSBTAG00000008592.6	9	ENSBTAG00000012855.6;ENSBTAG00000008419.6;ENSBTAG00000007275.5;ENSBTAG00000020221.5	4
Biological process	GO:0042743	hydrogen peroxide metabolic process	7/762 0.92%	39/19682 0.2%	0.000660775	0.0311799	ENSBTAG00000027412.4;ENSBTAG00000037644.3;ENSBTAG00000054844.1;ENSBTAG00000051412.1;ENSBTAG00000038757.2;ENSBTAG00000005572.6;ENSBTAG00000050986.1	7	ENSBTAG00000027412.4;ENSBTAG00000037644.3;ENSBTAG00000054844.1;ENSBTAG00000051412.1;ENSBTAG00000038757.2	5	ENSBTAG00000005572.6;ENSBTAG00000050986.1	2
Biological process	GO:0034340	response to type I interferon	9/762 1.18%	63/19682 0.32%	0.000677647	0.0316284	ENSBTAG00000012406.6;ENSBTAG00000039861.3;ENSBTAG00000014707.5;ENSBTAG00000014628.6;ENSBTAG00000030913.4;ENSBTAG00000049371.1;ENSBTAG00000052306.1;ENSBTAG00000019017.4;ENSBTAG00000020221.5	9	ENSBTAG00000012406.6;ENSBTAG00000039861.3;ENSBTAG00000014707.5;ENSBTAG00000014628.6;ENSBTAG00000030913.4;ENSBTAG00000049371.1;ENSBTAG00000052306.1;ENSBTAG00000019017.4	8	ENSBTAG00000020221.5	1
Biological process	GO:0031646	positive regulation of nervous system process	6/762 0.79%	29/19682 0.15%	0.000730965	0.0337501	ENSBTAG00000011397.6;ENSBTAG00000049473.1;ENSBTAG00000046142.2;ENSBTAG00000012604.4;ENSBTAG00000000376.6;ENSBTAG00000007439.7	6	ENSBTAG00000011397.6;ENSBTAG00000049473.1	2	ENSBTAG00000046142.2;ENSBTAG00000012604.4;ENSBTAG00000000376.6;ENSBTAG00000007439.7	4
Biological process	GO:0002548	monocyte chemotaxis	9/762 1.18%	65/19682 0.33%	0.000854532	0.0388818	ENSBTAG00000003289.4;ENSBTAG00000020554.3;ENSBTAG00000025250.5;ENSBTAG00000014113.4;ENSBTAG00000005077.5;ENSBTAG00000006256.6;ENSBTAG00000031355.2;ENSBTAG00000001725.5;ENSBTAG00000016698.5	9	ENSBTAG00000003289.4;ENSBTAG00000020554.3;ENSBTAG00000025250.5;ENSBTAG00000014113.4;ENSBTAG00000006256.6;ENSBTAG00000031355.2;ENSBTAG00000001725.5;ENSBTAG00000016698.5	8	ENSBTAG00000005077.5	1
Biological process	GO:0098883	synapse pruning	4/762 0.52%	12/19682 0.06%	0.000860217	0.0388818	ENSBTAG00000011193.4;ENSBTAG00000011196.4;ENSBTAG00000007153.4;ENSBTAG00000007275.5	4	ENSBTAG00000011193.4;ENSBTAG00000011196.4;ENSBTAG00000007153.4	3	ENSBTAG00000007275.5	1
Biological process	GO:0015718	monocarboxylic acid transport	14/762 1.84%	137/19682 0.7%	0.000876757	0.0392166	novel.596;ENSBTAG00000045580.2;ENSBTAG00000047764.2;ENSBTAG00000015596.6;ENSBTAG00000047383.2;novel.597;ENSBTAG00000006894.6;ENSBTAG00000054768.1;novel.581;ENSBTAG00000002585.6;novel.582;novel.3324;novel.3308;ENSBTAG00000032068.4	14	novel.596;ENSBTAG00000015596.6;ENSBTAG00000006894.6;ENSBTAG00000054768.1;novel.581;novel.582;novel.3324;novel.3308;ENSBTAG00000032068.4	9	ENSBTAG00000045580.2;ENSBTAG00000047764.2;ENSBTAG00000047383.2;novel.597;ENSBTAG00000002585.6	5
Biological process	GO:0001936	regulation of endothelial cell proliferation	12/762 1.57%	107/19682 0.54%	0.000888828	0.0393467	ENSBTAG00000000507.6;ENSBTAG00000013843.5;ENSBTAG00000005077.5;ENSBTAG00000001204.5;ENSBTAG00000006342.4;ENSBTAG00000024015.6;ENSBTAG00000010146.6;ENSBTAG00000003806.6;ENSBTAG00000003510.4;ENSBTAG00000031647.2;ENSBTAG00000014737.6;ENSBTAG00000020221.5	12	ENSBTAG00000000507.6;ENSBTAG00000013843.5;ENSBTAG00000001204.5;ENSBTAG00000006342.4;ENSBTAG00000024015.6;ENSBTAG00000010146.6;ENSBTAG00000003806.6	7	ENSBTAG00000005077.5;ENSBTAG00000003510.4;ENSBTAG00000031647.2;ENSBTAG00000014737.6;ENSBTAG00000020221.5	5
Biological process	GO:0002768	immune response-regulating cell surface receptor signaling pathway	21/762 2.76%	254/19682 1.29%	0.000932094	0.0408409	ENSBTAG00000048135.2;ENSBTAG00000048048.2;ENSBTAG00000047700.2;ENSBTAG00000050485.1;ENSBTAG00000053502.1;ENSBTAG00000053635.1;ENSBTAG00000000966.6;ENSBTAG00000038843.2;ENSBTAG00000052486.1;ENSBTAG00000046076.2;ENSBTAG00000048268.2;ENSBTAG00000006566.6;ENSBTAG00000047632.2;ENSBTAG00000052514.1;ENSBTAG00000030426.4;ENSBTAG00000052658.1;ENSBTAG00000051183.1;ENSBTAG00000046268.2;ENSBTAG00000019734.6;…	21	ENSBTAG00000053502.1;ENSBTAG00000000966.6;ENSBTAG00000052486.1;ENSBTAG00000006566.6;ENSBTAG00000047632.2;ENSBTAG00000052514.1;ENSBTAG00000030426.4;ENSBTAG00000046268.2	8	ENSBTAG00000048135.2;ENSBTAG00000048048.2;ENSBTAG00000047700.2;ENSBTAG00000050485.1;ENSBTAG00000053635.1;ENSBTAG00000038843.2;ENSBTAG00000046076.2;ENSBTAG00000048268.2;ENSBTAG00000052658.1;ENSBTAG00000051183.1;ENSBTAG00000019734.6;ENSBTAG00000054133.1;ENSBTAG00000020048.6	13
Biological process	GO:0015850	organic hydroxy compound transport	21/762 2.76%	256/19682 1.3%	0.00102959	0.0446571	ENSBTAG00000040103.3;novel.596;ENSBTAG00000045580.2;ENSBTAG00000007169.6;ENSBTAG00000047764.2;ENSBTAG00000005077.5;ENSBTAG00000001537.5;ENSBTAG00000003531.6;ENSBTAG00000015596.6;ENSBTAG00000016152.6;ENSBTAG00000007275.5;ENSBTAG00000019947.6;ENSBTAG00000047383.2;novel.597;ENSBTAG00000014405.6;ENSBTAG00000054768.1;novel.581;ENSBTAG00000019864.6;novel.582;novel.3324;novel.3308	21	ENSBTAG00000040103.3;novel.596;ENSBTAG00000007169.6;ENSBTAG00000001537.5;ENSBTAG00000003531.6;ENSBTAG00000015596.6;ENSBTAG00000054768.1;novel.581;ENSBTAG00000019864.6;novel.582;novel.3324;novel.3308	12	ENSBTAG00000045580.2;ENSBTAG00000047764.2;ENSBTAG00000005077.5;ENSBTAG00000016152.6;ENSBTAG00000007275.5;ENSBTAG00000019947.6;ENSBTAG00000047383.2;novel.597;ENSBTAG00000014405.6	9
Biological process	GO:0030278	regulation of ossification	12/762 1.57%	109/19682 0.55%	0.00104759	0.0449837	ENSBTAG00000000283.6;ENSBTAG00000002081.6;ENSBTAG00000020575.6;ENSBTAG00000014707.5;ENSBTAG00000006031.6;ENSBTAG00000031355.2;ENSBTAG00000021830.7;ENSBTAG00000051083.1;ENSBTAG00000003806.6;ENSBTAG00000031849.3;ENSBTAG00000020221.5;ENSBTAG00000020190.6	12	ENSBTAG00000000283.6;ENSBTAG00000002081.6;ENSBTAG00000020575.6;ENSBTAG00000014707.5;ENSBTAG00000031355.2;ENSBTAG00000051083.1;ENSBTAG00000003806.6;ENSBTAG00000031849.3;ENSBTAG00000020190.6	9	ENSBTAG00000006031.6;ENSBTAG00000021830.7;ENSBTAG00000020221.5	3
Biological process	GO:0050864	regulation of B cell activation	14/762 1.84%	141/19682 0.72%	0.00116197	0.0494008	ENSBTAG00000048135.2;ENSBTAG00000048048.2;ENSBTAG00000047700.2;ENSBTAG00000050485.1;ENSBTAG00000053635.1;ENSBTAG00000006685.4;ENSBTAG00000038337.2;ENSBTAG00000046076.2;ENSBTAG00000048268.2;ENSBTAG00000047632.2;ENSBTAG00000020883.5;ENSBTAG00000016698.5;ENSBTAG00000054133.1;ENSBTAG00000014824.6	14	ENSBTAG00000006685.4;ENSBTAG00000047632.2;ENSBTAG00000016698.5;ENSBTAG00000014824.6	4	ENSBTAG00000048135.2;ENSBTAG00000048048.2;ENSBTAG00000047700.2;ENSBTAG00000050485.1;ENSBTAG00000053635.1;ENSBTAG00000038337.2;ENSBTAG00000046076.2;ENSBTAG00000048268.2;ENSBTAG00000020883.5;ENSBTAG00000054133.1	10
Biological process	GO:0060700	regulation of ribonuclease activity	4/762 0.52%	13/19682 0.07%	0.00120465	0.0504653	ENSBTAG00000003297.6;ENSBTAG00000039861.3;ENSBTAG00000014628.6;ENSBTAG00000053807.1	4	ENSBTAG00000003297.6;ENSBTAG00000039861.3;ENSBTAG00000014628.6;ENSBTAG00000053807.1	4	--	0
Biological process	GO:0006805	xenobiotic metabolic process	13/762 1.71%	126/19682 0.64%	0.00121051	0.0504653	ENSBTAG00000001842.6;ENSBTAG00000045580.2;ENSBTAG00000047764.2;ENSBTAG00000015596.6;ENSBTAG00000047383.2;ENSBTAG00000038540.3;novel.597;ENSBTAG00000054768.1;novel.581;ENSBTAG00000051542.1;novel.582;novel.3324;novel.3308	13	ENSBTAG00000015596.6;ENSBTAG00000038540.3;ENSBTAG00000054768.1;novel.581;ENSBTAG00000051542.1;novel.582;novel.3324;novel.3308	8	ENSBTAG00000001842.6;ENSBTAG00000045580.2;ENSBTAG00000047764.2;ENSBTAG00000047383.2;novel.597	5
Biological process	GO:0002704	negative regulation of leukocyte mediated immunity	10/762 1.31%	82/19682 0.42%	0.00123064	0.0508112	ENSBTAG00000000966.6;ENSBTAG00000038843.2;ENSBTAG00000052486.1;ENSBTAG00000012403.6;ENSBTAG00000052514.1;ENSBTAG00000030426.4;ENSBTAG00000052658.1;ENSBTAG00000031267.3;ENSBTAG00000046268.2;ENSBTAG00000047621.2	10	ENSBTAG00000000966.6;ENSBTAG00000052486.1;ENSBTAG00000012403.6;ENSBTAG00000052514.1;ENSBTAG00000030426.4;ENSBTAG00000031267.3;ENSBTAG00000046268.2;ENSBTAG00000047621.2	8	ENSBTAG00000038843.2;ENSBTAG00000052658.1	2
Biological process	GO:0031348	negative regulation of defense response	18/762 2.36%	208/19682 1.06%	0.00125855	0.0514687	ENSBTAG00000004787.6;ENSBTAG00000000966.6;ENSBTAG00000027412.4;ENSBTAG00000038843.2;ENSBTAG00000006685.4;ENSBTAG00000052486.1;ENSBTAG00000039861.3;ENSBTAG00000012403.6;ENSBTAG00000052514.1;ENSBTAG00000007275.5;ENSBTAG00000014707.5;ENSBTAG00000030426.4;ENSBTAG00000052658.1;ENSBTAG00000031267.3;ENSBTAG00000046268.2;ENSBTAG00000016698.5;ENSBTAG00000003950.5;ENSBTAG00000003651.3	18	ENSBTAG00000004787.6;ENSBTAG00000000966.6;ENSBTAG00000027412.4;ENSBTAG00000006685.4;ENSBTAG00000052486.1;ENSBTAG00000039861.3;ENSBTAG00000012403.6;ENSBTAG00000052514.1;ENSBTAG00000014707.5;ENSBTAG00000030426.4;ENSBTAG00000031267.3;ENSBTAG00000046268.2;ENSBTAG00000016698.5;ENSBTAG00000003950.5	14	ENSBTAG00000038843.2;ENSBTAG00000007275.5;ENSBTAG00000052658.1;ENSBTAG00000003651.3	4
Biological process	GO:0098581	detection of external biotic stimulus	5/762 0.66%	22/19682 0.11%	0.00130531	0.0528774	ENSBTAG00000038235.4;ENSBTAG00000014546.6;ENSBTAG00000047302.2;ENSBTAG00000007275.5;ENSBTAG00000002635.4	5	ENSBTAG00000038235.4;ENSBTAG00000014546.6;ENSBTAG00000047302.2	3	ENSBTAG00000007275.5;ENSBTAG00000002635.4	2
Biological process	GO:0060337	type I interferon signaling pathway	8/762 1.05%	56/19682 0.28%	0.00133402	0.0535352	ENSBTAG00000012406.6;ENSBTAG00000039861.3;ENSBTAG00000014707.5;ENSBTAG00000014628.6;ENSBTAG00000049371.1;ENSBTAG00000052306.1;ENSBTAG00000019017.4;ENSBTAG00000020221.5	8	ENSBTAG00000012406.6;ENSBTAG00000039861.3;ENSBTAG00000014707.5;ENSBTAG00000014628.6;ENSBTAG00000049371.1;ENSBTAG00000052306.1;ENSBTAG00000019017.4	7	ENSBTAG00000020221.5	1
Biological process	GO:0002690	positive regulation of leukocyte chemotaxis	10/762 1.31%	83/19682 0.42%	0.00135171	0.0537428	ENSBTAG00000003289.4;ENSBTAG00000000283.6;ENSBTAG00000020554.3;ENSBTAG00000025250.5;ENSBTAG00000005077.5;ENSBTAG00000047302.2;ENSBTAG00000031355.2;ENSBTAG00000001725.5;ENSBTAG00000014737.6;ENSBTAG00000020221.5	10	ENSBTAG00000003289.4;ENSBTAG00000000283.6;ENSBTAG00000020554.3;ENSBTAG00000025250.5;ENSBTAG00000047302.2;ENSBTAG00000031355.2;ENSBTAG00000001725.5	7	ENSBTAG00000005077.5;ENSBTAG00000014737.6;ENSBTAG00000020221.5	3
Biological process	GO:0032760	positive regulation of tumor necrosis factor production	9/762 1.18%	70/19682 0.36%	0.00146468	0.0571758	ENSBTAG00000003289.4;ENSBTAG00000012855.6;ENSBTAG00000038235.4;ENSBTAG00000025250.5;ENSBTAG00000039861.3;ENSBTAG00000003366.7;ENSBTAG00000047302.2;ENSBTAG00000014628.6;ENSBTAG00000020221.5	9	ENSBTAG00000003289.4;ENSBTAG00000038235.4;ENSBTAG00000025250.5;ENSBTAG00000039861.3;ENSBTAG00000003366.7;ENSBTAG00000047302.2;ENSBTAG00000014628.6	7	ENSBTAG00000012855.6;ENSBTAG00000020221.5	2
Biological process	GO:0042908	xenobiotic transport	9/762 1.18%	70/19682 0.36%	0.00146468	0.0571758	ENSBTAG00000045580.2;ENSBTAG00000047764.2;ENSBTAG00000047383.2;novel.597;ENSBTAG00000054768.1;novel.581;novel.582;novel.3324;novel.3308	9	ENSBTAG00000054768.1;novel.581;novel.582;novel.3324;novel.3308	5	ENSBTAG00000045580.2;ENSBTAG00000047764.2;ENSBTAG00000047383.2;novel.597	4
Biological process	GO:0070296	sarcoplasmic reticulum calcium ion transport	6/762 0.79%	33/19682 0.17%	0.00149426	0.0571759	ENSBTAG00000003289.4;ENSBTAG00000010948.5;ENSBTAG00000025250.5;ENSBTAG00000008099.4;ENSBTAG00000031483.3;ENSBTAG00000003519.5	6	ENSBTAG00000003289.4;ENSBTAG00000010948.5;ENSBTAG00000025250.5;ENSBTAG00000031483.3;ENSBTAG00000003519.5	5	ENSBTAG00000008099.4	1
Biological process	GO:0071357	cellular response to type I interferon	8/762 1.05%	57/19682 0.29%	0.00150012	0.0571759	ENSBTAG00000012406.6;ENSBTAG00000039861.3;ENSBTAG00000014707.5;ENSBTAG00000014628.6;ENSBTAG00000049371.1;ENSBTAG00000052306.1;ENSBTAG00000019017.4;ENSBTAG00000020221.5	8	ENSBTAG00000012406.6;ENSBTAG00000039861.3;ENSBTAG00000014707.5;ENSBTAG00000014628.6;ENSBTAG00000049371.1;ENSBTAG00000052306.1;ENSBTAG00000019017.4	7	ENSBTAG00000020221.5	1
Biological process	GO:0002833	positive regulation of response to biotic stimulus	15/762 1.97%	161/19682 0.82%	0.00150463	0.0571759	ENSBTAG00000012406.6;ENSBTAG00000000966.6;ENSBTAG00000003297.6;ENSBTAG00000011324.5;ENSBTAG00000000095.6;ENSBTAG00000012403.6;ENSBTAG00000006566.6;ENSBTAG00000047302.2;ENSBTAG00000030426.4;ENSBTAG00000051519.1;ENSBTAG00000051183.1;ENSBTAG00000005609.6;ENSBTAG00000015060.6;ENSBTAG00000003510.4;ENSBTAG00000020221.5	15	ENSBTAG00000012406.6;ENSBTAG00000000966.6;ENSBTAG00000003297.6;ENSBTAG00000011324.5;ENSBTAG00000000095.6;ENSBTAG00000012403.6;ENSBTAG00000006566.6;ENSBTAG00000047302.2;ENSBTAG00000030426.4;ENSBTAG00000051519.1;ENSBTAG00000005609.6;ENSBTAG00000015060.6	12	ENSBTAG00000051183.1;ENSBTAG00000003510.4;ENSBTAG00000020221.5	3
Biological process	GO:0002706	regulation of lymphocyte mediated immunity	16/762 2.1%	178/19682 0.9%	0.00155038	0.0575205	ENSBTAG00000000966.6;ENSBTAG00000038843.2;ENSBTAG00000012029.6;ENSBTAG00000052486.1;ENSBTAG00000014983.6;ENSBTAG00000016061.4;ENSBTAG00000012403.6;ENSBTAG00000052514.1;ENSBTAG00000007275.5;ENSBTAG00000030426.4;ENSBTAG00000052658.1;ENSBTAG00000051183.1;ENSBTAG00000031267.3;ENSBTAG00000046268.2;ENSBTAG00000008592.6;ENSBTAG00000047621.2	16	ENSBTAG00000000966.6;ENSBTAG00000052486.1;ENSBTAG00000016061.4;ENSBTAG00000012403.6;ENSBTAG00000052514.1;ENSBTAG00000030426.4;ENSBTAG00000031267.3;ENSBTAG00000046268.2;ENSBTAG00000008592.6;ENSBTAG00000047621.2	10	ENSBTAG00000038843.2;ENSBTAG00000012029.6;ENSBTAG00000014983.6;ENSBTAG00000007275.5;ENSBTAG00000052658.1;ENSBTAG00000051183.1	6
Biological process	GO:0051607	defense response to virus	23/762 3.02%	301/19682 1.53%	0.00157395	0.0575205	ENSBTAG00000012406.6;ENSBTAG00000003297.6;ENSBTAG00000007554.4;ENSBTAG00000014983.6;ENSBTAG00000039861.3;ENSBTAG00000016061.4;ENSBTAG00000003366.7;ENSBTAG00000032265.3;ENSBTAG00000014707.5;ENSBTAG00000014628.6;ENSBTAG00000051519.1;ENSBTAG00000030913.4;ENSBTAG00000005609.6;ENSBTAG00000037800.3;ENSBTAG00000053807.1;ENSBTAG00000049371.1;ENSBTAG00000008471.6;ENSBTAG00000001725.5;ENSBTAG00000052306.1;…	23	ENSBTAG00000012406.6;ENSBTAG00000003297.6;ENSBTAG00000007554.4;ENSBTAG00000039861.3;ENSBTAG00000016061.4;ENSBTAG00000003366.7;ENSBTAG00000032265.3;ENSBTAG00000014707.5;ENSBTAG00000014628.6;ENSBTAG00000051519.1;ENSBTAG00000030913.4;ENSBTAG00000005609.6;ENSBTAG00000037800.3;ENSBTAG00000053807.1;ENSBTAG00000049371.1;ENSBTAG00000008471.6;ENSBTAG00000001725.5;ENSBTAG00000052306.1;ENSBTAG00000046967.2;…	22	ENSBTAG00000014983.6	1
Biological process	GO:0140546	defense response to symbiont	23/762 3.02%	301/19682 1.53%	0.00157395	0.0575205	ENSBTAG00000012406.6;ENSBTAG00000003297.6;ENSBTAG00000007554.4;ENSBTAG00000014983.6;ENSBTAG00000039861.3;ENSBTAG00000016061.4;ENSBTAG00000003366.7;ENSBTAG00000032265.3;ENSBTAG00000014707.5;ENSBTAG00000014628.6;ENSBTAG00000051519.1;ENSBTAG00000030913.4;ENSBTAG00000005609.6;ENSBTAG00000037800.3;ENSBTAG00000053807.1;ENSBTAG00000049371.1;ENSBTAG00000008471.6;ENSBTAG00000001725.5;ENSBTAG00000052306.1;…	23	ENSBTAG00000012406.6;ENSBTAG00000003297.6;ENSBTAG00000007554.4;ENSBTAG00000039861.3;ENSBTAG00000016061.4;ENSBTAG00000003366.7;ENSBTAG00000032265.3;ENSBTAG00000014707.5;ENSBTAG00000014628.6;ENSBTAG00000051519.1;ENSBTAG00000030913.4;ENSBTAG00000005609.6;ENSBTAG00000037800.3;ENSBTAG00000053807.1;ENSBTAG00000049371.1;ENSBTAG00000008471.6;ENSBTAG00000001725.5;ENSBTAG00000052306.1;ENSBTAG00000046967.2;…	22	ENSBTAG00000014983.6	1
Biological process	GO:0051249	regulation of lymphocyte activation	31/762 4.07%	452/19682 2.3%	0.00158374	0.0575205	ENSBTAG00000001301.4;ENSBTAG00000048135.2;ENSBTAG00000048048.2;ENSBTAG00000047700.2;ENSBTAG00000050485.1;ENSBTAG00000053635.1;ENSBTAG00000038843.2;ENSBTAG00000020554.3;ENSBTAG00000006685.4;ENSBTAG00000014546.6;ENSBTAG00000011600.5;ENSBTAG00000052486.1;ENSBTAG00000038337.2;ENSBTAG00000014983.6;ENSBTAG00000046076.2;ENSBTAG00000020602.6;ENSBTAG00000000095.6;ENSBTAG00000048268.2;ENSBTAG00000012403.6;…	31	ENSBTAG00000001301.4;ENSBTAG00000020554.3;ENSBTAG00000006685.4;ENSBTAG00000014546.6;ENSBTAG00000011600.5;ENSBTAG00000052486.1;ENSBTAG00000020602.6;ENSBTAG00000000095.6;ENSBTAG00000012403.6;ENSBTAG00000047632.2;ENSBTAG00000052514.1;ENSBTAG00000031214.4;ENSBTAG00000045923.2;ENSBTAG00000016698.5;ENSBTAG00000014824.6	15	ENSBTAG00000048135.2;ENSBTAG00000048048.2;ENSBTAG00000047700.2;ENSBTAG00000050485.1;ENSBTAG00000053635.1;ENSBTAG00000038843.2;ENSBTAG00000038337.2;ENSBTAG00000014983.6;ENSBTAG00000046076.2;ENSBTAG00000048268.2;ENSBTAG00000019497.5;ENSBTAG00000020883.5;ENSBTAG00000052658.1;ENSBTAG00000008132.6;ENSBTAG00000019734.6;ENSBTAG00000054133.1	16
Biological process	GO:0042744	hydrogen peroxide catabolic process	5/762 0.66%	23/19682 0.12%	0.00161529	0.0575205	ENSBTAG00000037644.3;ENSBTAG00000054844.1;ENSBTAG00000051412.1;ENSBTAG00000038757.2;ENSBTAG00000050986.1	5	ENSBTAG00000037644.3;ENSBTAG00000054844.1;ENSBTAG00000051412.1;ENSBTAG00000038757.2	4	ENSBTAG00000050986.1	1
Biological process	GO:0051930	regulation of sensory perception of pain	5/762 0.66%	23/19682 0.12%	0.00161529	0.0575205	ENSBTAG00000003289.4;ENSBTAG00000025250.5;ENSBTAG00000049473.1;ENSBTAG00000046142.2;ENSBTAG00000000376.6	5	ENSBTAG00000003289.4;ENSBTAG00000025250.5;ENSBTAG00000049473.1	3	ENSBTAG00000046142.2;ENSBTAG00000000376.6	2
Biological process	GO:0051931	regulation of sensory perception	5/762 0.66%	23/19682 0.12%	0.00161529	0.0575205	ENSBTAG00000003289.4;ENSBTAG00000025250.5;ENSBTAG00000049473.1;ENSBTAG00000046142.2;ENSBTAG00000000376.6	5	ENSBTAG00000003289.4;ENSBTAG00000025250.5;ENSBTAG00000049473.1	3	ENSBTAG00000046142.2;ENSBTAG00000000376.6	2
Biological process	GO:0030500	regulation of bone mineralization	9/762 1.18%	71/19682 0.36%	0.00162086	0.0575205	ENSBTAG00000002081.6;ENSBTAG00000020575.6;ENSBTAG00000014707.5;ENSBTAG00000006031.6;ENSBTAG00000031355.2;ENSBTAG00000021830.7;ENSBTAG00000051083.1;ENSBTAG00000003806.6;ENSBTAG00000031849.3	9	ENSBTAG00000002081.6;ENSBTAG00000020575.6;ENSBTAG00000014707.5;ENSBTAG00000031355.2;ENSBTAG00000051083.1;ENSBTAG00000003806.6;ENSBTAG00000031849.3	7	ENSBTAG00000006031.6;ENSBTAG00000021830.7	2
Biological process	GO:0019226	transmission of nerve impulse	9/762 1.18%	72/19682 0.37%	0.00179012	0.0629997	ENSBTAG00000003749.6;ENSBTAG00000027412.4;ENSBTAG00000007169.6;ENSBTAG00000019052.7;ENSBTAG00000006732.6;ENSBTAG00000013300.6;ENSBTAG00000000376.6;ENSBTAG00000019097.6;ENSBTAG00000009235.6	9	ENSBTAG00000027412.4;ENSBTAG00000007169.6;ENSBTAG00000019052.7;ENSBTAG00000013300.6;ENSBTAG00000009235.6	5	ENSBTAG00000003749.6;ENSBTAG00000006732.6;ENSBTAG00000000376.6;ENSBTAG00000019097.6	4
Biological process	GO:0032613	interleukin-10 production	7/762 0.92%	46/19682 0.23%	0.00181927	0.0629997	ENSBTAG00000014983.6;ENSBTAG00000020602.6;ENSBTAG00000000095.6;ENSBTAG00000007275.5;ENSBTAG00000014707.5;ENSBTAG00000031214.4;ENSBTAG00000031476.4	7	ENSBTAG00000020602.6;ENSBTAG00000000095.6;ENSBTAG00000014707.5;ENSBTAG00000031214.4	4	ENSBTAG00000014983.6;ENSBTAG00000007275.5;ENSBTAG00000031476.4	3
Biological process	GO:0032653	regulation of interleukin-10 production	7/762 0.92%	46/19682 0.23%	0.00181927	0.0629997	ENSBTAG00000014983.6;ENSBTAG00000020602.6;ENSBTAG00000000095.6;ENSBTAG00000007275.5;ENSBTAG00000014707.5;ENSBTAG00000031214.4;ENSBTAG00000031476.4	7	ENSBTAG00000020602.6;ENSBTAG00000000095.6;ENSBTAG00000014707.5;ENSBTAG00000031214.4	4	ENSBTAG00000014983.6;ENSBTAG00000007275.5;ENSBTAG00000031476.4	3
Biological process	GO:0019058	viral life cycle	21/762 2.76%	269/19682 1.37%	0.00190282	0.0653656	ENSBTAG00000003297.6;ENSBTAG00000014113.4;ENSBTAG00000038375.3;ENSBTAG00000039861.3;ENSBTAG00000015582.6;ENSBTAG00000016061.4;novel.910;ENSBTAG00000014707.5;ENSBTAG00000013167.5;ENSBTAG00000014628.6;ENSBTAG00000030913.4;ENSBTAG00000053807.1;ENSBTAG00000049371.1;ENSBTAG00000049044.1;ENSBTAG00000052306.1;ENSBTAG00000048825.1;ENSBTAG00000019017.4;novel.3305;novel.1477;novel.95;novel.1844	21	ENSBTAG00000003297.6;ENSBTAG00000014113.4;ENSBTAG00000038375.3;ENSBTAG00000039861.3;ENSBTAG00000015582.6;ENSBTAG00000016061.4;novel.910;ENSBTAG00000014707.5;ENSBTAG00000013167.5;ENSBTAG00000014628.6;ENSBTAG00000030913.4;ENSBTAG00000053807.1;ENSBTAG00000049371.1;ENSBTAG00000049044.1;ENSBTAG00000052306.1;ENSBTAG00000048825.1;ENSBTAG00000019017.4;novel.3305;novel.1477;novel.95;novel.1844	21	--	0
Biological process	GO:0042832	defense response to protozoan	5/762 0.66%	24/19682 0.12%	0.00197609	0.0663989	ENSBTAG00000012403.6;ENSBTAG00000031186.4;ENSBTAG00000009137.5;ENSBTAG00000024272.4;ENSBTAG00000031214.4	5	ENSBTAG00000012403.6;ENSBTAG00000009137.5;ENSBTAG00000031214.4	3	ENSBTAG00000031186.4;ENSBTAG00000024272.4	2
Biological process	GO:0098869	cellular oxidant detoxification	5/762 0.66%	24/19682 0.12%	0.00197609	0.0663989	ENSBTAG00000027412.4;ENSBTAG00000037644.3;ENSBTAG00000054844.1;ENSBTAG00000051412.1;ENSBTAG00000038757.2	5	ENSBTAG00000027412.4;ENSBTAG00000037644.3;ENSBTAG00000054844.1;ENSBTAG00000051412.1;ENSBTAG00000038757.2	5	--	0
Biological process	GO:0008217	regulation of blood pressure	13/762 1.71%	133/19682 0.68%	0.00197929	0.0663989	ENSBTAG00000034871.4;ENSBTAG00000027412.4;ENSBTAG00000049473.1;ENSBTAG00000007169.6;ENSBTAG00000001242.3;ENSBTAG00000013843.5;ENSBTAG00000011324.5;ENSBTAG00000024950.6;ENSBTAG00000054072.1;ENSBTAG00000006256.6;ENSBTAG00000031476.4;ENSBTAG00000014737.6;ENSBTAG00000016881.6	13	ENSBTAG00000034871.4;ENSBTAG00000027412.4;ENSBTAG00000049473.1;ENSBTAG00000007169.6;ENSBTAG00000001242.3;ENSBTAG00000013843.5;ENSBTAG00000011324.5;ENSBTAG00000024950.6;ENSBTAG00000006256.6;ENSBTAG00000016881.6	10	ENSBTAG00000054072.1;ENSBTAG00000031476.4;ENSBTAG00000014737.6	3
Biological process	GO:0032964	collagen biosynthetic process	6/762 0.79%	35/19682 0.18%	0.0020508	0.0677693	ENSBTAG00000011324.5;ENSBTAG00000005556.5;ENSBTAG00000003915.6;ENSBTAG00000003598.6;ENSBTAG00000051083.1;ENSBTAG00000006507.7	6	ENSBTAG00000011324.5;ENSBTAG00000003598.6;ENSBTAG00000051083.1;ENSBTAG00000006507.7	4	ENSBTAG00000005556.5;ENSBTAG00000003915.6	2
Biological process	GO:0019835	cytolysis	7/762 0.92%	47/19682 0.24%	0.00206748	0.0677693	ENSBTAG00000021958.6;ENSBTAG00000010828.6;ENSBTAG00000047302.2;ENSBTAG00000009137.5;novel.1407;ENSBTAG00000038159.3;ENSBTAG00000038064.3	7	ENSBTAG00000021958.6;ENSBTAG00000010828.6;ENSBTAG00000047302.2;ENSBTAG00000009137.5;novel.1407;ENSBTAG00000038159.3;ENSBTAG00000038064.3	7	--	0
Biological process	GO:0097237	cellular response to toxic substance	7/762 0.92%	47/19682 0.24%	0.00206748	0.0677693	ENSBTAG00000001842.6;ENSBTAG00000027412.4;ENSBTAG00000037644.3;ENSBTAG00000005923.6;ENSBTAG00000054844.1;ENSBTAG00000051412.1;ENSBTAG00000038757.2	7	ENSBTAG00000027412.4;ENSBTAG00000037644.3;ENSBTAG00000005923.6;ENSBTAG00000054844.1;ENSBTAG00000051412.1;ENSBTAG00000038757.2	6	ENSBTAG00000001842.6	1
Biological process	GO:0050871	positive regulation of B cell activation	11/762 1.44%	103/19682 0.52%	0.0021352	0.0690525	ENSBTAG00000048135.2;ENSBTAG00000048048.2;ENSBTAG00000047700.2;ENSBTAG00000050485.1;ENSBTAG00000053635.1;ENSBTAG00000046076.2;ENSBTAG00000048268.2;ENSBTAG00000047632.2;ENSBTAG00000020883.5;ENSBTAG00000054133.1;ENSBTAG00000014824.6	11	ENSBTAG00000047632.2;ENSBTAG00000014824.6	2	ENSBTAG00000048135.2;ENSBTAG00000048048.2;ENSBTAG00000047700.2;ENSBTAG00000050485.1;ENSBTAG00000053635.1;ENSBTAG00000046076.2;ENSBTAG00000048268.2;ENSBTAG00000020883.5;ENSBTAG00000054133.1	9
Biological process	GO:0032693	negative regulation of interleukin-10 production	4/762 0.52%	15/19682 0.08%	0.00216195	0.0690525	ENSBTAG00000014983.6;ENSBTAG00000020602.6;ENSBTAG00000000095.6;ENSBTAG00000031476.4	4	ENSBTAG00000020602.6;ENSBTAG00000000095.6	2	ENSBTAG00000014983.6;ENSBTAG00000031476.4	2
Biological process	GO:2000052	positive regulation of non-canonical Wnt signaling pathway	4/762 0.52%	15/19682 0.08%	0.00216195	0.0690525	ENSBTAG00000003455.6;ENSBTAG00000016152.6;ENSBTAG00000012295.6;ENSBTAG00000020221.5	4	--	0	ENSBTAG00000003455.6;ENSBTAG00000016152.6;ENSBTAG00000012295.6;ENSBTAG00000020221.5	4
Biological process	GO:1903557	positive regulation of tumor necrosis factor superfamily cytokine production	9/762 1.18%	74/19682 0.38%	0.00217096	0.0690525	ENSBTAG00000003289.4;ENSBTAG00000012855.6;ENSBTAG00000038235.4;ENSBTAG00000025250.5;ENSBTAG00000039861.3;ENSBTAG00000003366.7;ENSBTAG00000047302.2;ENSBTAG00000014628.6;ENSBTAG00000020221.5	9	ENSBTAG00000003289.4;ENSBTAG00000038235.4;ENSBTAG00000025250.5;ENSBTAG00000039861.3;ENSBTAG00000003366.7;ENSBTAG00000047302.2;ENSBTAG00000014628.6	7	ENSBTAG00000012855.6;ENSBTAG00000020221.5	2
Biological process	GO:2000401	regulation of lymphocyte migration	8/762 1.05%	61/19682 0.31%	0.00233506	0.0733766	ENSBTAG00000003289.4;ENSBTAG00000020554.3;ENSBTAG00000025250.5;ENSBTAG00000005077.5;ENSBTAG00000001725.5;ENSBTAG00000019533.4;ENSBTAG00000003806.6;ENSBTAG00000020221.5	8	ENSBTAG00000003289.4;ENSBTAG00000020554.3;ENSBTAG00000025250.5;ENSBTAG00000001725.5;ENSBTAG00000019533.4;ENSBTAG00000003806.6	6	ENSBTAG00000005077.5;ENSBTAG00000020221.5	2
Biological process	GO:0008347	glial cell migration	7/762 0.92%	48/19682 0.24%	0.00234108	0.0733766	ENSBTAG00000003289.4;ENSBTAG00000000283.6;ENSBTAG00000025250.5;ENSBTAG00000007275.5;ENSBTAG00000012219.6;ENSBTAG00000034138.4;ENSBTAG00000003200.4	7	ENSBTAG00000003289.4;ENSBTAG00000000283.6;ENSBTAG00000025250.5;ENSBTAG00000034138.4;ENSBTAG00000003200.4	5	ENSBTAG00000007275.5;ENSBTAG00000012219.6	2
Biological process	GO:0071277	cellular response to calcium ion	9/762 1.18%	75/19682 0.38%	0.00238415	0.0741851	ENSBTAG00000040103.3;ENSBTAG00000016711.4;ENSBTAG00000020914.6;ENSBTAG00000005448.6;ENSBTAG00000019947.6;ENSBTAG00000006031.6;ENSBTAG00000004322.6;ENSBTAG00000014600.6;ENSBTAG00000020221.5	9	ENSBTAG00000040103.3;ENSBTAG00000016711.4;ENSBTAG00000020914.6;ENSBTAG00000005448.6	4	ENSBTAG00000019947.6;ENSBTAG00000006031.6;ENSBTAG00000004322.6;ENSBTAG00000014600.6;ENSBTAG00000020221.5	5
Biological process	GO:0071675	regulation of mononuclear cell migration	11/762 1.44%	105/19682 0.53%	0.00248835	0.0768702	ENSBTAG00000003289.4;ENSBTAG00000000283.6;ENSBTAG00000020554.3;ENSBTAG00000025250.5;ENSBTAG00000005077.5;ENSBTAG00000031355.2;ENSBTAG00000001725.5;ENSBTAG00000019533.4;ENSBTAG00000016698.5;ENSBTAG00000003806.6;ENSBTAG00000020221.5	11	ENSBTAG00000003289.4;ENSBTAG00000000283.6;ENSBTAG00000020554.3;ENSBTAG00000025250.5;ENSBTAG00000031355.2;ENSBTAG00000001725.5;ENSBTAG00000019533.4;ENSBTAG00000016698.5;ENSBTAG00000003806.6	9	ENSBTAG00000005077.5;ENSBTAG00000020221.5	2
Biological process	GO:0060047	heart contraction	17/762 2.23%	205/19682 1.04%	0.00266195	0.0816458	ENSBTAG00000018161.6;ENSBTAG00000039340.3;ENSBTAG00000010948.5;ENSBTAG00000027412.4;ENSBTAG00000010880.6;ENSBTAG00000001242.3;ENSBTAG00000054592.1;ENSBTAG00000020569.7;ENSBTAG00000002232.6;ENSBTAG00000031483.3;ENSBTAG00000054072.1;ENSBTAG00000002333.6;ENSBTAG00000045699.2;ENSBTAG00000005734.6;ENSBTAG00000005163.6;ENSBTAG00000017055.5;ENSBTAG00000051542.1	17	ENSBTAG00000018161.6;ENSBTAG00000039340.3;ENSBTAG00000010948.5;ENSBTAG00000027412.4;ENSBTAG00000010880.6;ENSBTAG00000001242.3;ENSBTAG00000054592.1;ENSBTAG00000031483.3;ENSBTAG00000002333.6;ENSBTAG00000005734.6;ENSBTAG00000005163.6;ENSBTAG00000017055.5;ENSBTAG00000051542.1	13	ENSBTAG00000020569.7;ENSBTAG00000002232.6;ENSBTAG00000054072.1;ENSBTAG00000045699.2	4
Biological process	GO:0002456	T cell mediated immunity	11/762 1.44%	106/19682 0.54%	0.00268184	0.0816724	ENSBTAG00000046690.2;ENSBTAG00000000966.6;ENSBTAG00000038843.2;ENSBTAG00000052486.1;ENSBTAG00000014983.6;ENSBTAG00000016061.4;ENSBTAG00000010522.6;ENSBTAG00000012403.6;ENSBTAG00000052514.1;ENSBTAG00000052658.1;ENSBTAG00000046268.2	11	ENSBTAG00000046690.2;ENSBTAG00000000966.6;ENSBTAG00000052486.1;ENSBTAG00000016061.4;ENSBTAG00000010522.6;ENSBTAG00000012403.6;ENSBTAG00000052514.1;ENSBTAG00000046268.2	8	ENSBTAG00000038843.2;ENSBTAG00000014983.6;ENSBTAG00000052658.1	3
Biological process	GO:0001562	response to protozoan	5/762 0.66%	26/19682 0.13%	0.00286885	0.0856314	ENSBTAG00000012403.6;ENSBTAG00000031186.4;ENSBTAG00000009137.5;ENSBTAG00000024272.4;ENSBTAG00000031214.4	5	ENSBTAG00000012403.6;ENSBTAG00000009137.5;ENSBTAG00000031214.4	3	ENSBTAG00000031186.4;ENSBTAG00000024272.4	2
Biological process	GO:0070098	chemokine-mediated signaling pathway	8/762 1.05%	63/19682 0.32%	0.00287038	0.0856314	ENSBTAG00000003289.4;ENSBTAG00000025250.5;ENSBTAG00000001060.4;ENSBTAG00000014113.4;ENSBTAG00000005077.5;ENSBTAG00000007275.5;ENSBTAG00000031355.2;ENSBTAG00000001725.5	8	ENSBTAG00000003289.4;ENSBTAG00000025250.5;ENSBTAG00000014113.4;ENSBTAG00000031355.2;ENSBTAG00000001725.5	5	ENSBTAG00000001060.4;ENSBTAG00000005077.5;ENSBTAG00000007275.5	3
Biological process	GO:0008037	cell recognition	15/762 1.97%	172/19682 0.87%	0.00287166	0.0856314	ENSBTAG00000048135.2;ENSBTAG00000048048.2;ENSBTAG00000047700.2;ENSBTAG00000050485.1;ENSBTAG00000053635.1;ENSBTAG00000014546.6;ENSBTAG00000046076.2;ENSBTAG00000048268.2;ENSBTAG00000047632.2;ENSBTAG00000033225.5;ENSBTAG00000047302.2;ENSBTAG00000007275.5;ENSBTAG00000006732.6;ENSBTAG00000008592.6;ENSBTAG00000054133.1	15	ENSBTAG00000014546.6;ENSBTAG00000047632.2;ENSBTAG00000033225.5;ENSBTAG00000047302.2;ENSBTAG00000008592.6	5	ENSBTAG00000048135.2;ENSBTAG00000048048.2;ENSBTAG00000047700.2;ENSBTAG00000050485.1;ENSBTAG00000053635.1;ENSBTAG00000046076.2;ENSBTAG00000048268.2;ENSBTAG00000007275.5;ENSBTAG00000006732.6;ENSBTAG00000054133.1	10
Biological process	GO:0060759	regulation of response to cytokine stimulus	13/762 1.71%	139/19682 0.71%	0.00292375	0.0865833	ENSBTAG00000000283.6;ENSBTAG00000012406.6;ENSBTAG00000001060.4;ENSBTAG00000039861.3;ENSBTAG00000049507.1;ENSBTAG00000003366.7;ENSBTAG00000012403.6;ENSBTAG00000007275.5;ENSBTAG00000014707.5;ENSBTAG00000003519.5;ENSBTAG00000003806.6;ENSBTAG00000020221.5;ENSBTAG00000003651.3	13	ENSBTAG00000000283.6;ENSBTAG00000012406.6;ENSBTAG00000039861.3;ENSBTAG00000049507.1;ENSBTAG00000003366.7;ENSBTAG00000012403.6;ENSBTAG00000014707.5;ENSBTAG00000003519.5;ENSBTAG00000003806.6	9	ENSBTAG00000001060.4;ENSBTAG00000007275.5;ENSBTAG00000020221.5;ENSBTAG00000003651.3	4
Biological process	GO:0050777	negative regulation of immune response	15/762 1.97%	173/19682 0.88%	0.00303511	0.0892655	ENSBTAG00000000966.6;ENSBTAG00000038843.2;ENSBTAG00000052486.1;ENSBTAG00000039861.3;ENSBTAG00000012403.6;ENSBTAG00000052514.1;ENSBTAG00000007275.5;ENSBTAG00000014707.5;ENSBTAG00000030426.4;ENSBTAG00000052658.1;ENSBTAG00000031267.3;ENSBTAG00000046268.2;ENSBTAG00000047621.2;ENSBTAG00000016698.5;ENSBTAG00000003651.3	15	ENSBTAG00000000966.6;ENSBTAG00000052486.1;ENSBTAG00000039861.3;ENSBTAG00000012403.6;ENSBTAG00000052514.1;ENSBTAG00000014707.5;ENSBTAG00000030426.4;ENSBTAG00000031267.3;ENSBTAG00000046268.2;ENSBTAG00000047621.2;ENSBTAG00000016698.5	11	ENSBTAG00000038843.2;ENSBTAG00000007275.5;ENSBTAG00000052658.1;ENSBTAG00000003651.3	4
Biological process	GO:0002688	regulation of leukocyte chemotaxis	11/762 1.44%	108/19682 0.55%	0.00310522	0.0907062	ENSBTAG00000003289.4;ENSBTAG00000000283.6;ENSBTAG00000020554.3;ENSBTAG00000025250.5;ENSBTAG00000005077.5;ENSBTAG00000047302.2;ENSBTAG00000031355.2;ENSBTAG00000001725.5;ENSBTAG00000016698.5;ENSBTAG00000014737.6;ENSBTAG00000020221.5	11	ENSBTAG00000003289.4;ENSBTAG00000000283.6;ENSBTAG00000020554.3;ENSBTAG00000025250.5;ENSBTAG00000047302.2;ENSBTAG00000031355.2;ENSBTAG00000001725.5;ENSBTAG00000016698.5	8	ENSBTAG00000005077.5;ENSBTAG00000014737.6;ENSBTAG00000020221.5	3
Biological process	GO:0001935	endothelial cell proliferation	12/762 1.57%	124/19682 0.63%	0.0031521	0.0914536	ENSBTAG00000000507.6;ENSBTAG00000013843.5;ENSBTAG00000005077.5;ENSBTAG00000001204.5;ENSBTAG00000006342.4;ENSBTAG00000024015.6;ENSBTAG00000010146.6;ENSBTAG00000003806.6;ENSBTAG00000003510.4;ENSBTAG00000031647.2;ENSBTAG00000014737.6;ENSBTAG00000020221.5	12	ENSBTAG00000000507.6;ENSBTAG00000013843.5;ENSBTAG00000001204.5;ENSBTAG00000006342.4;ENSBTAG00000024015.6;ENSBTAG00000010146.6;ENSBTAG00000003806.6	7	ENSBTAG00000005077.5;ENSBTAG00000003510.4;ENSBTAG00000031647.2;ENSBTAG00000014737.6;ENSBTAG00000020221.5	5
Biological process	GO:0050792	regulation of viral process	14/762 1.84%	157/19682 0.8%	0.00319223	0.0919962	ENSBTAG00000003297.6;ENSBTAG00000038375.3;ENSBTAG00000039861.3;ENSBTAG00000015582.6;ENSBTAG00000016061.4;ENSBTAG00000014707.5;ENSBTAG00000014628.6;ENSBTAG00000030913.4;ENSBTAG00000053807.1;ENSBTAG00000049371.1;ENSBTAG00000049044.1;ENSBTAG00000052306.1;ENSBTAG00000019017.4;novel.1844	14	ENSBTAG00000003297.6;ENSBTAG00000038375.3;ENSBTAG00000039861.3;ENSBTAG00000015582.6;ENSBTAG00000016061.4;ENSBTAG00000014707.5;ENSBTAG00000014628.6;ENSBTAG00000030913.4;ENSBTAG00000053807.1;ENSBTAG00000049371.1;ENSBTAG00000049044.1;ENSBTAG00000052306.1;ENSBTAG00000019017.4;novel.1844	14	--	0
Biological process	GO:0002218	activation of innate immune response	7/762 0.92%	51/19682 0.26%	0.00333112	0.094476	ENSBTAG00000012406.6;ENSBTAG00000000966.6;ENSBTAG00000006566.6;ENSBTAG00000030426.4;ENSBTAG00000051519.1;ENSBTAG00000051183.1;ENSBTAG00000005609.6	7	ENSBTAG00000012406.6;ENSBTAG00000000966.6;ENSBTAG00000006566.6;ENSBTAG00000030426.4;ENSBTAG00000051519.1;ENSBTAG00000005609.6	6	ENSBTAG00000051183.1	1
Biological process	GO:0002763	positive regulation of myeloid leukocyte differentiation	7/762 0.92%	51/19682 0.26%	0.00333112	0.094476	ENSBTAG00000000283.6;ENSBTAG00000014983.6;ENSBTAG00000006738.6;ENSBTAG00000007275.5;ENSBTAG00000031355.2;ENSBTAG00000004322.6;ENSBTAG00000051184.1	7	ENSBTAG00000000283.6;ENSBTAG00000006738.6;ENSBTAG00000031355.2	3	ENSBTAG00000014983.6;ENSBTAG00000007275.5;ENSBTAG00000004322.6;ENSBTAG00000051184.1	4
Biological process	GO:0019079	viral genome replication	12/762 1.57%	125/19682 0.64%	0.00336742	0.094476	ENSBTAG00000003297.6;ENSBTAG00000014113.4;ENSBTAG00000038375.3;ENSBTAG00000039861.3;ENSBTAG00000016061.4;ENSBTAG00000014707.5;ENSBTAG00000014628.6;ENSBTAG00000030913.4;ENSBTAG00000053807.1;ENSBTAG00000049371.1;ENSBTAG00000052306.1;ENSBTAG00000019017.4	12	ENSBTAG00000003297.6;ENSBTAG00000014113.4;ENSBTAG00000038375.3;ENSBTAG00000039861.3;ENSBTAG00000016061.4;ENSBTAG00000014707.5;ENSBTAG00000014628.6;ENSBTAG00000030913.4;ENSBTAG00000053807.1;ENSBTAG00000049371.1;ENSBTAG00000052306.1;ENSBTAG00000019017.4	12	--	0
Biological process	GO:0010818	T cell chemotaxis	5/762 0.66%	27/19682 0.14%	0.00341029	0.094476	ENSBTAG00000003289.4;ENSBTAG00000025250.5;ENSBTAG00000005077.5;ENSBTAG00000001725.5;ENSBTAG00000020221.5	5	ENSBTAG00000003289.4;ENSBTAG00000025250.5;ENSBTAG00000001725.5	3	ENSBTAG00000005077.5;ENSBTAG00000020221.5	2
Biological process	GO:0035455	response to interferon-alpha	5/762 0.66%	27/19682 0.14%	0.00341029	0.094476	ENSBTAG00000039861.3;ENSBTAG00000049371.1;ENSBTAG00000052306.1;ENSBTAG00000019017.4;ENSBTAG00000034918.3	5	ENSBTAG00000039861.3;ENSBTAG00000049371.1;ENSBTAG00000052306.1;ENSBTAG00000019017.4;ENSBTAG00000034918.3	5	--	0
Biological process	GO:0090025	regulation of monocyte chemotaxis	5/762 0.66%	27/19682 0.14%	0.00341029	0.094476	ENSBTAG00000020554.3;ENSBTAG00000005077.5;ENSBTAG00000031355.2;ENSBTAG00000001725.5;ENSBTAG00000016698.5	5	ENSBTAG00000020554.3;ENSBTAG00000031355.2;ENSBTAG00000001725.5;ENSBTAG00000016698.5	4	ENSBTAG00000005077.5	1
Biological process	GO:0090288	negative regulation of cellular response to growth factor stimulus	10/762 1.31%	94/19682 0.48%	0.00343928	0.0946683	ENSBTAG00000009020.6;ENSBTAG00000011324.5;ENSBTAG00000007490.6;ENSBTAG00000021306.5;ENSBTAG00000051083.1;ENSBTAG00000003510.4;ENSBTAG00000003045.6;ENSBTAG00000020221.5;ENSBTAG00000053191.1;ENSBTAG00000008814.6	10	ENSBTAG00000011324.5;ENSBTAG00000007490.6;ENSBTAG00000021306.5;ENSBTAG00000051083.1;ENSBTAG00000003045.6;ENSBTAG00000053191.1	6	ENSBTAG00000009020.6;ENSBTAG00000003510.4;ENSBTAG00000020221.5;ENSBTAG00000008814.6	4
Biological process	GO:0086001	cardiac muscle cell action potential	8/762 1.05%	65/19682 0.33%	0.00349679	0.0956382	ENSBTAG00000018161.6;ENSBTAG00000039340.3;ENSBTAG00000054592.1;ENSBTAG00000020569.7;ENSBTAG00000031483.3;ENSBTAG00000019052.7;ENSBTAG00000045699.2;ENSBTAG00000017055.5	8	ENSBTAG00000018161.6;ENSBTAG00000039340.3;ENSBTAG00000054592.1;ENSBTAG00000031483.3;ENSBTAG00000019052.7;ENSBTAG00000017055.5	6	ENSBTAG00000020569.7;ENSBTAG00000045699.2	2
Biological process	GO:0009164	nucleoside catabolic process	4/762 0.52%	17/19682 0.09%	0.00354426	0.0958035	ENSBTAG00000037800.3;ENSBTAG00000001325.5;ENSBTAG00000018849.6;ENSBTAG00000008428.5	4	ENSBTAG00000037800.3;ENSBTAG00000001325.5;ENSBTAG00000018849.6;ENSBTAG00000008428.5	4	--	0
Biological process	GO:0045055	regulated exocytosis	20/762 2.62%	265/19682 1.35%	0.00354745	0.0958035	ENSBTAG00000003289.4;ENSBTAG00000011397.6;ENSBTAG00000040103.3;ENSBTAG00000046690.2;ENSBTAG00000045580.2;ENSBTAG00000025250.5;ENSBTAG00000007169.6;ENSBTAG00000047764.2;ENSBTAG00000003506.5;ENSBTAG00000008323.5;ENSBTAG00000019947.6;ENSBTAG00000009137.5;ENSBTAG00000047383.2;ENSBTAG00000005031.5;novel.597;ENSBTAG00000054768.1;novel.581;novel.582;novel.3324;novel.3308	20	ENSBTAG00000003289.4;ENSBTAG00000011397.6;ENSBTAG00000040103.3;ENSBTAG00000046690.2;ENSBTAG00000025250.5;ENSBTAG00000007169.6;ENSBTAG00000008323.5;ENSBTAG00000009137.5;ENSBTAG00000005031.5;ENSBTAG00000054768.1;novel.581;novel.582;novel.3324;novel.3308	14	ENSBTAG00000045580.2;ENSBTAG00000047764.2;ENSBTAG00000003506.5;ENSBTAG00000019947.6;ENSBTAG00000047383.2;novel.597	6
Biological process	GO:0031644	regulation of nervous system process	11/762 1.44%	110/19682 0.56%	0.00358071	0.0960973	ENSBTAG00000003289.4;ENSBTAG00000011397.6;ENSBTAG00000025250.5;ENSBTAG00000049473.1;ENSBTAG00000046142.2;novel.2052;ENSBTAG00000000813.6;ENSBTAG00000012604.4;ENSBTAG00000000376.6;ENSBTAG00000051728.1;ENSBTAG00000007439.7	11	ENSBTAG00000003289.4;ENSBTAG00000011397.6;ENSBTAG00000025250.5;ENSBTAG00000049473.1;ENSBTAG00000000813.6	5	ENSBTAG00000046142.2;novel.2052;ENSBTAG00000012604.4;ENSBTAG00000000376.6;ENSBTAG00000051728.1;ENSBTAG00000007439.7	6
Biological process	GO:2000403	positive regulation of lymphocyte migration	6/762 0.79%	39/19682 0.2%	0.00361647	0.0964541	ENSBTAG00000003289.4;ENSBTAG00000020554.3;ENSBTAG00000025250.5;ENSBTAG00000005077.5;ENSBTAG00000001725.5;ENSBTAG00000020221.5	6	ENSBTAG00000003289.4;ENSBTAG00000020554.3;ENSBTAG00000025250.5;ENSBTAG00000001725.5	4	ENSBTAG00000005077.5;ENSBTAG00000020221.5	2
Biological process	GO:0001938	positive regulation of endothelial cell proliferation	9/762 1.18%	80/19682 0.41%	0.0037119	0.0978407	ENSBTAG00000000507.6;ENSBTAG00000013843.5;ENSBTAG00000005077.5;ENSBTAG00000001204.5;ENSBTAG00000010146.6;ENSBTAG00000003806.6;ENSBTAG00000031647.2;ENSBTAG00000014737.6;ENSBTAG00000020221.5	9	ENSBTAG00000000507.6;ENSBTAG00000013843.5;ENSBTAG00000001204.5;ENSBTAG00000010146.6;ENSBTAG00000003806.6	5	ENSBTAG00000005077.5;ENSBTAG00000031647.2;ENSBTAG00000014737.6;ENSBTAG00000020221.5	4
Biological process	GO:0045069	regulation of viral genome replication	10/762 1.31%	95/19682 0.48%	0.00371403	0.0978407	ENSBTAG00000003297.6;ENSBTAG00000039861.3;ENSBTAG00000016061.4;ENSBTAG00000014707.5;ENSBTAG00000014628.6;ENSBTAG00000030913.4;ENSBTAG00000053807.1;ENSBTAG00000049371.1;ENSBTAG00000052306.1;ENSBTAG00000019017.4	10	ENSBTAG00000003297.6;ENSBTAG00000039861.3;ENSBTAG00000016061.4;ENSBTAG00000014707.5;ENSBTAG00000014628.6;ENSBTAG00000030913.4;ENSBTAG00000053807.1;ENSBTAG00000049371.1;ENSBTAG00000052306.1;ENSBTAG00000019017.4	10	--	0
Biological process	GO:0002698	negative regulation of immune effector process	12/762 1.57%	127/19682 0.65%	0.00383369	0.100377	ENSBTAG00000000966.6;ENSBTAG00000038843.2;ENSBTAG00000006685.4;ENSBTAG00000052486.1;ENSBTAG00000012403.6;ENSBTAG00000052514.1;ENSBTAG00000030426.4;ENSBTAG00000052658.1;ENSBTAG00000031267.3;ENSBTAG00000046268.2;ENSBTAG00000047621.2;ENSBTAG00000016698.5	12	ENSBTAG00000000966.6;ENSBTAG00000006685.4;ENSBTAG00000052486.1;ENSBTAG00000012403.6;ENSBTAG00000052514.1;ENSBTAG00000030426.4;ENSBTAG00000031267.3;ENSBTAG00000046268.2;ENSBTAG00000047621.2;ENSBTAG00000016698.5	10	ENSBTAG00000038843.2;ENSBTAG00000052658.1	2
Biological process	GO:0042063	gliogenesis	19/762 2.49%	249/19682 1.27%	0.00392132	0.101651	ENSBTAG00000003289.4;ENSBTAG00000000283.6;ENSBTAG00000027412.4;ENSBTAG00000025250.5;ENSBTAG00000016920.7;ENSBTAG00000007153.4;ENSBTAG00000012604.4;ENSBTAG00000007275.5;ENSBTAG00000012219.6;ENSBTAG00000008132.6;ENSBTAG00000031476.4;ENSBTAG00000019097.6;ENSBTAG00000034138.4;ENSBTAG00000022635.5;ENSBTAG00000003200.4;ENSBTAG00000014737.6;ENSBTAG00000049136.1;ENSBTAG00000007439.7;ENSBTAG00000053191.1	19	ENSBTAG00000003289.4;ENSBTAG00000000283.6;ENSBTAG00000027412.4;ENSBTAG00000025250.5;ENSBTAG00000016920.7;ENSBTAG00000007153.4;ENSBTAG00000034138.4;ENSBTAG00000022635.5;ENSBTAG00000003200.4;ENSBTAG00000049136.1;ENSBTAG00000053191.1	11	ENSBTAG00000012604.4;ENSBTAG00000007275.5;ENSBTAG00000012219.6;ENSBTAG00000008132.6;ENSBTAG00000031476.4;ENSBTAG00000019097.6;ENSBTAG00000014737.6;ENSBTAG00000007439.7	8
Biological process	GO:0045229	external encapsulating structure organization	21/762 2.76%	286/19682 1.45%	0.00392967	0.101651	ENSBTAG00000001396.6;ENSBTAG00000003191.4;ENSBTAG00000021945.6;ENSBTAG00000021177.6;ENSBTAG00000009019.6;ENSBTAG00000011324.5;ENSBTAG00000010082.6;ENSBTAG00000007490.6;ENSBTAG00000011743.5;ENSBTAG00000009051.5;novel.156;ENSBTAG00000019533.4;ENSBTAG00000022635.5;ENSBTAG00000051541.1;ENSBTAG00000014824.6;ENSBTAG00000006507.7;ENSBTAG00000012111.6;ENSBTAG00000003920.5;ENSBTAG00000050986.1;ENSBTAG0000…	21	ENSBTAG00000001396.6;ENSBTAG00000003191.4;ENSBTAG00000021177.6;ENSBTAG00000009019.6;ENSBTAG00000011324.5;ENSBTAG00000010082.6;ENSBTAG00000007490.6;ENSBTAG00000009051.5;novel.156;ENSBTAG00000019533.4;ENSBTAG00000022635.5;ENSBTAG00000051541.1;ENSBTAG00000014824.6;ENSBTAG00000006507.7;ENSBTAG00000012111.6;ENSBTAG00000003920.5;ENSBTAG00000010682.6	17	ENSBTAG00000021945.6;ENSBTAG00000011743.5;ENSBTAG00000050986.1;ENSBTAG00000004014.6	4
Biological process	GO:0045776	negative regulation of blood pressure	5/762 0.66%	28/19682 0.14%	0.0040214	0.10255	ENSBTAG00000034871.4;ENSBTAG00000049473.1;ENSBTAG00000001242.3;ENSBTAG00000054072.1;ENSBTAG00000014737.6	5	ENSBTAG00000034871.4;ENSBTAG00000049473.1;ENSBTAG00000001242.3	3	ENSBTAG00000054072.1;ENSBTAG00000014737.6	2
Biological process	GO:1903901	negative regulation of viral life cycle	5/762 0.66%	28/19682 0.14%	0.0040214	0.10255	ENSBTAG00000015582.6;ENSBTAG00000049371.1;ENSBTAG00000052306.1;ENSBTAG00000019017.4;novel.1844	5	ENSBTAG00000015582.6;ENSBTAG00000049371.1;ENSBTAG00000052306.1;ENSBTAG00000019017.4;novel.1844	5	--	0
Biological process	GO:0070167	regulation of biomineral tissue development	9/762 1.18%	81/19682 0.41%	0.00403607	0.10255	ENSBTAG00000002081.6;ENSBTAG00000020575.6;ENSBTAG00000014707.5;ENSBTAG00000006031.6;ENSBTAG00000031355.2;ENSBTAG00000021830.7;ENSBTAG00000051083.1;ENSBTAG00000003806.6;ENSBTAG00000031849.3	9	ENSBTAG00000002081.6;ENSBTAG00000020575.6;ENSBTAG00000014707.5;ENSBTAG00000031355.2;ENSBTAG00000051083.1;ENSBTAG00000003806.6;ENSBTAG00000031849.3	7	ENSBTAG00000006031.6;ENSBTAG00000021830.7	2
Biological process	GO:0019228	neuronal action potential	6/762 0.79%	40/19682 0.2%	0.00411798	0.103179	ENSBTAG00000003749.6;ENSBTAG00000007169.6;ENSBTAG00000019052.7;ENSBTAG00000013300.6;ENSBTAG00000000376.6;ENSBTAG00000009235.6	6	ENSBTAG00000007169.6;ENSBTAG00000019052.7;ENSBTAG00000013300.6;ENSBTAG00000009235.6	4	ENSBTAG00000003749.6;ENSBTAG00000000376.6	2
Biological process	GO:1990748	cellular detoxification	6/762 0.79%	40/19682 0.2%	0.00411798	0.103179	ENSBTAG00000001842.6;ENSBTAG00000027412.4;ENSBTAG00000037644.3;ENSBTAG00000054844.1;ENSBTAG00000051412.1;ENSBTAG00000038757.2	6	ENSBTAG00000027412.4;ENSBTAG00000037644.3;ENSBTAG00000054844.1;ENSBTAG00000051412.1;ENSBTAG00000038757.2	5	ENSBTAG00000001842.6	1
Biological process	GO:0003015	heart process	17/762 2.23%	214/19682 1.09%	0.00413291	0.103179	ENSBTAG00000018161.6;ENSBTAG00000039340.3;ENSBTAG00000010948.5;ENSBTAG00000027412.4;ENSBTAG00000010880.6;ENSBTAG00000001242.3;ENSBTAG00000054592.1;ENSBTAG00000020569.7;ENSBTAG00000002232.6;ENSBTAG00000031483.3;ENSBTAG00000054072.1;ENSBTAG00000002333.6;ENSBTAG00000045699.2;ENSBTAG00000005734.6;ENSBTAG00000005163.6;ENSBTAG00000017055.5;ENSBTAG00000051542.1	17	ENSBTAG00000018161.6;ENSBTAG00000039340.3;ENSBTAG00000010948.5;ENSBTAG00000027412.4;ENSBTAG00000010880.6;ENSBTAG00000001242.3;ENSBTAG00000054592.1;ENSBTAG00000031483.3;ENSBTAG00000002333.6;ENSBTAG00000005734.6;ENSBTAG00000005163.6;ENSBTAG00000017055.5;ENSBTAG00000051542.1	13	ENSBTAG00000020569.7;ENSBTAG00000002232.6;ENSBTAG00000054072.1;ENSBTAG00000045699.2	4
Biological process	GO:0009636	response to toxic substance	12/762 1.57%	129/19682 0.66%	0.00435052	0.107203	ENSBTAG00000003289.4;ENSBTAG00000018016.4;ENSBTAG00000001842.6;ENSBTAG00000027412.4;ENSBTAG00000025250.5;ENSBTAG00000037644.3;ENSBTAG00000054592.1;ENSBTAG00000005923.6;ENSBTAG00000054844.1;ENSBTAG00000051412.1;ENSBTAG00000038757.2;ENSBTAG00000005734.6	12	ENSBTAG00000003289.4;ENSBTAG00000018016.4;ENSBTAG00000027412.4;ENSBTAG00000025250.5;ENSBTAG00000037644.3;ENSBTAG00000054592.1;ENSBTAG00000005923.6;ENSBTAG00000054844.1;ENSBTAG00000051412.1;ENSBTAG00000038757.2;ENSBTAG00000005734.6	11	ENSBTAG00000001842.6	1
Biological process	GO:0006213	pyrimidine nucleoside metabolic process	4/762 0.52%	18/19682 0.09%	0.00441893	0.107203	ENSBTAG00000037800.3;ENSBTAG00000001325.5;ENSBTAG00000018849.6;ENSBTAG00000008428.5	4	ENSBTAG00000037800.3;ENSBTAG00000001325.5;ENSBTAG00000018849.6;ENSBTAG00000008428.5	4	--	0
Biological process	GO:0070230	positive regulation of lymphocyte apoptotic process	4/762 0.52%	18/19682 0.09%	0.00441893	0.107203	ENSBTAG00000006685.4;ENSBTAG00000020602.6;ENSBTAG00000000095.6;ENSBTAG00000020221.5	4	ENSBTAG00000006685.4;ENSBTAG00000020602.6;ENSBTAG00000000095.6	3	ENSBTAG00000020221.5	1
Biological process	GO:0090026	positive regulation of monocyte chemotaxis	4/762 0.52%	18/19682 0.09%	0.00441893	0.107203	ENSBTAG00000020554.3;ENSBTAG00000005077.5;ENSBTAG00000031355.2;ENSBTAG00000001725.5	4	ENSBTAG00000020554.3;ENSBTAG00000031355.2;ENSBTAG00000001725.5	3	ENSBTAG00000005077.5	1
Biological process	GO:1900746	regulation of vascular endothelial growth factor signaling pathway	4/762 0.52%	18/19682 0.09%	0.00441893	0.107203	ENSBTAG00000001204.5;ENSBTAG00000031476.4;ENSBTAG00000006507.7;ENSBTAG00000008814.6	4	ENSBTAG00000001204.5;ENSBTAG00000006507.7	2	ENSBTAG00000031476.4;ENSBTAG00000008814.6	2
Biological process	GO:0035567	non-canonical Wnt signaling pathway	8/762 1.05%	68/19682 0.35%	0.00462893	0.110862	ENSBTAG00000003455.6;ENSBTAG00000008036.5;ENSBTAG00000016152.6;ENSBTAG00000008596.6;ENSBTAG00000012295.6;ENSBTAG00000051083.1;ENSBTAG00000053071.1;ENSBTAG00000020221.5	8	ENSBTAG00000008036.5;ENSBTAG00000051083.1;ENSBTAG00000053071.1	3	ENSBTAG00000003455.6;ENSBTAG00000016152.6;ENSBTAG00000008596.6;ENSBTAG00000012295.6;ENSBTAG00000020221.5	5
Biological process	GO:0001959	regulation of cytokine-mediated signaling pathway	12/762 1.57%	130/19682 0.66%	0.00462908	0.110862	ENSBTAG00000000283.6;ENSBTAG00000012406.6;ENSBTAG00000001060.4;ENSBTAG00000039861.3;ENSBTAG00000049507.1;ENSBTAG00000012403.6;ENSBTAG00000007275.5;ENSBTAG00000014707.5;ENSBTAG00000003519.5;ENSBTAG00000003806.6;ENSBTAG00000020221.5;ENSBTAG00000003651.3	12	ENSBTAG00000000283.6;ENSBTAG00000012406.6;ENSBTAG00000039861.3;ENSBTAG00000049507.1;ENSBTAG00000012403.6;ENSBTAG00000014707.5;ENSBTAG00000003519.5;ENSBTAG00000003806.6	8	ENSBTAG00000001060.4;ENSBTAG00000007275.5;ENSBTAG00000020221.5;ENSBTAG00000003651.3	4
Biological process	GO:0072132	mesenchyme morphogenesis	6/762 0.79%	41/19682 0.21%	0.00466909	0.110862	ENSBTAG00000013843.5;ENSBTAG00000015405.4;ENSBTAG00000010875.4;ENSBTAG00000014554.5;ENSBTAG00000020221.5;ENSBTAG00000015441.6	6	ENSBTAG00000013843.5;ENSBTAG00000010875.4;ENSBTAG00000014554.5;ENSBTAG00000015441.6	4	ENSBTAG00000015405.4;ENSBTAG00000020221.5	2
Biological process	GO:0002822	regulation of adaptive immune response based on somatic recombination of immune receptors built from immunoglobulin superfamily domains	14/762 1.84%	164/19682 0.83%	0.00471876	0.110862	ENSBTAG00000000966.6;ENSBTAG00000038843.2;ENSBTAG00000014546.6;ENSBTAG00000052486.1;ENSBTAG00000014983.6;ENSBTAG00000000095.6;ENSBTAG00000016061.4;ENSBTAG00000012403.6;ENSBTAG00000052514.1;ENSBTAG00000007275.5;ENSBTAG00000052658.1;ENSBTAG00000046268.2;ENSBTAG00000008592.6;ENSBTAG00000047621.2	14	ENSBTAG00000000966.6;ENSBTAG00000014546.6;ENSBTAG00000052486.1;ENSBTAG00000000095.6;ENSBTAG00000016061.4;ENSBTAG00000012403.6;ENSBTAG00000052514.1;ENSBTAG00000046268.2;ENSBTAG00000008592.6;ENSBTAG00000047621.2	10	ENSBTAG00000038843.2;ENSBTAG00000014983.6;ENSBTAG00000007275.5;ENSBTAG00000052658.1	4
Biological process	GO:1903522	regulation of blood circulation	16/762 2.1%	199/19682 1.01%	0.004727	0.110862	ENSBTAG00000018161.6;ENSBTAG00000039340.3;ENSBTAG00000003749.6;ENSBTAG00000010948.5;ENSBTAG00000007169.6;ENSBTAG00000001242.3;ENSBTAG00000054592.1;ENSBTAG00000020569.7;ENSBTAG00000002232.6;ENSBTAG00000031483.3;ENSBTAG00000054072.1;ENSBTAG00000002333.6;ENSBTAG00000045699.2;ENSBTAG00000005163.6;ENSBTAG00000017055.5;ENSBTAG00000051542.1	16	ENSBTAG00000018161.6;ENSBTAG00000039340.3;ENSBTAG00000010948.5;ENSBTAG00000007169.6;ENSBTAG00000001242.3;ENSBTAG00000054592.1;ENSBTAG00000031483.3;ENSBTAG00000002333.6;ENSBTAG00000005163.6;ENSBTAG00000017055.5;ENSBTAG00000051542.1	11	ENSBTAG00000003749.6;ENSBTAG00000020569.7;ENSBTAG00000002232.6;ENSBTAG00000054072.1;ENSBTAG00000045699.2	5
Biological process	GO:0050853	B cell receptor signaling pathway	9/762 1.18%	83/19682 0.42%	0.00475049	0.110862	ENSBTAG00000048135.2;ENSBTAG00000048048.2;ENSBTAG00000047700.2;ENSBTAG00000050485.1;ENSBTAG00000053635.1;ENSBTAG00000046076.2;ENSBTAG00000048268.2;ENSBTAG00000047632.2;ENSBTAG00000054133.1	9	ENSBTAG00000047632.2	1	ENSBTAG00000048135.2;ENSBTAG00000048048.2;ENSBTAG00000047700.2;ENSBTAG00000050485.1;ENSBTAG00000053635.1;ENSBTAG00000046076.2;ENSBTAG00000048268.2;ENSBTAG00000054133.1	8
Biological process	GO:0110149	regulation of biomineralization	9/762 1.18%	83/19682 0.42%	0.00475049	0.110862	ENSBTAG00000002081.6;ENSBTAG00000020575.6;ENSBTAG00000014707.5;ENSBTAG00000006031.6;ENSBTAG00000031355.2;ENSBTAG00000021830.7;ENSBTAG00000051083.1;ENSBTAG00000003806.6;ENSBTAG00000031849.3	9	ENSBTAG00000002081.6;ENSBTAG00000020575.6;ENSBTAG00000014707.5;ENSBTAG00000031355.2;ENSBTAG00000051083.1;ENSBTAG00000003806.6;ENSBTAG00000031849.3	7	ENSBTAG00000006031.6;ENSBTAG00000021830.7	2
Biological process	GO:0008016	regulation of heart contraction	14/762 1.84%	165/19682 0.84%	0.00497834	0.115103	ENSBTAG00000018161.6;ENSBTAG00000039340.3;ENSBTAG00000010948.5;ENSBTAG00000001242.3;ENSBTAG00000054592.1;ENSBTAG00000020569.7;ENSBTAG00000002232.6;ENSBTAG00000031483.3;ENSBTAG00000054072.1;ENSBTAG00000002333.6;ENSBTAG00000045699.2;ENSBTAG00000005163.6;ENSBTAG00000017055.5;ENSBTAG00000051542.1	14	ENSBTAG00000018161.6;ENSBTAG00000039340.3;ENSBTAG00000010948.5;ENSBTAG00000001242.3;ENSBTAG00000054592.1;ENSBTAG00000031483.3;ENSBTAG00000002333.6;ENSBTAG00000005163.6;ENSBTAG00000017055.5;ENSBTAG00000051542.1	10	ENSBTAG00000020569.7;ENSBTAG00000002232.6;ENSBTAG00000054072.1;ENSBTAG00000045699.2	4
Biological process	GO:0060326	cell chemotaxis	22/762 2.89%	311/19682 1.58%	0.00498584	0.115103	ENSBTAG00000003289.4;ENSBTAG00000000507.6;ENSBTAG00000000283.6;ENSBTAG00000020554.3;ENSBTAG00000025250.5;ENSBTAG00000019095.4;ENSBTAG00000001060.4;ENSBTAG00000017604.3;ENSBTAG00000014113.4;ENSBTAG00000005077.5;ENSBTAG00000008099.4;ENSBTAG00000006155.5;ENSBTAG00000006256.6;ENSBTAG00000006566.6;ENSBTAG00000047302.2;ENSBTAG00000050726.1;ENSBTAG00000031355.2;ENSBTAG00000001725.5;ENSBTAG00000016698.5;…	22	ENSBTAG00000003289.4;ENSBTAG00000000507.6;ENSBTAG00000000283.6;ENSBTAG00000020554.3;ENSBTAG00000025250.5;ENSBTAG00000017604.3;ENSBTAG00000014113.4;ENSBTAG00000006155.5;ENSBTAG00000006256.6;ENSBTAG00000006566.6;ENSBTAG00000047302.2;ENSBTAG00000050726.1;ENSBTAG00000031355.2;ENSBTAG00000001725.5;ENSBTAG00000016698.5;ENSBTAG00000010146.6	16	ENSBTAG00000019095.4;ENSBTAG00000001060.4;ENSBTAG00000005077.5;ENSBTAG00000008099.4;ENSBTAG00000014737.6;ENSBTAG00000020221.5	6
Biological process	GO:0019932	second-messenger-mediated signaling	19/762 2.49%	255/19682 1.3%	0.00506157	0.116227	ENSBTAG00000003289.4;ENSBTAG00000010948.5;ENSBTAG00000025250.5;ENSBTAG00000049473.1;ENSBTAG00000019095.4;ENSBTAG00000001060.4;ENSBTAG00000008099.4;ENSBTAG00000031483.3;ENSBTAG00000000813.6;ENSBTAG00000046010.2;ENSBTAG00000006155.5;ENSBTAG00000014576.5;ENSBTAG00000008419.6;ENSBTAG00000007275.5;ENSBTAG00000017715.6;ENSBTAG00000007129.6;ENSBTAG00000031355.2;novel.962;ENSBTAG00000045689.2	19	ENSBTAG00000003289.4;ENSBTAG00000010948.5;ENSBTAG00000025250.5;ENSBTAG00000049473.1;ENSBTAG00000031483.3;ENSBTAG00000000813.6;ENSBTAG00000006155.5;ENSBTAG00000014576.5;ENSBTAG00000017715.6;ENSBTAG00000007129.6;ENSBTAG00000031355.2;novel.962;ENSBTAG00000045689.2	13	ENSBTAG00000019095.4;ENSBTAG00000001060.4;ENSBTAG00000008099.4;ENSBTAG00000046010.2;ENSBTAG00000008419.6;ENSBTAG00000007275.5	6
Biological process	GO:0002762	negative regulation of myeloid leukocyte differentiation	7/762 0.92%	55/19682 0.28%	0.00511215	0.116764	ENSBTAG00000003289.4;ENSBTAG00000018965.6;ENSBTAG00000025250.5;ENSBTAG00000046383.2;ENSBTAG00000003396.5;ENSBTAG00000011193.4;ENSBTAG00000006738.6	7	ENSBTAG00000003289.4;ENSBTAG00000018965.6;ENSBTAG00000025250.5;ENSBTAG00000046383.2;ENSBTAG00000003396.5;ENSBTAG00000011193.4;ENSBTAG00000006738.6	7	--	0
Biological process	GO:0086065	cell communication involved in cardiac conduction	6/762 0.79%	42/19682 0.21%	0.00527257	0.119791	ENSBTAG00000018161.6;ENSBTAG00000039340.3;ENSBTAG00000020569.7;ENSBTAG00000031483.3;ENSBTAG00000045699.2;ENSBTAG00000017055.5	6	ENSBTAG00000018161.6;ENSBTAG00000039340.3;ENSBTAG00000031483.3;ENSBTAG00000017055.5	4	ENSBTAG00000020569.7;ENSBTAG00000045699.2	2
Biological process	GO:0050727	regulation of inflammatory response	21/762 2.76%	294/19682 1.49%	0.00537709	0.11987	ENSBTAG00000003289.4;ENSBTAG00000012855.6;ENSBTAG00000018016.4;ENSBTAG00000004787.6;ENSBTAG00000012406.6;ENSBTAG00000027412.4;ENSBTAG00000025250.5;ENSBTAG00000006685.4;ENSBTAG00000020602.6;ENSBTAG00000049507.1;ENSBTAG00000006566.6;ENSBTAG00000047302.2;ENSBTAG00000008419.6;ENSBTAG00000007275.5;ENSBTAG00000009137.5;ENSBTAG00000008592.6;ENSBTAG00000040144.3;novel.1140;ENSBTAG00000016698.5;ENSBTAG000…	21	ENSBTAG00000003289.4;ENSBTAG00000018016.4;ENSBTAG00000004787.6;ENSBTAG00000012406.6;ENSBTAG00000027412.4;ENSBTAG00000025250.5;ENSBTAG00000006685.4;ENSBTAG00000020602.6;ENSBTAG00000049507.1;ENSBTAG00000006566.6;ENSBTAG00000047302.2;ENSBTAG00000009137.5;ENSBTAG00000008592.6;ENSBTAG00000040144.3;novel.1140;ENSBTAG00000016698.5;ENSBTAG00000003950.5	17	ENSBTAG00000012855.6;ENSBTAG00000008419.6;ENSBTAG00000007275.5;ENSBTAG00000020221.5	4
Biological process	GO:0002220	innate immune response activating cell surface receptor signaling pathway	4/762 0.52%	19/19682 0.1%	0.00542806	0.11987	ENSBTAG00000000966.6;ENSBTAG00000006566.6;ENSBTAG00000030426.4;ENSBTAG00000051183.1	4	ENSBTAG00000000966.6;ENSBTAG00000006566.6;ENSBTAG00000030426.4	3	ENSBTAG00000051183.1	1
Biological process	GO:0060444	branching involved in mammary gland duct morphogenesis	4/762 0.52%	19/19682 0.1%	0.00542806	0.11987	ENSBTAG00000000283.6;ENSBTAG00000051083.1;ENSBTAG00000020221.5;ENSBTAG00000010682.6	4	ENSBTAG00000000283.6;ENSBTAG00000051083.1;ENSBTAG00000010682.6	3	ENSBTAG00000020221.5	1
Biological process	GO:0140374	antiviral innate immune response	4/762 0.52%	19/19682 0.1%	0.00542806	0.11987	ENSBTAG00000039861.3;ENSBTAG00000003366.7;ENSBTAG00000030913.4;ENSBTAG00000001725.5	4	ENSBTAG00000039861.3;ENSBTAG00000003366.7;ENSBTAG00000030913.4;ENSBTAG00000001725.5	4	--	0
Biological process	GO:0050920	regulation of chemotaxis	16/762 2.1%	202/19682 1.03%	0.00545226	0.11987	ENSBTAG00000003289.4;ENSBTAG00000000283.6;ENSBTAG00000020554.3;ENSBTAG00000025250.5;ENSBTAG00000001060.4;ENSBTAG00000005077.5;ENSBTAG00000006256.6;ENSBTAG00000047302.2;ENSBTAG00000007275.5;ENSBTAG00000010138.5;ENSBTAG00000031355.2;ENSBTAG00000001725.5;ENSBTAG00000016698.5;ENSBTAG00000014737.6;ENSBTAG00000020221.5;ENSBTAG00000008814.6	16	ENSBTAG00000003289.4;ENSBTAG00000000283.6;ENSBTAG00000020554.3;ENSBTAG00000025250.5;ENSBTAG00000006256.6;ENSBTAG00000047302.2;ENSBTAG00000010138.5;ENSBTAG00000031355.2;ENSBTAG00000001725.5;ENSBTAG00000016698.5	10	ENSBTAG00000001060.4;ENSBTAG00000005077.5;ENSBTAG00000007275.5;ENSBTAG00000014737.6;ENSBTAG00000020221.5;ENSBTAG00000008814.6	6
Biological process	GO:0032069	regulation of nuclease activity	5/762 0.66%	30/19682 0.15%	0.00547147	0.11987	ENSBTAG00000003297.6;ENSBTAG00000021958.6;ENSBTAG00000039861.3;ENSBTAG00000014628.6;ENSBTAG00000053807.1	5	ENSBTAG00000003297.6;ENSBTAG00000021958.6;ENSBTAG00000039861.3;ENSBTAG00000014628.6;ENSBTAG00000053807.1	5	--	0
Biological process	GO:2000050	regulation of non-canonical Wnt signaling pathway	5/762 0.66%	30/19682 0.15%	0.00547147	0.11987	ENSBTAG00000003455.6;ENSBTAG00000016152.6;ENSBTAG00000012295.6;ENSBTAG00000053071.1;ENSBTAG00000020221.5	5	ENSBTAG00000053071.1	1	ENSBTAG00000003455.6;ENSBTAG00000016152.6;ENSBTAG00000012295.6;ENSBTAG00000020221.5	4
Biological process	GO:0002823	negative regulation of adaptive immune response based on somatic recombination of immune receptors built from immunoglobulin superfamily domains	8/762 1.05%	70/19682 0.36%	0.00552705	0.120443	ENSBTAG00000000966.6;ENSBTAG00000038843.2;ENSBTAG00000052486.1;ENSBTAG00000012403.6;ENSBTAG00000052514.1;ENSBTAG00000052658.1;ENSBTAG00000046268.2;ENSBTAG00000047621.2	8	ENSBTAG00000000966.6;ENSBTAG00000052486.1;ENSBTAG00000012403.6;ENSBTAG00000052514.1;ENSBTAG00000046268.2;ENSBTAG00000047621.2	6	ENSBTAG00000038843.2;ENSBTAG00000052658.1	2
Biological process	GO:0002709	regulation of T cell mediated immunity	9/762 1.18%	85/19682 0.43%	0.00555949	0.120443	ENSBTAG00000000966.6;ENSBTAG00000038843.2;ENSBTAG00000052486.1;ENSBTAG00000014983.6;ENSBTAG00000016061.4;ENSBTAG00000012403.6;ENSBTAG00000052514.1;ENSBTAG00000052658.1;ENSBTAG00000046268.2	9	ENSBTAG00000000966.6;ENSBTAG00000052486.1;ENSBTAG00000016061.4;ENSBTAG00000012403.6;ENSBTAG00000052514.1;ENSBTAG00000046268.2	6	ENSBTAG00000038843.2;ENSBTAG00000014983.6;ENSBTAG00000052658.1	3
Biological process	GO:0009133	nucleoside diphosphate biosynthetic process	3/762 0.39%	10/19682 0.05%	0.00565577	0.120443	ENSBTAG00000019979.6;ENSBTAG00000006305.5;ENSBTAG00000030674.3	3	ENSBTAG00000019979.6;ENSBTAG00000006305.5;ENSBTAG00000030674.3	3	--	0
Biological process	GO:0030007	cellular potassium ion homeostasis	3/762 0.39%	10/19682 0.05%	0.00565577	0.120443	ENSBTAG00000013300.6;ENSBTAG00000019961.5;ENSBTAG00000014486.6	3	ENSBTAG00000013300.6;ENSBTAG00000019961.5;ENSBTAG00000014486.6	3	--	0
Biological process	GO:0043615	astrocyte cell migration	3/762 0.39%	10/19682 0.05%	0.00565577	0.120443	ENSBTAG00000003289.4;ENSBTAG00000025250.5;ENSBTAG00000034138.4	3	ENSBTAG00000003289.4;ENSBTAG00000025250.5;ENSBTAG00000034138.4	3	--	0
Biological process	GO:0002685	regulation of leukocyte migration	15/762 1.97%	185/19682 0.94%	0.00566594	0.120443	ENSBTAG00000003289.4;ENSBTAG00000000283.6;ENSBTAG00000020554.3;ENSBTAG00000025250.5;ENSBTAG00000011324.5;ENSBTAG00000005077.5;ENSBTAG00000047302.2;ENSBTAG00000007275.5;ENSBTAG00000031355.2;ENSBTAG00000001725.5;ENSBTAG00000019533.4;ENSBTAG00000016698.5;ENSBTAG00000003806.6;ENSBTAG00000014737.6;ENSBTAG00000020221.5	15	ENSBTAG00000003289.4;ENSBTAG00000000283.6;ENSBTAG00000020554.3;ENSBTAG00000025250.5;ENSBTAG00000011324.5;ENSBTAG00000047302.2;ENSBTAG00000031355.2;ENSBTAG00000001725.5;ENSBTAG00000019533.4;ENSBTAG00000016698.5;ENSBTAG00000003806.6	11	ENSBTAG00000005077.5;ENSBTAG00000007275.5;ENSBTAG00000014737.6;ENSBTAG00000020221.5	4
Biological process	GO:0002687	positive regulation of leukocyte migration	11/762 1.44%	117/19682 0.59%	0.0057207	0.121008	ENSBTAG00000003289.4;ENSBTAG00000000283.6;ENSBTAG00000020554.3;ENSBTAG00000025250.5;ENSBTAG00000005077.5;ENSBTAG00000047302.2;ENSBTAG00000007275.5;ENSBTAG00000031355.2;ENSBTAG00000001725.5;ENSBTAG00000014737.6;ENSBTAG00000020221.5	11	ENSBTAG00000003289.4;ENSBTAG00000000283.6;ENSBTAG00000020554.3;ENSBTAG00000025250.5;ENSBTAG00000047302.2;ENSBTAG00000031355.2;ENSBTAG00000001725.5	7	ENSBTAG00000005077.5;ENSBTAG00000007275.5;ENSBTAG00000014737.6;ENSBTAG00000020221.5	4
Biological process	GO:0008360	regulation of cell shape	13/762 1.71%	151/19682 0.77%	0.00591151	0.123747	ENSBTAG00000003289.4;ENSBTAG00000020600.6;ENSBTAG00000030258.2;ENSBTAG00000025250.5;ENSBTAG00000006789.6;ENSBTAG00000008300.6;ENSBTAG00000009654.6;ENSBTAG00000011439.6;ENSBTAG00000018725.4;ENSBTAG00000034138.4;ENSBTAG00000010146.6;novel.3327;ENSBTAG00000003045.6	13	ENSBTAG00000003289.4;ENSBTAG00000020600.6;ENSBTAG00000030258.2;ENSBTAG00000025250.5;ENSBTAG00000008300.6;ENSBTAG00000009654.6;ENSBTAG00000011439.6;ENSBTAG00000034138.4;ENSBTAG00000010146.6;novel.3327;ENSBTAG00000003045.6	11	ENSBTAG00000006789.6;ENSBTAG00000018725.4	2
Biological process	GO:0001503	ossification	25/762 3.28%	374/19682 1.9%	0.00592688	0.123747	ENSBTAG00000003289.4;ENSBTAG00000001396.6;ENSBTAG00000000283.6;ENSBTAG00000009020.6;ENSBTAG00000002081.6;ENSBTAG00000025250.5;ENSBTAG00000020575.6;ENSBTAG00000030182.4;ENSBTAG00000015405.4;ENSBTAG00000014707.5;ENSBTAG00000008849.6;ENSBTAG00000006031.6;ENSBTAG00000053097.1;ENSBTAG00000031355.2;ENSBTAG00000014554.5;ENSBTAG00000021830.7;ENSBTAG00000021306.5;ENSBTAG00000051083.1;ENSBTAG00000003806.6;…	25	ENSBTAG00000003289.4;ENSBTAG00000001396.6;ENSBTAG00000000283.6;ENSBTAG00000002081.6;ENSBTAG00000025250.5;ENSBTAG00000020575.6;ENSBTAG00000030182.4;ENSBTAG00000014707.5;ENSBTAG00000008849.6;ENSBTAG00000053097.1;ENSBTAG00000031355.2;ENSBTAG00000014554.5;ENSBTAG00000021306.5;ENSBTAG00000051083.1;ENSBTAG00000003806.6;ENSBTAG00000019017.4;ENSBTAG00000031849.3;ENSBTAG00000003045.6;ENSBTAG00000020190.6	19	ENSBTAG00000009020.6;ENSBTAG00000015405.4;ENSBTAG00000006031.6;ENSBTAG00000021830.7;ENSBTAG00000014737.6;ENSBTAG00000020221.5	6
Biological process	GO:0032963	collagen metabolic process	9/762 1.18%	86/19682 0.44%	0.00600192	0.123747	ENSBTAG00000021177.6;ENSBTAG00000011324.5;ENSBTAG00000005556.5;ENSBTAG00000003915.6;ENSBTAG00000009051.5;ENSBTAG00000003598.6;ENSBTAG00000051083.1;ENSBTAG00000014824.6;ENSBTAG00000006507.7	9	ENSBTAG00000021177.6;ENSBTAG00000011324.5;ENSBTAG00000009051.5;ENSBTAG00000003598.6;ENSBTAG00000051083.1;ENSBTAG00000014824.6;ENSBTAG00000006507.7	7	ENSBTAG00000005556.5;ENSBTAG00000003915.6	2
Biological process	GO:0061337	cardiac conduction	8/762 1.05%	71/19682 0.36%	0.00602307	0.123747	ENSBTAG00000018161.6;ENSBTAG00000039340.3;ENSBTAG00000054592.1;ENSBTAG00000020569.7;ENSBTAG00000002232.6;ENSBTAG00000031483.3;ENSBTAG00000045699.2;ENSBTAG00000017055.5	8	ENSBTAG00000018161.6;ENSBTAG00000039340.3;ENSBTAG00000054592.1;ENSBTAG00000031483.3;ENSBTAG00000017055.5	5	ENSBTAG00000020569.7;ENSBTAG00000002232.6;ENSBTAG00000045699.2	3
Biological process	GO:1990868	response to chemokine	8/762 1.05%	71/19682 0.36%	0.00602307	0.123747	ENSBTAG00000003289.4;ENSBTAG00000025250.5;ENSBTAG00000001060.4;ENSBTAG00000014113.4;ENSBTAG00000005077.5;ENSBTAG00000007275.5;ENSBTAG00000031355.2;ENSBTAG00000001725.5	8	ENSBTAG00000003289.4;ENSBTAG00000025250.5;ENSBTAG00000014113.4;ENSBTAG00000031355.2;ENSBTAG00000001725.5	5	ENSBTAG00000001060.4;ENSBTAG00000005077.5;ENSBTAG00000007275.5	3
Biological process	GO:1990869	cellular response to chemokine	8/762 1.05%	71/19682 0.36%	0.00602307	0.123747	ENSBTAG00000003289.4;ENSBTAG00000025250.5;ENSBTAG00000001060.4;ENSBTAG00000014113.4;ENSBTAG00000005077.5;ENSBTAG00000007275.5;ENSBTAG00000031355.2;ENSBTAG00000001725.5	8	ENSBTAG00000003289.4;ENSBTAG00000025250.5;ENSBTAG00000014113.4;ENSBTAG00000031355.2;ENSBTAG00000001725.5	5	ENSBTAG00000001060.4;ENSBTAG00000005077.5;ENSBTAG00000007275.5	3
Biological process	GO:0002758	innate immune response-activating signal transduction	4/762 0.52%	20/19682 0.1%	0.00658022	0.133912	ENSBTAG00000000966.6;ENSBTAG00000006566.6;ENSBTAG00000030426.4;ENSBTAG00000051183.1	4	ENSBTAG00000000966.6;ENSBTAG00000006566.6;ENSBTAG00000030426.4	3	ENSBTAG00000051183.1	1
Biological process	GO:1902547	regulation of cellular response to vascular endothelial growth factor stimulus	4/762 0.52%	20/19682 0.1%	0.00658022	0.133912	ENSBTAG00000001204.5;ENSBTAG00000031476.4;ENSBTAG00000006507.7;ENSBTAG00000008814.6	4	ENSBTAG00000001204.5;ENSBTAG00000006507.7	2	ENSBTAG00000031476.4;ENSBTAG00000008814.6	2
Biological process	GO:0023061	signal release	28/762 3.67%	439/19682 2.23%	0.00699256	0.141143	ENSBTAG00000011397.6;ENSBTAG00000040103.3;ENSBTAG00000003749.6;novel.596;ENSBTAG00000045580.2;ENSBTAG00000007169.6;ENSBTAG00000021574.6;ENSBTAG00000047764.2;ENSBTAG00000005077.5;ENSBTAG00000008323.5;ENSBTAG00000019497.5;ENSBTAG00000006566.6;ENSBTAG00000016152.6;ENSBTAG00000006738.6;ENSBTAG00000054832.1;ENSBTAG00000019947.6;ENSBTAG00000047383.2;ENSBTAG00000005031.5;novel.597;ENSBTAG00000006894.6;E…	28	ENSBTAG00000011397.6;ENSBTAG00000040103.3;novel.596;ENSBTAG00000007169.6;ENSBTAG00000021574.6;ENSBTAG00000008323.5;ENSBTAG00000006566.6;ENSBTAG00000006738.6;ENSBTAG00000054832.1;ENSBTAG00000005031.5;ENSBTAG00000006894.6;ENSBTAG00000054768.1;novel.581;novel.582;novel.3324;novel.3308;ENSBTAG00000053191.1	17	ENSBTAG00000003749.6;ENSBTAG00000045580.2;ENSBTAG00000047764.2;ENSBTAG00000005077.5;ENSBTAG00000019497.5;ENSBTAG00000016152.6;ENSBTAG00000019947.6;ENSBTAG00000047383.2;novel.597;ENSBTAG00000014600.6;ENSBTAG00000002585.6	11
Biological process	GO:1903900	regulation of viral life cycle	12/762 1.57%	137/19682 0.7%	0.00700128	0.141143	ENSBTAG00000003297.6;ENSBTAG00000039861.3;ENSBTAG00000015582.6;ENSBTAG00000016061.4;ENSBTAG00000014707.5;ENSBTAG00000014628.6;ENSBTAG00000030913.4;ENSBTAG00000053807.1;ENSBTAG00000049371.1;ENSBTAG00000052306.1;ENSBTAG00000019017.4;novel.1844	12	ENSBTAG00000003297.6;ENSBTAG00000039861.3;ENSBTAG00000015582.6;ENSBTAG00000016061.4;ENSBTAG00000014707.5;ENSBTAG00000014628.6;ENSBTAG00000030913.4;ENSBTAG00000053807.1;ENSBTAG00000049371.1;ENSBTAG00000052306.1;ENSBTAG00000019017.4;novel.1844	12	--	0
Biological process	GO:0002820	negative regulation of adaptive immune response	8/762 1.05%	73/19682 0.37%	0.00711575	0.142116	ENSBTAG00000000966.6;ENSBTAG00000038843.2;ENSBTAG00000052486.1;ENSBTAG00000012403.6;ENSBTAG00000052514.1;ENSBTAG00000052658.1;ENSBTAG00000046268.2;ENSBTAG00000047621.2	8	ENSBTAG00000000966.6;ENSBTAG00000052486.1;ENSBTAG00000012403.6;ENSBTAG00000052514.1;ENSBTAG00000046268.2;ENSBTAG00000047621.2	6	ENSBTAG00000038843.2;ENSBTAG00000052658.1	2
Biological process	GO:0032755	positive regulation of interleukin-6 production	8/762 1.05%	73/19682 0.37%	0.00711575	0.142116	ENSBTAG00000012855.6;ENSBTAG00000038235.4;ENSBTAG00000020554.3;ENSBTAG00000012774.5;ENSBTAG00000003366.7;ENSBTAG00000047302.2;ENSBTAG00000006894.6;ENSBTAG00000020221.5	8	ENSBTAG00000038235.4;ENSBTAG00000020554.3;ENSBTAG00000012774.5;ENSBTAG00000003366.7;ENSBTAG00000047302.2;ENSBTAG00000006894.6	6	ENSBTAG00000012855.6;ENSBTAG00000020221.5	2
Biological process	GO:0043583	ear development	16/762 2.1%	208/19682 1.06%	0.00717368	0.14261	ENSBTAG00000018161.6;ENSBTAG00000027412.4;ENSBTAG00000003396.5;ENSBTAG00000007319.5;ENSBTAG00000015405.4;ENSBTAG00000008036.5;ENSBTAG00000001537.5;ENSBTAG00000002123.4;ENSBTAG00000011196.4;ENSBTAG00000010875.4;ENSBTAG00000006031.6;ENSBTAG00000013300.6;ENSBTAG00000031476.4;ENSBTAG00000020221.5;ENSBTAG00000003651.3;ENSBTAG00000010682.6	16	ENSBTAG00000018161.6;ENSBTAG00000027412.4;ENSBTAG00000003396.5;ENSBTAG00000008036.5;ENSBTAG00000001537.5;ENSBTAG00000002123.4;ENSBTAG00000011196.4;ENSBTAG00000010875.4;ENSBTAG00000013300.6;ENSBTAG00000010682.6	10	ENSBTAG00000007319.5;ENSBTAG00000015405.4;ENSBTAG00000006031.6;ENSBTAG00000031476.4;ENSBTAG00000020221.5;ENSBTAG00000003651.3	6
Biological process	GO:0002931	response to ischemia	6/762 0.79%	45/19682 0.23%	0.00742528	0.145489	ENSBTAG00000000283.6;ENSBTAG00000016711.4;ENSBTAG00000007275.5;novel.1590;ENSBTAG00000005078.6;ENSBTAG00000003519.5	6	ENSBTAG00000000283.6;ENSBTAG00000016711.4;novel.1590;ENSBTAG00000003519.5	4	ENSBTAG00000007275.5;ENSBTAG00000005078.6	2
Biological process	GO:0045639	positive regulation of myeloid cell differentiation	9/762 1.18%	89/19682 0.45%	0.00749311	0.145489	ENSBTAG00000000283.6;ENSBTAG00000012774.5;ENSBTAG00000014983.6;ENSBTAG00000006738.6;ENSBTAG00000007275.5;ENSBTAG00000014707.5;ENSBTAG00000031355.2;ENSBTAG00000004322.6;ENSBTAG00000051184.1	9	ENSBTAG00000000283.6;ENSBTAG00000012774.5;ENSBTAG00000006738.6;ENSBTAG00000014707.5;ENSBTAG00000031355.2	5	ENSBTAG00000014983.6;ENSBTAG00000007275.5;ENSBTAG00000004322.6;ENSBTAG00000051184.1	4
Biological process	GO:0019852	L-ascorbic acid metabolic process	3/762 0.39%	11/19682 0.06%	0.00755485	0.145489	ENSBTAG00000047605.2;ENSBTAG00000038540.3;ENSBTAG00000031548.4	3	ENSBTAG00000047605.2;ENSBTAG00000038540.3;ENSBTAG00000031548.4	3	--	0
Biological process	GO:0030730	sequestering of triglyceride	3/762 0.39%	11/19682 0.06%	0.00755485	0.145489	ENSBTAG00000012855.6;ENSBTAG00000007275.5;ENSBTAG00000021830.7	3	--	0	ENSBTAG00000012855.6;ENSBTAG00000007275.5;ENSBTAG00000021830.7	3
Biological process	GO:0046007	negative regulation of activated T cell proliferation	3/762 0.39%	11/19682 0.06%	0.00755485	0.145489	ENSBTAG00000001301.4;ENSBTAG00000000095.6;ENSBTAG00000012403.6	3	ENSBTAG00000001301.4;ENSBTAG00000000095.6;ENSBTAG00000012403.6	3	--	0
Biological process	GO:1901334	lactone metabolic process	3/762 0.39%	11/19682 0.06%	0.00755485	0.145489	ENSBTAG00000047605.2;ENSBTAG00000038540.3;ENSBTAG00000031548.4	3	ENSBTAG00000047605.2;ENSBTAG00000038540.3;ENSBTAG00000031548.4	3	--	0
Biological process	GO:0030198	extracellular matrix organization	20/762 2.62%	284/19682 1.44%	0.00755565	0.145489	ENSBTAG00000001396.6;ENSBTAG00000003191.4;ENSBTAG00000021945.6;ENSBTAG00000021177.6;ENSBTAG00000009019.6;ENSBTAG00000011324.5;ENSBTAG00000010082.6;ENSBTAG00000007490.6;ENSBTAG00000011743.5;ENSBTAG00000009051.5;novel.156;ENSBTAG00000019533.4;ENSBTAG00000022635.5;ENSBTAG00000051541.1;ENSBTAG00000014824.6;ENSBTAG00000006507.7;ENSBTAG00000012111.6;ENSBTAG00000050986.1;ENSBTAG00000010682.6;ENSBTAG0000…	20	ENSBTAG00000001396.6;ENSBTAG00000003191.4;ENSBTAG00000021177.6;ENSBTAG00000009019.6;ENSBTAG00000011324.5;ENSBTAG00000010082.6;ENSBTAG00000007490.6;ENSBTAG00000009051.5;novel.156;ENSBTAG00000019533.4;ENSBTAG00000022635.5;ENSBTAG00000051541.1;ENSBTAG00000014824.6;ENSBTAG00000006507.7;ENSBTAG00000012111.6;ENSBTAG00000010682.6	16	ENSBTAG00000021945.6;ENSBTAG00000011743.5;ENSBTAG00000050986.1;ENSBTAG00000004014.6	4
Biological process	GO:0071466	cellular response to xenobiotic stimulus	14/762 1.84%	174/19682 0.88%	0.00787119	0.150451	ENSBTAG00000001842.6;ENSBTAG00000045580.2;ENSBTAG00000047764.2;ENSBTAG00000015596.6;ENSBTAG00000047383.2;ENSBTAG00000005078.6;ENSBTAG00000038540.3;novel.597;ENSBTAG00000054768.1;novel.581;ENSBTAG00000051542.1;novel.582;novel.3324;novel.3308	14	ENSBTAG00000015596.6;ENSBTAG00000038540.3;ENSBTAG00000054768.1;novel.581;ENSBTAG00000051542.1;novel.582;novel.3324;novel.3308	8	ENSBTAG00000001842.6;ENSBTAG00000045580.2;ENSBTAG00000047764.2;ENSBTAG00000047383.2;ENSBTAG00000005078.6;novel.597	6
Biological process	GO:0042537	benzene-containing compound metabolic process	4/762 0.52%	21/19682 0.11%	0.00788344	0.150451	ENSBTAG00000005725.5;ENSBTAG00000001842.6;ENSBTAG00000020602.6;ENSBTAG00000050967.1	4	ENSBTAG00000005725.5;ENSBTAG00000020602.6;ENSBTAG00000050967.1	3	ENSBTAG00000001842.6	1
Biological process	GO:0043062	extracellular structure organization	20/762 2.62%	286/19682 1.45%	0.00813514	0.154568	ENSBTAG00000001396.6;ENSBTAG00000003191.4;ENSBTAG00000021945.6;ENSBTAG00000021177.6;ENSBTAG00000009019.6;ENSBTAG00000011324.5;ENSBTAG00000010082.6;ENSBTAG00000007490.6;ENSBTAG00000011743.5;ENSBTAG00000009051.5;novel.156;ENSBTAG00000019533.4;ENSBTAG00000022635.5;ENSBTAG00000051541.1;ENSBTAG00000014824.6;ENSBTAG00000006507.7;ENSBTAG00000012111.6;ENSBTAG00000050986.1;ENSBTAG00000010682.6;ENSBTAG0000…	20	ENSBTAG00000001396.6;ENSBTAG00000003191.4;ENSBTAG00000021177.6;ENSBTAG00000009019.6;ENSBTAG00000011324.5;ENSBTAG00000010082.6;ENSBTAG00000007490.6;ENSBTAG00000009051.5;novel.156;ENSBTAG00000019533.4;ENSBTAG00000022635.5;ENSBTAG00000051541.1;ENSBTAG00000014824.6;ENSBTAG00000006507.7;ENSBTAG00000012111.6;ENSBTAG00000010682.6	16	ENSBTAG00000021945.6;ENSBTAG00000011743.5;ENSBTAG00000050986.1;ENSBTAG00000004014.6	4
Biological process	GO:0071677	positive regulation of mononuclear cell migration	7/762 0.92%	60/19682 0.3%	0.00824473	0.155351	ENSBTAG00000003289.4;ENSBTAG00000020554.3;ENSBTAG00000025250.5;ENSBTAG00000005077.5;ENSBTAG00000031355.2;ENSBTAG00000001725.5;ENSBTAG00000020221.5	7	ENSBTAG00000003289.4;ENSBTAG00000020554.3;ENSBTAG00000025250.5;ENSBTAG00000031355.2;ENSBTAG00000001725.5	5	ENSBTAG00000005077.5;ENSBTAG00000020221.5	2
Biological process	GO:0002573	myeloid leukocyte differentiation	15/762 1.97%	193/19682 0.98%	0.00827134	0.155351	ENSBTAG00000003289.4;ENSBTAG00000000283.6;ENSBTAG00000018965.6;ENSBTAG00000025250.5;ENSBTAG00000046383.2;ENSBTAG00000003396.5;ENSBTAG00000014983.6;ENSBTAG00000011193.4;ENSBTAG00000007820.5;ENSBTAG00000006738.6;ENSBTAG00000007275.5;ENSBTAG00000031355.2;ENSBTAG00000031214.4;ENSBTAG00000004322.6;ENSBTAG00000051184.1	15	ENSBTAG00000003289.4;ENSBTAG00000000283.6;ENSBTAG00000018965.6;ENSBTAG00000025250.5;ENSBTAG00000046383.2;ENSBTAG00000003396.5;ENSBTAG00000011193.4;ENSBTAG00000007820.5;ENSBTAG00000006738.6;ENSBTAG00000031355.2;ENSBTAG00000031214.4	11	ENSBTAG00000014983.6;ENSBTAG00000007275.5;ENSBTAG00000004322.6;ENSBTAG00000051184.1	4
Biological process	GO:0009595	detection of biotic stimulus	5/762 0.66%	33/19682 0.17%	0.00828491	0.155351	ENSBTAG00000038235.4;ENSBTAG00000014546.6;ENSBTAG00000047302.2;ENSBTAG00000007275.5;ENSBTAG00000002635.4	5	ENSBTAG00000038235.4;ENSBTAG00000014546.6;ENSBTAG00000047302.2	3	ENSBTAG00000007275.5;ENSBTAG00000002635.4	2
Biological process	GO:0002703	regulation of leukocyte mediated immunity	17/762 2.23%	230/19682 1.17%	0.00836472	0.156166	ENSBTAG00000000966.6;ENSBTAG00000038843.2;ENSBTAG00000012029.6;ENSBTAG00000052486.1;ENSBTAG00000014983.6;ENSBTAG00000016061.4;ENSBTAG00000003366.7;ENSBTAG00000012403.6;ENSBTAG00000052514.1;ENSBTAG00000007275.5;ENSBTAG00000030426.4;ENSBTAG00000052658.1;ENSBTAG00000051183.1;ENSBTAG00000031267.3;ENSBTAG00000046268.2;ENSBTAG00000008592.6;ENSBTAG00000047621.2	17	ENSBTAG00000000966.6;ENSBTAG00000052486.1;ENSBTAG00000016061.4;ENSBTAG00000003366.7;ENSBTAG00000012403.6;ENSBTAG00000052514.1;ENSBTAG00000030426.4;ENSBTAG00000031267.3;ENSBTAG00000046268.2;ENSBTAG00000008592.6;ENSBTAG00000047621.2	11	ENSBTAG00000038843.2;ENSBTAG00000012029.6;ENSBTAG00000014983.6;ENSBTAG00000007275.5;ENSBTAG00000052658.1;ENSBTAG00000051183.1	6
Biological process	GO:0002819	regulation of adaptive immune response	14/762 1.84%	176/19682 0.89%	0.00866654	0.160743	ENSBTAG00000000966.6;ENSBTAG00000038843.2;ENSBTAG00000014546.6;ENSBTAG00000052486.1;ENSBTAG00000014983.6;ENSBTAG00000000095.6;ENSBTAG00000016061.4;ENSBTAG00000012403.6;ENSBTAG00000052514.1;ENSBTAG00000007275.5;ENSBTAG00000052658.1;ENSBTAG00000046268.2;ENSBTAG00000008592.6;ENSBTAG00000047621.2	14	ENSBTAG00000000966.6;ENSBTAG00000014546.6;ENSBTAG00000052486.1;ENSBTAG00000000095.6;ENSBTAG00000016061.4;ENSBTAG00000012403.6;ENSBTAG00000052514.1;ENSBTAG00000046268.2;ENSBTAG00000008592.6;ENSBTAG00000047621.2	10	ENSBTAG00000038843.2;ENSBTAG00000014983.6;ENSBTAG00000007275.5;ENSBTAG00000052658.1	4
Biological process	GO:0050921	positive regulation of chemotaxis	11/762 1.44%	124/19682 0.63%	0.00875963	0.160743	ENSBTAG00000003289.4;ENSBTAG00000000283.6;ENSBTAG00000020554.3;ENSBTAG00000025250.5;ENSBTAG00000005077.5;ENSBTAG00000047302.2;ENSBTAG00000007275.5;ENSBTAG00000031355.2;ENSBTAG00000001725.5;ENSBTAG00000014737.6;ENSBTAG00000020221.5	11	ENSBTAG00000003289.4;ENSBTAG00000000283.6;ENSBTAG00000020554.3;ENSBTAG00000025250.5;ENSBTAG00000047302.2;ENSBTAG00000031355.2;ENSBTAG00000001725.5	7	ENSBTAG00000005077.5;ENSBTAG00000007275.5;ENSBTAG00000014737.6;ENSBTAG00000020221.5	4
Biological process	GO:0071706	tumor necrosis factor superfamily cytokine production	11/762 1.44%	124/19682 0.63%	0.00875963	0.160743	ENSBTAG00000003289.4;ENSBTAG00000012855.6;ENSBTAG00000038235.4;ENSBTAG00000025250.5;ENSBTAG00000039861.3;ENSBTAG00000000095.6;ENSBTAG00000003366.7;ENSBTAG00000047302.2;ENSBTAG00000007275.5;ENSBTAG00000014628.6;ENSBTAG00000020221.5	11	ENSBTAG00000003289.4;ENSBTAG00000038235.4;ENSBTAG00000025250.5;ENSBTAG00000039861.3;ENSBTAG00000000095.6;ENSBTAG00000003366.7;ENSBTAG00000047302.2;ENSBTAG00000014628.6	8	ENSBTAG00000012855.6;ENSBTAG00000007275.5;ENSBTAG00000020221.5	3
Biological process	GO:1903555	regulation of tumor necrosis factor superfamily cytokine production	11/762 1.44%	124/19682 0.63%	0.00875963	0.160743	ENSBTAG00000003289.4;ENSBTAG00000012855.6;ENSBTAG00000038235.4;ENSBTAG00000025250.5;ENSBTAG00000039861.3;ENSBTAG00000000095.6;ENSBTAG00000003366.7;ENSBTAG00000047302.2;ENSBTAG00000007275.5;ENSBTAG00000014628.6;ENSBTAG00000020221.5	11	ENSBTAG00000003289.4;ENSBTAG00000038235.4;ENSBTAG00000025250.5;ENSBTAG00000039861.3;ENSBTAG00000000095.6;ENSBTAG00000003366.7;ENSBTAG00000047302.2;ENSBTAG00000014628.6	8	ENSBTAG00000012855.6;ENSBTAG00000007275.5;ENSBTAG00000020221.5	3
Biological process	GO:0007411	axon guidance	17/762 2.23%	232/19682 1.18%	0.00907757	0.16582	ENSBTAG00000002081.6;ENSBTAG00000020244.5;ENSBTAG00000010673.5;ENSBTAG00000005077.5;ENSBTAG00000009124.5;ENSBTAG00000019052.7;ENSBTAG00000006256.6;ENSBTAG00000033225.5;ENSBTAG00000006732.6;ENSBTAG00000010138.5;ENSBTAG00000043971.3;ENSBTAG00000013462.6;ENSBTAG00000024015.6;ENSBTAG00000010146.6;ENSBTAG00000022635.5;ENSBTAG00000020221.5;ENSBTAG00000053191.1	17	ENSBTAG00000002081.6;ENSBTAG00000010673.5;ENSBTAG00000009124.5;ENSBTAG00000019052.7;ENSBTAG00000006256.6;ENSBTAG00000033225.5;ENSBTAG00000010138.5;ENSBTAG00000043971.3;ENSBTAG00000024015.6;ENSBTAG00000010146.6;ENSBTAG00000022635.5;ENSBTAG00000053191.1	12	ENSBTAG00000020244.5;ENSBTAG00000005077.5;ENSBTAG00000006732.6;ENSBTAG00000013462.6;ENSBTAG00000020221.5	5
Biological process	GO:0009615	response to virus	25/762 3.28%	388/19682 1.97%	0.00924726	0.16582	ENSBTAG00000012406.6;ENSBTAG00000003297.6;ENSBTAG00000007554.4;ENSBTAG00000030182.4;ENSBTAG00000014983.6;ENSBTAG00000005077.5;ENSBTAG00000039861.3;ENSBTAG00000016061.4;ENSBTAG00000003366.7;ENSBTAG00000032265.3;ENSBTAG00000014707.5;ENSBTAG00000014628.6;ENSBTAG00000051519.1;ENSBTAG00000030913.4;ENSBTAG00000005609.6;ENSBTAG00000037800.3;ENSBTAG00000053807.1;ENSBTAG00000049371.1;ENSBTAG00000008471.6;…	25	ENSBTAG00000012406.6;ENSBTAG00000003297.6;ENSBTAG00000007554.4;ENSBTAG00000030182.4;ENSBTAG00000039861.3;ENSBTAG00000016061.4;ENSBTAG00000003366.7;ENSBTAG00000032265.3;ENSBTAG00000014707.5;ENSBTAG00000014628.6;ENSBTAG00000051519.1;ENSBTAG00000030913.4;ENSBTAG00000005609.6;ENSBTAG00000037800.3;ENSBTAG00000053807.1;ENSBTAG00000049371.1;ENSBTAG00000008471.6;ENSBTAG00000001725.5;ENSBTAG00000052306.1;…	23	ENSBTAG00000014983.6;ENSBTAG00000005077.5	2
Biological process	GO:0006582	melanin metabolic process	4/762 0.52%	22/19682 0.11%	0.00934525	0.16582	ENSBTAG00000022027.3;ENSBTAG00000002232.6;ENSBTAG00000034077.4;ENSBTAG00000020221.5	4	ENSBTAG00000022027.3	1	ENSBTAG00000002232.6;ENSBTAG00000034077.4;ENSBTAG00000020221.5	3
Biological process	GO:0018149	peptide cross-linking	4/762 0.52%	22/19682 0.11%	0.00934525	0.16582	ENSBTAG00000005250.6;ENSBTAG00000011439.6;ENSBTAG00000015412.6;ENSBTAG00000003920.5	4	ENSBTAG00000005250.6;ENSBTAG00000011439.6;ENSBTAG00000003920.5	3	ENSBTAG00000015412.6	1
Biological process	GO:0031290	retinal ganglion cell axon guidance	4/762 0.52%	22/19682 0.11%	0.00934525	0.16582	ENSBTAG00000002081.6;ENSBTAG00000006256.6;ENSBTAG00000006732.6;ENSBTAG00000024015.6	4	ENSBTAG00000002081.6;ENSBTAG00000006256.6;ENSBTAG00000024015.6	3	ENSBTAG00000006732.6	1
Biological process	GO:0034656	nucleobase-containing small molecule catabolic process	4/762 0.52%	22/19682 0.11%	0.00934525	0.16582	ENSBTAG00000037800.3;ENSBTAG00000001325.5;ENSBTAG00000018849.6;ENSBTAG00000008428.5	4	ENSBTAG00000037800.3;ENSBTAG00000001325.5;ENSBTAG00000018849.6;ENSBTAG00000008428.5	4	--	0
Biological process	GO:0042438	melanin biosynthetic process	4/762 0.52%	22/19682 0.11%	0.00934525	0.16582	ENSBTAG00000022027.3;ENSBTAG00000002232.6;ENSBTAG00000034077.4;ENSBTAG00000020221.5	4	ENSBTAG00000022027.3	1	ENSBTAG00000002232.6;ENSBTAG00000034077.4;ENSBTAG00000020221.5	3
Biological process	GO:0046597	negative regulation of viral entry into host cell	4/762 0.52%	22/19682 0.11%	0.00934525	0.16582	ENSBTAG00000049371.1;ENSBTAG00000052306.1;ENSBTAG00000019017.4;novel.1844	4	ENSBTAG00000049371.1;ENSBTAG00000052306.1;ENSBTAG00000019017.4;novel.1844	4	--	0
Biological process	GO:0050873	brown fat cell differentiation	5/762 0.66%	34/19682 0.17%	0.0094106	0.166293	ENSBTAG00000004787.6;ENSBTAG00000018965.6;ENSBTAG00000009849.4;ENSBTAG00000008132.6;ENSBTAG00000031647.2	5	ENSBTAG00000004787.6;ENSBTAG00000018965.6;ENSBTAG00000009849.4	3	ENSBTAG00000008132.6;ENSBTAG00000031647.2	2
Biological process	GO:0097485	neuron projection guidance	17/762 2.23%	233/19682 1.18%	0.00945175	0.166335	ENSBTAG00000002081.6;ENSBTAG00000020244.5;ENSBTAG00000010673.5;ENSBTAG00000005077.5;ENSBTAG00000009124.5;ENSBTAG00000019052.7;ENSBTAG00000006256.6;ENSBTAG00000033225.5;ENSBTAG00000006732.6;ENSBTAG00000010138.5;ENSBTAG00000043971.3;ENSBTAG00000013462.6;ENSBTAG00000024015.6;ENSBTAG00000010146.6;ENSBTAG00000022635.5;ENSBTAG00000020221.5;ENSBTAG00000053191.1	17	ENSBTAG00000002081.6;ENSBTAG00000010673.5;ENSBTAG00000009124.5;ENSBTAG00000019052.7;ENSBTAG00000006256.6;ENSBTAG00000033225.5;ENSBTAG00000010138.5;ENSBTAG00000043971.3;ENSBTAG00000024015.6;ENSBTAG00000010146.6;ENSBTAG00000022635.5;ENSBTAG00000053191.1	12	ENSBTAG00000020244.5;ENSBTAG00000005077.5;ENSBTAG00000006732.6;ENSBTAG00000013462.6;ENSBTAG00000020221.5	5
Biological process	GO:0045637	regulation of myeloid cell differentiation	16/762 2.1%	215/19682 1.09%	0.00970713	0.167421	ENSBTAG00000003289.4;ENSBTAG00000000283.6;ENSBTAG00000018965.6;ENSBTAG00000025250.5;ENSBTAG00000012774.5;ENSBTAG00000046383.2;ENSBTAG00000003396.5;ENSBTAG00000014983.6;ENSBTAG00000011193.4;ENSBTAG00000006738.6;ENSBTAG00000007275.5;ENSBTAG00000014707.5;ENSBTAG00000031355.2;ENSBTAG00000031476.4;ENSBTAG00000004322.6;ENSBTAG00000051184.1	16	ENSBTAG00000003289.4;ENSBTAG00000000283.6;ENSBTAG00000018965.6;ENSBTAG00000025250.5;ENSBTAG00000012774.5;ENSBTAG00000046383.2;ENSBTAG00000003396.5;ENSBTAG00000011193.4;ENSBTAG00000006738.6;ENSBTAG00000014707.5;ENSBTAG00000031355.2	11	ENSBTAG00000014983.6;ENSBTAG00000007275.5;ENSBTAG00000031476.4;ENSBTAG00000004322.6;ENSBTAG00000051184.1	5
Biological process	GO:0002232	leukocyte chemotaxis involved in inflammatory response	3/762 0.39%	12/19682 0.06%	0.00978639	0.167421	ENSBTAG00000006566.6;ENSBTAG00000047302.2;ENSBTAG00000016698.5	3	ENSBTAG00000006566.6;ENSBTAG00000047302.2;ENSBTAG00000016698.5	3	--	0
Biological process	GO:0005513	detection of calcium ion	3/762 0.39%	12/19682 0.06%	0.00978639	0.167421	ENSBTAG00000003749.6;ENSBTAG00000031483.3;ENSBTAG00000009235.6	3	ENSBTAG00000031483.3;ENSBTAG00000009235.6	2	ENSBTAG00000003749.6	1
Biological process	GO:0008212	mineralocorticoid metabolic process	3/762 0.39%	12/19682 0.06%	0.00978639	0.167421	ENSBTAG00000016152.6;ENSBTAG00000013300.6;ENSBTAG00000051083.1	3	ENSBTAG00000013300.6;ENSBTAG00000051083.1	2	ENSBTAG00000016152.6	1
Biological process	GO:0032341	aldosterone metabolic process	3/762 0.39%	12/19682 0.06%	0.00978639	0.167421	ENSBTAG00000016152.6;ENSBTAG00000013300.6;ENSBTAG00000051083.1	3	ENSBTAG00000013300.6;ENSBTAG00000051083.1	2	ENSBTAG00000016152.6	1
Biological process	GO:0042454	ribonucleoside catabolic process	3/762 0.39%	12/19682 0.06%	0.00978639	0.167421	ENSBTAG00000037800.3;ENSBTAG00000018849.6;ENSBTAG00000008428.5	3	ENSBTAG00000037800.3;ENSBTAG00000018849.6;ENSBTAG00000008428.5	3	--	0
Biological process	GO:0043922	negative regulation by host of viral transcription	3/762 0.39%	12/19682 0.06%	0.00978639	0.167421	ENSBTAG00000003289.4;ENSBTAG00000025250.5;ENSBTAG00000015582.6	3	ENSBTAG00000003289.4;ENSBTAG00000025250.5;ENSBTAG00000015582.6	3	--	0
Biological process	GO:0051924	regulation of calcium ion transport	16/762 2.1%	216/19682 1.1%	0.0101207	0.172258	ENSBTAG00000003289.4;ENSBTAG00000010948.5;ENSBTAG00000025250.5;ENSBTAG00000049473.1;ENSBTAG00000007169.6;ENSBTAG00000020569.7;ENSBTAG00000005077.5;ENSBTAG00000007596.5;ENSBTAG00000002232.6;ENSBTAG00000031483.3;ENSBTAG00000000813.6;ENSBTAG00000018811.6;ENSBTAG00000017715.6;ENSBTAG00000031355.2;ENSBTAG00000001725.5;ENSBTAG00000003519.5	16	ENSBTAG00000003289.4;ENSBTAG00000010948.5;ENSBTAG00000025250.5;ENSBTAG00000049473.1;ENSBTAG00000007169.6;ENSBTAG00000031483.3;ENSBTAG00000000813.6;ENSBTAG00000018811.6;ENSBTAG00000017715.6;ENSBTAG00000031355.2;ENSBTAG00000001725.5;ENSBTAG00000003519.5	12	ENSBTAG00000020569.7;ENSBTAG00000005077.5;ENSBTAG00000007596.5;ENSBTAG00000002232.6	4
Biological process	GO:0045778	positive regulation of ossification	6/762 0.79%	48/19682 0.24%	0.0101493	0.172258	ENSBTAG00000002081.6;ENSBTAG00000014707.5;ENSBTAG00000006031.6;ENSBTAG00000051083.1;ENSBTAG00000031849.3;ENSBTAG00000020221.5	6	ENSBTAG00000002081.6;ENSBTAG00000014707.5;ENSBTAG00000051083.1;ENSBTAG00000031849.3	4	ENSBTAG00000006031.6;ENSBTAG00000020221.5	2
Biological process	GO:0031214	biomineral tissue development	12/762 1.57%	144/19682 0.73%	0.0102403	0.173118	ENSBTAG00000038682.3;ENSBTAG00000002081.6;ENSBTAG00000020575.6;ENSBTAG00000014707.5;ENSBTAG00000006031.6;ENSBTAG00000031355.2;ENSBTAG00000021830.7;ENSBTAG00000051083.1;ENSBTAG00000003806.6;ENSBTAG00000017566.6;ENSBTAG00000031849.3;ENSBTAG00000003651.3	12	ENSBTAG00000038682.3;ENSBTAG00000002081.6;ENSBTAG00000020575.6;ENSBTAG00000014707.5;ENSBTAG00000031355.2;ENSBTAG00000051083.1;ENSBTAG00000003806.6;ENSBTAG00000031849.3	8	ENSBTAG00000006031.6;ENSBTAG00000021830.7;ENSBTAG00000017566.6;ENSBTAG00000003651.3	4
Biological process	GO:0048839	inner ear development	14/762 1.84%	180/19682 0.91%	0.0104469	0.175918	ENSBTAG00000018161.6;ENSBTAG00000027412.4;ENSBTAG00000003396.5;ENSBTAG00000007319.5;ENSBTAG00000015405.4;ENSBTAG00000008036.5;ENSBTAG00000001537.5;ENSBTAG00000002123.4;ENSBTAG00000011196.4;ENSBTAG00000006031.6;ENSBTAG00000013300.6;ENSBTAG00000031476.4;ENSBTAG00000020221.5;ENSBTAG00000003651.3	14	ENSBTAG00000018161.6;ENSBTAG00000027412.4;ENSBTAG00000003396.5;ENSBTAG00000008036.5;ENSBTAG00000001537.5;ENSBTAG00000002123.4;ENSBTAG00000011196.4;ENSBTAG00000013300.6	8	ENSBTAG00000007319.5;ENSBTAG00000015405.4;ENSBTAG00000006031.6;ENSBTAG00000031476.4;ENSBTAG00000020221.5;ENSBTAG00000003651.3	6
Biological process	GO:0038084	vascular endothelial growth factor signaling pathway	5/762 0.66%	35/19682 0.18%	0.0106372	0.178423	ENSBTAG00000001204.5;ENSBTAG00000031476.4;ENSBTAG00000006507.7;ENSBTAG00000014737.6;ENSBTAG00000008814.6	5	ENSBTAG00000001204.5;ENSBTAG00000006507.7	2	ENSBTAG00000031476.4;ENSBTAG00000014737.6;ENSBTAG00000008814.6	3
Biological process	GO:0006887	exocytosis	25/762 3.28%	393/19682 2%	0.0107498	0.179609	ENSBTAG00000003289.4;ENSBTAG00000011397.6;ENSBTAG00000040103.3;ENSBTAG00000046690.2;ENSBTAG00000016223.6;ENSBTAG00000004635.5;ENSBTAG00000045580.2;ENSBTAG00000025250.5;ENSBTAG00000007169.6;ENSBTAG00000047764.2;ENSBTAG00000003506.5;ENSBTAG00000014113.4;ENSBTAG00000008323.5;ENSBTAG00000019947.6;ENSBTAG00000009137.5;ENSBTAG00000047383.2;ENSBTAG00000049333.1;ENSBTAG00000005031.5;ENSBTAG00000031355.2;…	25	ENSBTAG00000003289.4;ENSBTAG00000011397.6;ENSBTAG00000040103.3;ENSBTAG00000046690.2;ENSBTAG00000004635.5;ENSBTAG00000025250.5;ENSBTAG00000007169.6;ENSBTAG00000014113.4;ENSBTAG00000008323.5;ENSBTAG00000009137.5;ENSBTAG00000049333.1;ENSBTAG00000005031.5;ENSBTAG00000031355.2;ENSBTAG00000054768.1;novel.581;novel.582;novel.3324;novel.3308	18	ENSBTAG00000016223.6;ENSBTAG00000045580.2;ENSBTAG00000047764.2;ENSBTAG00000003506.5;ENSBTAG00000019947.6;ENSBTAG00000047383.2;novel.597	7
Biological process	GO:0044550	secondary metabolite biosynthetic process	4/762 0.52%	23/19682 0.12%	0.0109726	0.182622	ENSBTAG00000022027.3;ENSBTAG00000002232.6;ENSBTAG00000034077.4;ENSBTAG00000020221.5	4	ENSBTAG00000022027.3	1	ENSBTAG00000002232.6;ENSBTAG00000034077.4;ENSBTAG00000020221.5	3
Biological process	GO:0060071	Wnt signaling pathway, planar cell polarity pathway	6/762 0.79%	49/19682 0.25%	0.0111969	0.184921	ENSBTAG00000003455.6;ENSBTAG00000008036.5;ENSBTAG00000016152.6;ENSBTAG00000008596.6;ENSBTAG00000012295.6;ENSBTAG00000020221.5	6	ENSBTAG00000008036.5	1	ENSBTAG00000003455.6;ENSBTAG00000016152.6;ENSBTAG00000008596.6;ENSBTAG00000012295.6;ENSBTAG00000020221.5	5
Biological process	GO:0060760	positive regulation of response to cytokine stimulus	6/762 0.79%	49/19682 0.25%	0.0111969	0.184921	ENSBTAG00000000283.6;ENSBTAG00000012406.6;ENSBTAG00000001060.4;ENSBTAG00000003366.7;ENSBTAG00000007275.5;ENSBTAG00000020221.5	6	ENSBTAG00000000283.6;ENSBTAG00000012406.6;ENSBTAG00000003366.7	3	ENSBTAG00000001060.4;ENSBTAG00000007275.5;ENSBTAG00000020221.5	3
Biological process	GO:0043542	endothelial cell migration	14/762 1.84%	183/19682 0.93%	0.0119609	0.195859	ENSBTAG00000000507.6;ENSBTAG00000020382.6;ENSBTAG00000013843.5;ENSBTAG00000020244.5;ENSBTAG00000037651.2;ENSBTAG00000017604.3;ENSBTAG00000001204.5;ENSBTAG00000016169.5;ENSBTAG00000019533.4;ENSBTAG00000024015.6;ENSBTAG00000003510.4;ENSBTAG00000014737.6;ENSBTAG00000020221.5;ENSBTAG00000008814.6	14	ENSBTAG00000000507.6;ENSBTAG00000020382.6;ENSBTAG00000013843.5;ENSBTAG00000037651.2;ENSBTAG00000017604.3;ENSBTAG00000001204.5;ENSBTAG00000016169.5;ENSBTAG00000019533.4;ENSBTAG00000024015.6	9	ENSBTAG00000020244.5;ENSBTAG00000003510.4;ENSBTAG00000014737.6;ENSBTAG00000020221.5;ENSBTAG00000008814.6	5
Biological process	GO:0032728	positive regulation of interferon-beta production	5/762 0.66%	36/19682 0.18%	0.0119688	0.195859	ENSBTAG00000039861.3;ENSBTAG00000003366.7;ENSBTAG00000014707.5;ENSBTAG00000014628.6;ENSBTAG00000051519.1	5	ENSBTAG00000039861.3;ENSBTAG00000003366.7;ENSBTAG00000014707.5;ENSBTAG00000014628.6;ENSBTAG00000051519.1	5	--	0
Biological process	GO:0030510	regulation of BMP signaling pathway	9/762 1.18%	96/19682 0.49%	0.0120608	0.195859	ENSBTAG00000009020.6;ENSBTAG00000013843.5;ENSBTAG00000003449.6;ENSBTAG00000010875.4;ENSBTAG00000021306.5;ENSBTAG00000005734.6;ENSBTAG00000003045.6;ENSBTAG00000020221.5;ENSBTAG00000053191.1	9	ENSBTAG00000013843.5;ENSBTAG00000003449.6;ENSBTAG00000010875.4;ENSBTAG00000021306.5;ENSBTAG00000005734.6;ENSBTAG00000003045.6;ENSBTAG00000053191.1	7	ENSBTAG00000009020.6;ENSBTAG00000020221.5	2
Biological process	GO:0032722	positive regulation of chemokine production	6/762 0.79%	50/19682 0.25%	0.0123186	0.195859	ENSBTAG00000012855.6;ENSBTAG00000020554.3;ENSBTAG00000039861.3;ENSBTAG00000006566.6;ENSBTAG00000047302.2;ENSBTAG00000020221.5	6	ENSBTAG00000020554.3;ENSBTAG00000039861.3;ENSBTAG00000006566.6;ENSBTAG00000047302.2	4	ENSBTAG00000012855.6;ENSBTAG00000020221.5	2
Biological process	GO:0032731	positive regulation of interleukin-1 beta production	6/762 0.79%	50/19682 0.25%	0.0123186	0.195859	ENSBTAG00000003289.4;ENSBTAG00000012855.6;ENSBTAG00000038235.4;ENSBTAG00000025250.5;ENSBTAG00000015060.6;ENSBTAG00000020221.5	6	ENSBTAG00000003289.4;ENSBTAG00000038235.4;ENSBTAG00000025250.5;ENSBTAG00000015060.6	4	ENSBTAG00000012855.6;ENSBTAG00000020221.5	2
Biological process	GO:1903053	regulation of extracellular matrix organization	6/762 0.79%	50/19682 0.25%	0.0123186	0.195859	ENSBTAG00000003191.4;ENSBTAG00000011324.5;ENSBTAG00000019533.4;ENSBTAG00000022635.5;ENSBTAG00000012111.6;ENSBTAG00000010682.6	6	ENSBTAG00000003191.4;ENSBTAG00000011324.5;ENSBTAG00000019533.4;ENSBTAG00000022635.5;ENSBTAG00000012111.6;ENSBTAG00000010682.6	6	--	0
Biological process	GO:0002223	stimulatory C-type lectin receptor signaling pathway	3/762 0.39%	13/19682 0.07%	0.0123609	0.195859	ENSBTAG00000000966.6;ENSBTAG00000030426.4;ENSBTAG00000051183.1	3	ENSBTAG00000000966.6;ENSBTAG00000030426.4	2	ENSBTAG00000051183.1	1
Biological process	GO:0070189	kynurenine metabolic process	3/762 0.39%	13/19682 0.07%	0.0123609	0.195859	ENSBTAG00000005725.5;ENSBTAG00000020602.6;ENSBTAG00000050967.1	3	ENSBTAG00000005725.5;ENSBTAG00000020602.6;ENSBTAG00000050967.1	3	--	0
Biological process	GO:0086012	membrane depolarization during cardiac muscle cell action potential	3/762 0.39%	13/19682 0.07%	0.0123609	0.195859	ENSBTAG00000054592.1;ENSBTAG00000020569.7;ENSBTAG00000019052.7	3	ENSBTAG00000054592.1;ENSBTAG00000019052.7	2	ENSBTAG00000020569.7	1
Biological process	GO:1990840	response to lectin	3/762 0.39%	13/19682 0.07%	0.0123609	0.195859	ENSBTAG00000000966.6;ENSBTAG00000030426.4;ENSBTAG00000051183.1	3	ENSBTAG00000000966.6;ENSBTAG00000030426.4	2	ENSBTAG00000051183.1	1
Biological process	GO:1990858	cellular response to lectin	3/762 0.39%	13/19682 0.07%	0.0123609	0.195859	ENSBTAG00000000966.6;ENSBTAG00000030426.4;ENSBTAG00000051183.1	3	ENSBTAG00000000966.6;ENSBTAG00000030426.4	2	ENSBTAG00000051183.1	1
Biological process	GO:0072678	T cell migration	7/762 0.92%	65/19682 0.33%	0.0126022	0.198705	ENSBTAG00000003289.4;ENSBTAG00000020554.3;ENSBTAG00000025250.5;ENSBTAG00000005077.5;ENSBTAG00000001725.5;ENSBTAG00000003806.6;ENSBTAG00000020221.5	7	ENSBTAG00000003289.4;ENSBTAG00000020554.3;ENSBTAG00000025250.5;ENSBTAG00000001725.5;ENSBTAG00000003806.6	5	ENSBTAG00000005077.5;ENSBTAG00000020221.5	2
Biological process	GO:0051154	negative regulation of striated muscle cell differentiation	4/762 0.52%	24/19682 0.12%	0.0127719	0.198705	ENSBTAG00000046010.2;ENSBTAG00000010875.4;ENSBTAG00000031476.4;ENSBTAG00000031849.3	4	ENSBTAG00000010875.4;ENSBTAG00000031849.3	2	ENSBTAG00000046010.2;ENSBTAG00000031476.4	2
Biological process	GO:0150146	cell junction disassembly	4/762 0.52%	24/19682 0.12%	0.0127719	0.198705	ENSBTAG00000011193.4;ENSBTAG00000011196.4;ENSBTAG00000007153.4;ENSBTAG00000007275.5	4	ENSBTAG00000011193.4;ENSBTAG00000011196.4;ENSBTAG00000007153.4	3	ENSBTAG00000007275.5	1
Biological process	GO:1901623	regulation of lymphocyte chemotaxis	4/762 0.52%	24/19682 0.12%	0.0127719	0.198705	ENSBTAG00000003289.4;ENSBTAG00000025250.5;ENSBTAG00000001725.5;ENSBTAG00000020221.5	4	ENSBTAG00000003289.4;ENSBTAG00000025250.5;ENSBTAG00000001725.5	3	ENSBTAG00000020221.5	1
Biological process	GO:1901658	glycosyl compound catabolic process	4/762 0.52%	24/19682 0.12%	0.0127719	0.198705	ENSBTAG00000037800.3;ENSBTAG00000001325.5;ENSBTAG00000018849.6;ENSBTAG00000008428.5	4	ENSBTAG00000037800.3;ENSBTAG00000001325.5;ENSBTAG00000018849.6;ENSBTAG00000008428.5	4	--	0
Biological process	GO:0002027	regulation of heart rate	8/762 1.05%	81/19682 0.41%	0.0130275	0.201949	ENSBTAG00000039340.3;ENSBTAG00000001242.3;ENSBTAG00000054592.1;ENSBTAG00000020569.7;ENSBTAG00000031483.3;ENSBTAG00000054072.1;ENSBTAG00000045699.2;ENSBTAG00000017055.5	8	ENSBTAG00000039340.3;ENSBTAG00000001242.3;ENSBTAG00000054592.1;ENSBTAG00000031483.3;ENSBTAG00000017055.5	5	ENSBTAG00000020569.7;ENSBTAG00000054072.1;ENSBTAG00000045699.2	3
Biological process	GO:0007156	homophilic cell adhesion via plasma membrane adhesion molecules	12/762 1.57%	149/19682 0.76%	0.0131883	0.202978	ENSBTAG00000012518.6;ENSBTAG00000018179.6;ENSBTAG00000015405.4;ENSBTAG00000008036.5;ENSBTAG00000033225.5;ENSBTAG00000006732.6;ENSBTAG00000021365.6;ENSBTAG00000013462.6;ENSBTAG00000044195.3;ENSBTAG00000047914.2;ENSBTAG00000024015.6;ENSBTAG00000010146.6	12	ENSBTAG00000012518.6;ENSBTAG00000008036.5;ENSBTAG00000033225.5;ENSBTAG00000021365.6;ENSBTAG00000044195.3;ENSBTAG00000047914.2;ENSBTAG00000024015.6;ENSBTAG00000010146.6	8	ENSBTAG00000018179.6;ENSBTAG00000015405.4;ENSBTAG00000006732.6;ENSBTAG00000013462.6	4
Biological process	GO:0110148	biomineralization	12/762 1.57%	149/19682 0.76%	0.0131883	0.202978	ENSBTAG00000038682.3;ENSBTAG00000002081.6;ENSBTAG00000020575.6;ENSBTAG00000014707.5;ENSBTAG00000006031.6;ENSBTAG00000031355.2;ENSBTAG00000021830.7;ENSBTAG00000051083.1;ENSBTAG00000003806.6;ENSBTAG00000017566.6;ENSBTAG00000031849.3;ENSBTAG00000003651.3	12	ENSBTAG00000038682.3;ENSBTAG00000002081.6;ENSBTAG00000020575.6;ENSBTAG00000014707.5;ENSBTAG00000031355.2;ENSBTAG00000051083.1;ENSBTAG00000003806.6;ENSBTAG00000031849.3	8	ENSBTAG00000006031.6;ENSBTAG00000021830.7;ENSBTAG00000017566.6;ENSBTAG00000003651.3	4
Biological process	GO:0070228	regulation of lymphocyte apoptotic process	6/762 0.79%	51/19682 0.26%	0.0135169	0.206976	ENSBTAG00000006685.4;ENSBTAG00000020244.5;ENSBTAG00000020602.6;ENSBTAG00000000095.6;ENSBTAG00000020883.5;ENSBTAG00000020221.5	6	ENSBTAG00000006685.4;ENSBTAG00000020602.6;ENSBTAG00000000095.6	3	ENSBTAG00000020244.5;ENSBTAG00000020883.5;ENSBTAG00000020221.5	3
Biological process	GO:0055065	metal ion homeostasis	27/762 3.54%	442/19682 2.25%	0.0135516	0.206976	ENSBTAG00000034871.4;ENSBTAG00000003289.4;ENSBTAG00000010948.5;ENSBTAG00000027412.4;ENSBTAG00000025250.5;ENSBTAG00000007169.6;ENSBTAG00000003506.5;ENSBTAG00000032764.4;ENSBTAG00000007111.5;ENSBTAG00000014113.4;ENSBTAG00000005077.5;ENSBTAG00000002232.6;ENSBTAG00000015582.6;ENSBTAG00000008099.4;ENSBTAG00000031483.3;ENSBTAG00000019052.7;ENSBTAG00000006630.6;ENSBTAG00000013300.6;ENSBTAG00000031355.2;…	27	ENSBTAG00000034871.4;ENSBTAG00000003289.4;ENSBTAG00000010948.5;ENSBTAG00000027412.4;ENSBTAG00000025250.5;ENSBTAG00000007169.6;ENSBTAG00000032764.4;ENSBTAG00000007111.5;ENSBTAG00000014113.4;ENSBTAG00000015582.6;ENSBTAG00000031483.3;ENSBTAG00000019052.7;ENSBTAG00000006630.6;ENSBTAG00000013300.6;ENSBTAG00000031355.2;ENSBTAG00000001725.5;ENSBTAG00000003519.5;ENSBTAG00000034138.4;ENSBTAG00000019961.5;…	21	ENSBTAG00000003506.5;ENSBTAG00000005077.5;ENSBTAG00000002232.6;ENSBTAG00000008099.4;ENSBTAG00000014600.6;ENSBTAG00000020221.5	6
Biological process	GO:0007043	cell-cell junction assembly	11/762 1.44%	132/19682 0.67%	0.0136185	0.206976	ENSBTAG00000003191.4;ENSBTAG00000003923.4;ENSBTAG00000047783.2;ENSBTAG00000017604.3;ENSBTAG00000015405.4;ENSBTAG00000040432.2;ENSBTAG00000006256.6;ENSBTAG00000002333.6;ENSBTAG00000021365.6;ENSBTAG00000014554.5;ENSBTAG00000019097.6	11	ENSBTAG00000003191.4;ENSBTAG00000003923.4;ENSBTAG00000017604.3;ENSBTAG00000006256.6;ENSBTAG00000002333.6;ENSBTAG00000021365.6;ENSBTAG00000014554.5	7	ENSBTAG00000047783.2;ENSBTAG00000015405.4;ENSBTAG00000040432.2;ENSBTAG00000019097.6	4
Biological process	GO:0001960	negative regulation of cytokine-mediated signaling pathway	7/762 0.92%	66/19682 0.34%	0.0136409	0.206976	ENSBTAG00000039861.3;ENSBTAG00000012403.6;ENSBTAG00000007275.5;ENSBTAG00000014707.5;ENSBTAG00000003519.5;ENSBTAG00000003806.6;ENSBTAG00000003651.3	7	ENSBTAG00000039861.3;ENSBTAG00000012403.6;ENSBTAG00000014707.5;ENSBTAG00000003519.5;ENSBTAG00000003806.6	5	ENSBTAG00000007275.5;ENSBTAG00000003651.3	2
Biological process	GO:0032635	interleukin-6 production	10/762 1.31%	116/19682 0.59%	0.0146212	0.216607	ENSBTAG00000012855.6;ENSBTAG00000038235.4;ENSBTAG00000020554.3;ENSBTAG00000012774.5;ENSBTAG00000006685.4;ENSBTAG00000003366.7;ENSBTAG00000047302.2;ENSBTAG00000007275.5;ENSBTAG00000006894.6;ENSBTAG00000020221.5	10	ENSBTAG00000038235.4;ENSBTAG00000020554.3;ENSBTAG00000012774.5;ENSBTAG00000006685.4;ENSBTAG00000003366.7;ENSBTAG00000047302.2;ENSBTAG00000006894.6	7	ENSBTAG00000012855.6;ENSBTAG00000007275.5;ENSBTAG00000020221.5	3
Biological process	GO:0032675	regulation of interleukin-6 production	10/762 1.31%	116/19682 0.59%	0.0146212	0.216607	ENSBTAG00000012855.6;ENSBTAG00000038235.4;ENSBTAG00000020554.3;ENSBTAG00000012774.5;ENSBTAG00000006685.4;ENSBTAG00000003366.7;ENSBTAG00000047302.2;ENSBTAG00000007275.5;ENSBTAG00000006894.6;ENSBTAG00000020221.5	10	ENSBTAG00000038235.4;ENSBTAG00000020554.3;ENSBTAG00000012774.5;ENSBTAG00000006685.4;ENSBTAG00000003366.7;ENSBTAG00000047302.2;ENSBTAG00000006894.6	7	ENSBTAG00000012855.6;ENSBTAG00000007275.5;ENSBTAG00000020221.5	3
Biological process	GO:0042440	pigment metabolic process	7/762 0.92%	67/19682 0.34%	0.0147396	0.216607	ENSBTAG00000022027.3;ENSBTAG00000002232.6;ENSBTAG00000015582.6;ENSBTAG00000015596.6;ENSBTAG00000034077.4;ENSBTAG00000006342.4;ENSBTAG00000020221.5	7	ENSBTAG00000022027.3;ENSBTAG00000015582.6;ENSBTAG00000015596.6;ENSBTAG00000006342.4	4	ENSBTAG00000002232.6;ENSBTAG00000034077.4;ENSBTAG00000020221.5	3
Biological process	GO:0003203	endocardial cushion morphogenesis	4/762 0.52%	25/19682 0.13%	0.014749	0.216607	ENSBTAG00000013843.5;ENSBTAG00000015405.4;ENSBTAG00000010875.4;ENSBTAG00000014554.5	4	ENSBTAG00000013843.5;ENSBTAG00000010875.4;ENSBTAG00000014554.5	3	ENSBTAG00000015405.4	1
Biological process	GO:0003309	type B pancreatic cell differentiation	4/762 0.52%	25/19682 0.13%	0.014749	0.216607	ENSBTAG00000046010.2;ENSBTAG00000031476.4;ENSBTAG00000005734.6;ENSBTAG00000020221.5	4	ENSBTAG00000005734.6	1	ENSBTAG00000046010.2;ENSBTAG00000031476.4;ENSBTAG00000020221.5	3
Biological process	GO:0032965	regulation of collagen biosynthetic process	4/762 0.52%	25/19682 0.13%	0.014749	0.216607	ENSBTAG00000011324.5;ENSBTAG00000005556.5;ENSBTAG00000003915.6;ENSBTAG00000051083.1	4	ENSBTAG00000011324.5;ENSBTAG00000051083.1	2	ENSBTAG00000005556.5;ENSBTAG00000003915.6	2
Biological process	GO:0060603	mammary gland duct morphogenesis	4/762 0.52%	25/19682 0.13%	0.014749	0.216607	ENSBTAG00000000283.6;ENSBTAG00000051083.1;ENSBTAG00000020221.5;ENSBTAG00000010682.6	4	ENSBTAG00000000283.6;ENSBTAG00000051083.1;ENSBTAG00000010682.6	3	ENSBTAG00000020221.5	1
Biological process	GO:0072529	pyrimidine-containing compound catabolic process	4/762 0.52%	25/19682 0.13%	0.014749	0.216607	ENSBTAG00000037800.3;ENSBTAG00000001325.5;ENSBTAG00000018849.6;ENSBTAG00000008428.5	4	ENSBTAG00000037800.3;ENSBTAG00000001325.5;ENSBTAG00000018849.6;ENSBTAG00000008428.5	4	--	0
Biological process	GO:0086019	cell-cell signaling involved in cardiac conduction	4/762 0.52%	25/19682 0.13%	0.014749	0.216607	ENSBTAG00000018161.6;ENSBTAG00000039340.3;ENSBTAG00000020569.7;ENSBTAG00000017055.5	4	ENSBTAG00000018161.6;ENSBTAG00000039340.3;ENSBTAG00000017055.5	3	ENSBTAG00000020569.7	1
Biological process	GO:0010876	lipid localization	28/762 3.67%	466/19682 2.37%	0.0147802	0.216607	ENSBTAG00000012855.6;novel.596;ENSBTAG00000045580.2;ENSBTAG00000047764.2;ENSBTAG00000001537.5;ENSBTAG00000003531.6;ENSBTAG00000015596.6;ENSBTAG00000006566.6;ENSBTAG00000016152.6;ENSBTAG00000047302.2;ENSBTAG00000007275.5;ENSBTAG00000019947.6;ENSBTAG00000047383.2;ENSBTAG00000047621.2;ENSBTAG00000021830.7;novel.597;ENSBTAG00000006894.6;ENSBTAG00000034138.4;ENSBTAG00000014405.6;ENSBTAG00000054768.1;n…	28	novel.596;ENSBTAG00000001537.5;ENSBTAG00000003531.6;ENSBTAG00000015596.6;ENSBTAG00000006566.6;ENSBTAG00000047302.2;ENSBTAG00000047621.2;ENSBTAG00000006894.6;ENSBTAG00000034138.4;ENSBTAG00000054768.1;novel.581;ENSBTAG00000006937.6;ENSBTAG00000053071.1;ENSBTAG00000049286.1;novel.582;novel.3324;novel.3308;ENSBTAG00000032068.4	18	ENSBTAG00000012855.6;ENSBTAG00000045580.2;ENSBTAG00000047764.2;ENSBTAG00000016152.6;ENSBTAG00000007275.5;ENSBTAG00000019947.6;ENSBTAG00000047383.2;ENSBTAG00000021830.7;novel.597;ENSBTAG00000014405.6	10
Biological process	GO:0032814	regulation of natural killer cell activation	5/762 0.66%	38/19682 0.19%	0.0149617	0.217045	ENSBTAG00000038843.2;ENSBTAG00000052486.1;ENSBTAG00000014983.6;ENSBTAG00000052514.1;ENSBTAG00000052658.1	5	ENSBTAG00000052486.1;ENSBTAG00000052514.1	2	ENSBTAG00000038843.2;ENSBTAG00000014983.6;ENSBTAG00000052658.1	3
Biological process	GO:0050918	positive chemotaxis	5/762 0.66%	38/19682 0.19%	0.0149617	0.217045	ENSBTAG00000005077.5;ENSBTAG00000010146.6;ENSBTAG00000014737.6;ENSBTAG00000020221.5;ENSBTAG00000053191.1	5	ENSBTAG00000010146.6;ENSBTAG00000053191.1	2	ENSBTAG00000005077.5;ENSBTAG00000014737.6;ENSBTAG00000020221.5	3
Biological process	GO:0086091	regulation of heart rate by cardiac conduction	5/762 0.66%	38/19682 0.19%	0.0149617	0.217045	ENSBTAG00000039340.3;ENSBTAG00000054592.1;ENSBTAG00000020569.7;ENSBTAG00000045699.2;ENSBTAG00000017055.5	5	ENSBTAG00000039340.3;ENSBTAG00000054592.1;ENSBTAG00000017055.5	3	ENSBTAG00000020569.7;ENSBTAG00000045699.2	2
Biological process	GO:0019722	calcium-mediated signaling	13/762 1.71%	170/19682 0.86%	0.0151399	0.218795	ENSBTAG00000003289.4;ENSBTAG00000010948.5;ENSBTAG00000025250.5;ENSBTAG00000019095.4;ENSBTAG00000001060.4;ENSBTAG00000008099.4;ENSBTAG00000031483.3;ENSBTAG00000000813.6;ENSBTAG00000046010.2;ENSBTAG00000006155.5;ENSBTAG00000007275.5;ENSBTAG00000017715.6;ENSBTAG00000031355.2	13	ENSBTAG00000003289.4;ENSBTAG00000010948.5;ENSBTAG00000025250.5;ENSBTAG00000031483.3;ENSBTAG00000000813.6;ENSBTAG00000006155.5;ENSBTAG00000017715.6;ENSBTAG00000031355.2	8	ENSBTAG00000019095.4;ENSBTAG00000001060.4;ENSBTAG00000008099.4;ENSBTAG00000046010.2;ENSBTAG00000007275.5	5
Biological process	GO:0070234	positive regulation of T cell apoptotic process	3/762 0.39%	14/19682 0.07%	0.0152861	0.218795	ENSBTAG00000020602.6;ENSBTAG00000000095.6;ENSBTAG00000020221.5	3	ENSBTAG00000020602.6;ENSBTAG00000000095.6	2	ENSBTAG00000020221.5	1
Biological process	GO:2000095	regulation of Wnt signaling pathway, planar cell polarity pathway	3/762 0.39%	14/19682 0.07%	0.0152861	0.218795	ENSBTAG00000003455.6;ENSBTAG00000016152.6;ENSBTAG00000012295.6	3	--	0	ENSBTAG00000003455.6;ENSBTAG00000016152.6;ENSBTAG00000012295.6	3
Biological process	GO:2000810	regulation of bicellular tight junction assembly	3/762 0.39%	14/19682 0.07%	0.0152861	0.218795	ENSBTAG00000003923.4;ENSBTAG00000040432.2;ENSBTAG00000014554.5	3	ENSBTAG00000003923.4;ENSBTAG00000014554.5	2	ENSBTAG00000040432.2	1
Biological process	GO:0050808	synapse organization	25/762 3.28%	406/19682 2.06%	0.0155964	0.222495	ENSBTAG00000011397.6;ENSBTAG00000000032.6;ENSBTAG00000052631.1;ENSBTAG00000004399.5;ENSBTAG00000015979.6;ENSBTAG00000020244.5;ENSBTAG00000018179.6;ENSBTAG00000011193.4;ENSBTAG00000011196.4;ENSBTAG00000019052.7;ENSBTAG00000006256.6;ENSBTAG00000007153.4;ENSBTAG00000004249.6;ENSBTAG00000010665.6;ENSBTAG00000007275.5;ENSBTAG00000006732.6;ENSBTAG00000009803.6;ENSBTAG00000013462.6;ENSBTAG00000044195.3;…	25	ENSBTAG00000011397.6;ENSBTAG00000000032.6;ENSBTAG00000052631.1;ENSBTAG00000015979.6;ENSBTAG00000011193.4;ENSBTAG00000011196.4;ENSBTAG00000019052.7;ENSBTAG00000006256.6;ENSBTAG00000007153.4;ENSBTAG00000010665.6;ENSBTAG00000044195.3;ENSBTAG00000010916.6;ENSBTAG00000048825.1;ENSBTAG00000022635.5;ENSBTAG00000051541.1	15	ENSBTAG00000004399.5;ENSBTAG00000020244.5;ENSBTAG00000018179.6;ENSBTAG00000004249.6;ENSBTAG00000007275.5;ENSBTAG00000006732.6;ENSBTAG00000009803.6;ENSBTAG00000013462.6;ENSBTAG00000019097.6;ENSBTAG00000020221.5	10
Biological process	GO:0071674	mononuclear cell migration	13/762 1.71%	171/19682 0.87%	0.0158271	0.225038	ENSBTAG00000003289.4;ENSBTAG00000000283.6;ENSBTAG00000020554.3;ENSBTAG00000025250.5;ENSBTAG00000014113.4;ENSBTAG00000005077.5;ENSBTAG00000006256.6;ENSBTAG00000031355.2;ENSBTAG00000001725.5;ENSBTAG00000019533.4;ENSBTAG00000016698.5;ENSBTAG00000003806.6;ENSBTAG00000020221.5	13	ENSBTAG00000003289.4;ENSBTAG00000000283.6;ENSBTAG00000020554.3;ENSBTAG00000025250.5;ENSBTAG00000014113.4;ENSBTAG00000006256.6;ENSBTAG00000031355.2;ENSBTAG00000001725.5;ENSBTAG00000019533.4;ENSBTAG00000016698.5;ENSBTAG00000003806.6	11	ENSBTAG00000005077.5;ENSBTAG00000020221.5	2
Biological process	GO:0002532	production of molecular mediator involved in inflammatory response	7/762 0.92%	68/19682 0.35%	0.0158998	0.225326	ENSBTAG00000007169.6;ENSBTAG00000014546.6;ENSBTAG00000047302.2;ENSBTAG00000007275.5;ENSBTAG00000015060.6;ENSBTAG00000006894.6;ENSBTAG00000016698.5	7	ENSBTAG00000007169.6;ENSBTAG00000014546.6;ENSBTAG00000047302.2;ENSBTAG00000015060.6;ENSBTAG00000006894.6;ENSBTAG00000016698.5	6	ENSBTAG00000007275.5	1
Biological process	GO:0090175	regulation of establishment of planar polarity	6/762 0.79%	53/19682 0.27%	0.0161533	0.228165	ENSBTAG00000003455.6;ENSBTAG00000008036.5;ENSBTAG00000016152.6;ENSBTAG00000008596.6;ENSBTAG00000012295.6;ENSBTAG00000020221.5	6	ENSBTAG00000008036.5	1	ENSBTAG00000003455.6;ENSBTAG00000016152.6;ENSBTAG00000008596.6;ENSBTAG00000012295.6;ENSBTAG00000020221.5	5
Biological process	GO:0030501	positive regulation of bone mineralization	5/762 0.66%	39/19682 0.2%	0.0166301	0.23413	ENSBTAG00000002081.6;ENSBTAG00000014707.5;ENSBTAG00000006031.6;ENSBTAG00000051083.1;ENSBTAG00000031849.3	5	ENSBTAG00000002081.6;ENSBTAG00000014707.5;ENSBTAG00000051083.1;ENSBTAG00000031849.3	4	ENSBTAG00000006031.6	1
Biological process	GO:0008584	male gonad development	11/762 1.44%	136/19682 0.69%	0.0167042	0.234404	ENSBTAG00000018016.4;ENSBTAG00000017604.3;ENSBTAG00000049507.1;ENSBTAG00000002705.6;ENSBTAG00000053097.1;ENSBTAG00000019297.6;ENSBTAG00000005734.6;ENSBTAG00000051083.1;novel.406;ENSBTAG00000020221.5;ENSBTAG00000053191.1	11	ENSBTAG00000018016.4;ENSBTAG00000017604.3;ENSBTAG00000049507.1;ENSBTAG00000002705.6;ENSBTAG00000053097.1;ENSBTAG00000019297.6;ENSBTAG00000005734.6;ENSBTAG00000051083.1;novel.406;ENSBTAG00000053191.1	10	ENSBTAG00000020221.5	1
Biological process	GO:0000027	ribosomal large subunit assembly	8/762 1.05%	85/19682 0.43%	0.0170588	0.2386	novel.3145;ENSBTAG00000032432.2;novel.2755;novel.3184;novel.1352;novel.484;novel.2847;novel.1451	8	novel.3145;ENSBTAG00000032432.2;novel.3184;novel.2847;novel.1451	5	novel.2755;novel.1352;novel.484	3
Biological process	GO:0032640	tumor necrosis factor production	10/762 1.31%	119/19682 0.6%	0.0172215	0.239318	ENSBTAG00000003289.4;ENSBTAG00000012855.6;ENSBTAG00000038235.4;ENSBTAG00000025250.5;ENSBTAG00000039861.3;ENSBTAG00000003366.7;ENSBTAG00000047302.2;ENSBTAG00000007275.5;ENSBTAG00000014628.6;ENSBTAG00000020221.5	10	ENSBTAG00000003289.4;ENSBTAG00000038235.4;ENSBTAG00000025250.5;ENSBTAG00000039861.3;ENSBTAG00000003366.7;ENSBTAG00000047302.2;ENSBTAG00000014628.6	7	ENSBTAG00000012855.6;ENSBTAG00000007275.5;ENSBTAG00000020221.5	3
Biological process	GO:0032680	regulation of tumor necrosis factor production	10/762 1.31%	119/19682 0.6%	0.0172215	0.239318	ENSBTAG00000003289.4;ENSBTAG00000012855.6;ENSBTAG00000038235.4;ENSBTAG00000025250.5;ENSBTAG00000039861.3;ENSBTAG00000003366.7;ENSBTAG00000047302.2;ENSBTAG00000007275.5;ENSBTAG00000014628.6;ENSBTAG00000020221.5	10	ENSBTAG00000003289.4;ENSBTAG00000038235.4;ENSBTAG00000025250.5;ENSBTAG00000039861.3;ENSBTAG00000003366.7;ENSBTAG00000047302.2;ENSBTAG00000014628.6	7	ENSBTAG00000012855.6;ENSBTAG00000007275.5;ENSBTAG00000020221.5	3
Biological process	GO:0046546	development of primary male sexual characteristics	11/762 1.44%	137/19682 0.7%	0.0175512	0.242402	ENSBTAG00000018016.4;ENSBTAG00000017604.3;ENSBTAG00000049507.1;ENSBTAG00000002705.6;ENSBTAG00000053097.1;ENSBTAG00000019297.6;ENSBTAG00000005734.6;ENSBTAG00000051083.1;novel.406;ENSBTAG00000020221.5;ENSBTAG00000053191.1	11	ENSBTAG00000018016.4;ENSBTAG00000017604.3;ENSBTAG00000049507.1;ENSBTAG00000002705.6;ENSBTAG00000053097.1;ENSBTAG00000019297.6;ENSBTAG00000005734.6;ENSBTAG00000051083.1;novel.406;ENSBTAG00000053191.1	10	ENSBTAG00000020221.5	1
Biological process	GO:1902105	regulation of leukocyte differentiation	18/762 2.36%	269/19682 1.37%	0.0175563	0.242402	ENSBTAG00000003289.4;ENSBTAG00000000283.6;ENSBTAG00000018965.6;ENSBTAG00000025250.5;ENSBTAG00000046383.2;ENSBTAG00000003396.5;ENSBTAG00000014983.6;ENSBTAG00000011193.4;ENSBTAG00000020883.5;ENSBTAG00000006738.6;ENSBTAG00000007275.5;ENSBTAG00000008132.6;ENSBTAG00000031355.2;ENSBTAG00000031214.4;ENSBTAG00000004322.6;ENSBTAG00000016698.5;ENSBTAG00000014824.6;ENSBTAG00000051184.1	18	ENSBTAG00000003289.4;ENSBTAG00000000283.6;ENSBTAG00000018965.6;ENSBTAG00000025250.5;ENSBTAG00000046383.2;ENSBTAG00000003396.5;ENSBTAG00000011193.4;ENSBTAG00000006738.6;ENSBTAG00000031355.2;ENSBTAG00000031214.4;ENSBTAG00000016698.5;ENSBTAG00000014824.6	12	ENSBTAG00000014983.6;ENSBTAG00000020883.5;ENSBTAG00000007275.5;ENSBTAG00000008132.6;ENSBTAG00000004322.6;ENSBTAG00000051184.1	6
Biological process	GO:0046942	carboxylic acid transport	19/762 2.49%	289/19682 1.47%	0.0177041	0.243658	ENSBTAG00000001981.6;novel.596;ENSBTAG00000045580.2;ENSBTAG00000047764.2;ENSBTAG00000015596.6;ENSBTAG00000047383.2;ENSBTAG00000002290.6;novel.597;ENSBTAG00000006894.6;ENSBTAG00000015061.6;ENSBTAG00000054768.1;novel.581;ENSBTAG00000002585.6;ENSBTAG00000000873.6;novel.582;novel.3324;novel.3308;ENSBTAG00000053191.1;ENSBTAG00000032068.4	19	novel.596;ENSBTAG00000015596.6;ENSBTAG00000002290.6;ENSBTAG00000006894.6;ENSBTAG00000015061.6;ENSBTAG00000054768.1;novel.581;ENSBTAG00000000873.6;novel.582;novel.3324;novel.3308;ENSBTAG00000053191.1;ENSBTAG00000032068.4	13	ENSBTAG00000001981.6;ENSBTAG00000045580.2;ENSBTAG00000047764.2;ENSBTAG00000047383.2;novel.597;ENSBTAG00000002585.6	6
Biological process	GO:0050679	positive regulation of epithelial cell proliferation	13/762 1.71%	174/19682 0.88%	0.0180315	0.246072	ENSBTAG00000000507.6;ENSBTAG00000018161.6;ENSBTAG00000021574.6;ENSBTAG00000013843.5;ENSBTAG00000005077.5;ENSBTAG00000001204.5;ENSBTAG00000016169.5;ENSBTAG00000010146.6;ENSBTAG00000003806.6;ENSBTAG00000031647.2;ENSBTAG00000014737.6;ENSBTAG00000020221.5;ENSBTAG00000003920.5	13	ENSBTAG00000000507.6;ENSBTAG00000018161.6;ENSBTAG00000021574.6;ENSBTAG00000013843.5;ENSBTAG00000001204.5;ENSBTAG00000016169.5;ENSBTAG00000010146.6;ENSBTAG00000003806.6;ENSBTAG00000003920.5	9	ENSBTAG00000005077.5;ENSBTAG00000031647.2;ENSBTAG00000014737.6;ENSBTAG00000020221.5	4
Biological process	GO:0002696	positive regulation of leukocyte activation	22/762 2.89%	350/19682 1.78%	0.0181151	0.246072	ENSBTAG00000048135.2;ENSBTAG00000048048.2;ENSBTAG00000047700.2;ENSBTAG00000050485.1;ENSBTAG00000053635.1;ENSBTAG00000020554.3;ENSBTAG00000014546.6;ENSBTAG00000011600.5;ENSBTAG00000014983.6;ENSBTAG00000046076.2;ENSBTAG00000000095.6;ENSBTAG00000048268.2;ENSBTAG00000047632.2;ENSBTAG00000047302.2;ENSBTAG00000020883.5;ENSBTAG00000007275.5;ENSBTAG00000008132.6;ENSBTAG00000019734.6;ENSBTAG00000045923.2;…	22	ENSBTAG00000020554.3;ENSBTAG00000014546.6;ENSBTAG00000011600.5;ENSBTAG00000000095.6;ENSBTAG00000047632.2;ENSBTAG00000047302.2;ENSBTAG00000045923.2;ENSBTAG00000014824.6	8	ENSBTAG00000048135.2;ENSBTAG00000048048.2;ENSBTAG00000047700.2;ENSBTAG00000050485.1;ENSBTAG00000053635.1;ENSBTAG00000014983.6;ENSBTAG00000046076.2;ENSBTAG00000048268.2;ENSBTAG00000020883.5;ENSBTAG00000007275.5;ENSBTAG00000008132.6;ENSBTAG00000019734.6;ENSBTAG00000054133.1;ENSBTAG00000020221.5	14
Biological process	GO:0002040	sprouting angiogenesis	10/762 1.31%	120/19682 0.61%	0.0181598	0.246072	ENSBTAG00000000507.6;ENSBTAG00000013843.5;ENSBTAG00000001204.5;ENSBTAG00000031476.4;ENSBTAG00000019533.4;ENSBTAG00000053071.1;ENSBTAG00000003510.4;ENSBTAG00000005163.6;ENSBTAG00000014737.6;ENSBTAG00000008814.6	10	ENSBTAG00000000507.6;ENSBTAG00000013843.5;ENSBTAG00000001204.5;ENSBTAG00000019533.4;ENSBTAG00000053071.1;ENSBTAG00000005163.6	6	ENSBTAG00000031476.4;ENSBTAG00000003510.4;ENSBTAG00000014737.6;ENSBTAG00000008814.6	4
Biological process	GO:0034142	toll-like receptor 4 signaling pathway	5/762 0.66%	40/19682 0.2%	0.0184175	0.246072	ENSBTAG00000012774.5;ENSBTAG00000039861.3;ENSBTAG00000047302.2;ENSBTAG00000007275.5;ENSBTAG00000047107.2	5	ENSBTAG00000012774.5;ENSBTAG00000039861.3;ENSBTAG00000047302.2;ENSBTAG00000047107.2	4	ENSBTAG00000007275.5	1
Biological process	GO:0046189	phenol-containing compound biosynthetic process	5/762 0.66%	40/19682 0.2%	0.0184175	0.246072	ENSBTAG00000022027.3;ENSBTAG00000002232.6;ENSBTAG00000026768.5;ENSBTAG00000034077.4;ENSBTAG00000020221.5	5	ENSBTAG00000022027.3;ENSBTAG00000026768.5	2	ENSBTAG00000002232.6;ENSBTAG00000034077.4;ENSBTAG00000020221.5	3
Biological process	GO:0150076	neuroinflammatory response	5/762 0.66%	40/19682 0.2%	0.0184175	0.246072	ENSBTAG00000018016.4;ENSBTAG00000007153.4;ENSBTAG00000007275.5;ENSBTAG00000040144.3;ENSBTAG00000014600.6	5	ENSBTAG00000018016.4;ENSBTAG00000007153.4;ENSBTAG00000040144.3	3	ENSBTAG00000007275.5;ENSBTAG00000014600.6	2
Biological process	GO:0002679	respiratory burst involved in defense response	3/762 0.39%	15/19682 0.08%	0.0185672	0.246072	ENSBTAG00000047302.2;ENSBTAG00000007275.5;ENSBTAG00000016698.5	3	ENSBTAG00000047302.2;ENSBTAG00000016698.5	2	ENSBTAG00000007275.5	1
Biological process	GO:0002888	positive regulation of myeloid leukocyte mediated immunity	3/762 0.39%	15/19682 0.08%	0.0185672	0.246072	ENSBTAG00000003366.7;ENSBTAG00000012403.6;ENSBTAG00000008592.6	3	ENSBTAG00000003366.7;ENSBTAG00000012403.6;ENSBTAG00000008592.6	3	--	0
Biological process	GO:0030502	negative regulation of bone mineralization	3/762 0.39%	15/19682 0.08%	0.0185672	0.246072	ENSBTAG00000031355.2;ENSBTAG00000021830.7;ENSBTAG00000003806.6	3	ENSBTAG00000031355.2;ENSBTAG00000003806.6	2	ENSBTAG00000021830.7	1
Biological process	GO:0032288	myelin assembly	3/762 0.39%	15/19682 0.08%	0.0185672	0.246072	ENSBTAG00000012604.4;ENSBTAG00000019097.6;ENSBTAG00000007439.7	3	--	0	ENSBTAG00000012604.4;ENSBTAG00000019097.6;ENSBTAG00000007439.7	3
Biological process	GO:0040037	negative regulation of fibroblast growth factor receptor signaling pathway	3/762 0.39%	15/19682 0.08%	0.0185672	0.246072	ENSBTAG00000007490.6;ENSBTAG00000051083.1;ENSBTAG00000020221.5	3	ENSBTAG00000007490.6;ENSBTAG00000051083.1	2	ENSBTAG00000020221.5	1
Biological process	GO:1902902	negative regulation of autophagosome assembly	3/762 0.39%	15/19682 0.08%	0.0185672	0.246072	ENSBTAG00000018016.4;ENSBTAG00000009124.5;ENSBTAG00000048825.1	3	ENSBTAG00000018016.4;ENSBTAG00000009124.5;ENSBTAG00000048825.1	3	--	0
Biological process	GO:0097529	myeloid leukocyte migration	15/762 1.97%	213/19682 1.08%	0.0190027	0.250569	ENSBTAG00000003289.4;ENSBTAG00000000283.6;ENSBTAG00000020554.3;ENSBTAG00000025250.5;ENSBTAG00000011324.5;ENSBTAG00000014113.4;ENSBTAG00000005077.5;ENSBTAG00000006256.6;ENSBTAG00000047302.2;ENSBTAG00000007275.5;ENSBTAG00000050726.1;ENSBTAG00000031355.2;ENSBTAG00000001725.5;ENSBTAG00000016698.5;ENSBTAG00000014737.6	15	ENSBTAG00000003289.4;ENSBTAG00000000283.6;ENSBTAG00000020554.3;ENSBTAG00000025250.5;ENSBTAG00000011324.5;ENSBTAG00000014113.4;ENSBTAG00000006256.6;ENSBTAG00000047302.2;ENSBTAG00000050726.1;ENSBTAG00000031355.2;ENSBTAG00000001725.5;ENSBTAG00000016698.5	12	ENSBTAG00000005077.5;ENSBTAG00000007275.5;ENSBTAG00000014737.6	3
Biological process	GO:1905517	macrophage migration	6/762 0.79%	55/19682 0.28%	0.0191245	0.250569	ENSBTAG00000003289.4;ENSBTAG00000000283.6;ENSBTAG00000025250.5;ENSBTAG00000011324.5;ENSBTAG00000007275.5;ENSBTAG00000016698.5	6	ENSBTAG00000003289.4;ENSBTAG00000000283.6;ENSBTAG00000025250.5;ENSBTAG00000011324.5;ENSBTAG00000016698.5	5	ENSBTAG00000007275.5	1
Biological process	GO:0002828	regulation of type 2 immune response	4/762 0.52%	27/19682 0.14%	0.0192566	0.250569	ENSBTAG00000020602.6;ENSBTAG00000016061.4;ENSBTAG00000012403.6;ENSBTAG00000003806.6	4	ENSBTAG00000020602.6;ENSBTAG00000016061.4;ENSBTAG00000012403.6;ENSBTAG00000003806.6	4	--	0
Biological process	GO:0051446	positive regulation of meiotic cell cycle	4/762 0.52%	27/19682 0.14%	0.0192566	0.250569	ENSBTAG00000010875.4;ENSBTAG00000051083.1;ENSBTAG00000019864.6;ENSBTAG00000020221.5	4	ENSBTAG00000010875.4;ENSBTAG00000051083.1;ENSBTAG00000019864.6	3	ENSBTAG00000020221.5	1
Biological process	GO:0055075	potassium ion homeostasis	4/762 0.52%	27/19682 0.14%	0.0192566	0.250569	ENSBTAG00000006630.6;ENSBTAG00000013300.6;ENSBTAG00000019961.5;ENSBTAG00000014486.6	4	ENSBTAG00000006630.6;ENSBTAG00000013300.6;ENSBTAG00000019961.5;ENSBTAG00000014486.6	4	--	0
Biological process	GO:0090382	phagosome maturation	4/762 0.52%	27/19682 0.14%	0.0192566	0.250569	ENSBTAG00000012774.5;ENSBTAG00000015793.5;ENSBTAG00000019947.6;ENSBTAG00000016698.5	4	ENSBTAG00000012774.5;ENSBTAG00000016698.5	2	ENSBTAG00000015793.5;ENSBTAG00000019947.6	2
Biological process	GO:0030282	bone mineralization	9/762 1.18%	104/19682 0.53%	0.0195188	0.253213	ENSBTAG00000002081.6;ENSBTAG00000020575.6;ENSBTAG00000014707.5;ENSBTAG00000006031.6;ENSBTAG00000031355.2;ENSBTAG00000021830.7;ENSBTAG00000051083.1;ENSBTAG00000003806.6;ENSBTAG00000031849.3	9	ENSBTAG00000002081.6;ENSBTAG00000020575.6;ENSBTAG00000014707.5;ENSBTAG00000031355.2;ENSBTAG00000051083.1;ENSBTAG00000003806.6;ENSBTAG00000031849.3	7	ENSBTAG00000006031.6;ENSBTAG00000021830.7	2
Biological process	GO:0032602	chemokine production	7/762 0.92%	71/19682 0.36%	0.0197668	0.254128	ENSBTAG00000012855.6;ENSBTAG00000020554.3;ENSBTAG00000039861.3;ENSBTAG00000006566.6;ENSBTAG00000047302.2;ENSBTAG00000007275.5;ENSBTAG00000020221.5	7	ENSBTAG00000020554.3;ENSBTAG00000039861.3;ENSBTAG00000006566.6;ENSBTAG00000047302.2	4	ENSBTAG00000012855.6;ENSBTAG00000007275.5;ENSBTAG00000020221.5	3
Biological process	GO:0032642	regulation of chemokine production	7/762 0.92%	71/19682 0.36%	0.0197668	0.254128	ENSBTAG00000012855.6;ENSBTAG00000020554.3;ENSBTAG00000039861.3;ENSBTAG00000006566.6;ENSBTAG00000047302.2;ENSBTAG00000007275.5;ENSBTAG00000020221.5	7	ENSBTAG00000020554.3;ENSBTAG00000039861.3;ENSBTAG00000006566.6;ENSBTAG00000047302.2	4	ENSBTAG00000012855.6;ENSBTAG00000007275.5;ENSBTAG00000020221.5	3
Biological process	GO:0060761	negative regulation of response to cytokine stimulus	7/762 0.92%	71/19682 0.36%	0.0197668	0.254128	ENSBTAG00000039861.3;ENSBTAG00000012403.6;ENSBTAG00000007275.5;ENSBTAG00000014707.5;ENSBTAG00000003519.5;ENSBTAG00000003806.6;ENSBTAG00000003651.3	7	ENSBTAG00000039861.3;ENSBTAG00000012403.6;ENSBTAG00000014707.5;ENSBTAG00000003519.5;ENSBTAG00000003806.6	5	ENSBTAG00000007275.5;ENSBTAG00000003651.3	2
Biological process	GO:0030101	natural killer cell activation	10/762 1.31%	122/19682 0.62%	0.0201484	0.258261	ENSBTAG00000046690.2;ENSBTAG00000038843.2;ENSBTAG00000052486.1;ENSBTAG00000014983.6;ENSBTAG00000052514.1;ENSBTAG00000030426.4;ENSBTAG00000052658.1;ENSBTAG00000009137.5;ENSBTAG00000023970.5;ENSBTAG00000046967.2	10	ENSBTAG00000046690.2;ENSBTAG00000052486.1;ENSBTAG00000052514.1;ENSBTAG00000030426.4;ENSBTAG00000009137.5;ENSBTAG00000023970.5;ENSBTAG00000046967.2	7	ENSBTAG00000038843.2;ENSBTAG00000014983.6;ENSBTAG00000052658.1	3
Biological process	GO:0002066	columnar/cuboidal epithelial cell development	5/762 0.66%	41/19682 0.21%	0.020327	0.259775	ENSBTAG00000046010.2;ENSBTAG00000013300.6;ENSBTAG00000021993.5;ENSBTAG00000031476.4;ENSBTAG00000020221.5	5	ENSBTAG00000013300.6;ENSBTAG00000021993.5	2	ENSBTAG00000046010.2;ENSBTAG00000031476.4;ENSBTAG00000020221.5	3
Biological process	GO:0072676	lymphocyte migration	9/762 1.18%	105/19682 0.53%	0.0206431	0.26195	ENSBTAG00000003289.4;ENSBTAG00000020554.3;ENSBTAG00000025250.5;ENSBTAG00000014113.4;ENSBTAG00000005077.5;ENSBTAG00000001725.5;ENSBTAG00000019533.4;ENSBTAG00000003806.6;ENSBTAG00000020221.5	9	ENSBTAG00000003289.4;ENSBTAG00000020554.3;ENSBTAG00000025250.5;ENSBTAG00000014113.4;ENSBTAG00000001725.5;ENSBTAG00000019533.4;ENSBTAG00000003806.6	7	ENSBTAG00000005077.5;ENSBTAG00000020221.5	2
Biological process	GO:0022604	regulation of cell morphogenesis	20/762 2.62%	314/19682 1.6%	0.0206999	0.26195	ENSBTAG00000003289.4;ENSBTAG00000020600.6;ENSBTAG00000052631.1;ENSBTAG00000030258.2;ENSBTAG00000025250.5;ENSBTAG00000006789.6;ENSBTAG00000040432.2;ENSBTAG00000008300.6;ENSBTAG00000016152.6;ENSBTAG00000009654.6;ENSBTAG00000010976.5;ENSBTAG00000011439.6;ENSBTAG00000018725.4;ENSBTAG00000034138.4;ENSBTAG00000010146.6;ENSBTAG00000054230.1;novel.3327;ENSBTAG00000003045.6;ENSBTAG00000020221.5;novel.1697	20	ENSBTAG00000003289.4;ENSBTAG00000020600.6;ENSBTAG00000052631.1;ENSBTAG00000030258.2;ENSBTAG00000025250.5;ENSBTAG00000008300.6;ENSBTAG00000009654.6;ENSBTAG00000010976.5;ENSBTAG00000011439.6;ENSBTAG00000034138.4;ENSBTAG00000010146.6;ENSBTAG00000054230.1;novel.3327;ENSBTAG00000003045.6;novel.1697	15	ENSBTAG00000006789.6;ENSBTAG00000040432.2;ENSBTAG00000016152.6;ENSBTAG00000018725.4;ENSBTAG00000020221.5	5
Biological process	GO:0090130	tissue migration	18/762 2.36%	274/19682 1.39%	0.0207234	0.26195	ENSBTAG00000000507.6;ENSBTAG00000020382.6;ENSBTAG00000013843.5;ENSBTAG00000020244.5;ENSBTAG00000037651.2;ENSBTAG00000017604.3;ENSBTAG00000001204.5;ENSBTAG00000016169.5;ENSBTAG00000010976.5;ENSBTAG00000014554.5;ENSBTAG00000019533.4;ENSBTAG00000024015.6;ENSBTAG00000003510.4;ENSBTAG00000031647.2;ENSBTAG00000014737.6;ENSBTAG00000020221.5;ENSBTAG00000015441.6;ENSBTAG00000008814.6	18	ENSBTAG00000000507.6;ENSBTAG00000020382.6;ENSBTAG00000013843.5;ENSBTAG00000037651.2;ENSBTAG00000017604.3;ENSBTAG00000001204.5;ENSBTAG00000016169.5;ENSBTAG00000010976.5;ENSBTAG00000014554.5;ENSBTAG00000019533.4;ENSBTAG00000024015.6;ENSBTAG00000015441.6	12	ENSBTAG00000020244.5;ENSBTAG00000003510.4;ENSBTAG00000031647.2;ENSBTAG00000014737.6;ENSBTAG00000020221.5;ENSBTAG00000008814.6	6
Biological process	GO:0035924	cellular response to vascular endothelial growth factor stimulus	6/762 0.79%	56/19682 0.28%	0.0207412	0.26195	ENSBTAG00000000507.6;ENSBTAG00000001204.5;ENSBTAG00000031476.4;ENSBTAG00000006507.7;ENSBTAG00000014737.6;ENSBTAG00000008814.6	6	ENSBTAG00000000507.6;ENSBTAG00000001204.5;ENSBTAG00000006507.7	3	ENSBTAG00000031476.4;ENSBTAG00000014737.6;ENSBTAG00000008814.6	3
Biological process	GO:0030178	negative regulation of Wnt signaling pathway	12/762 1.57%	159/19682 0.81%	0.0209793	0.264179	ENSBTAG00000018161.6;ENSBTAG00000003455.6;ENSBTAG00000021574.6;ENSBTAG00000000855.6;ENSBTAG00000001537.5;ENSBTAG00000006256.6;ENSBTAG00000016152.6;ENSBTAG00000008596.6;ENSBTAG00000008132.6;ENSBTAG00000012295.6;ENSBTAG00000053071.1;ENSBTAG00000020221.5	12	ENSBTAG00000018161.6;ENSBTAG00000021574.6;ENSBTAG00000001537.5;ENSBTAG00000006256.6;ENSBTAG00000053071.1	5	ENSBTAG00000003455.6;ENSBTAG00000000855.6;ENSBTAG00000016152.6;ENSBTAG00000008596.6;ENSBTAG00000008132.6;ENSBTAG00000012295.6;ENSBTAG00000020221.5	7
Biological process	GO:0016032	viral process	23/762 3.02%	376/19682 1.91%	0.0211804	0.265932	ENSBTAG00000003289.4;ENSBTAG00000025250.5;ENSBTAG00000003297.6;ENSBTAG00000014113.4;ENSBTAG00000038375.3;ENSBTAG00000039861.3;ENSBTAG00000015582.6;ENSBTAG00000016061.4;novel.910;ENSBTAG00000014707.5;ENSBTAG00000013167.5;ENSBTAG00000014628.6;ENSBTAG00000030913.4;ENSBTAG00000053807.1;ENSBTAG00000049371.1;ENSBTAG00000049044.1;ENSBTAG00000052306.1;ENSBTAG00000048825.1;ENSBTAG00000019017.4;novel.3305;…	23	ENSBTAG00000003289.4;ENSBTAG00000025250.5;ENSBTAG00000003297.6;ENSBTAG00000014113.4;ENSBTAG00000038375.3;ENSBTAG00000039861.3;ENSBTAG00000015582.6;ENSBTAG00000016061.4;novel.910;ENSBTAG00000014707.5;ENSBTAG00000013167.5;ENSBTAG00000014628.6;ENSBTAG00000030913.4;ENSBTAG00000053807.1;ENSBTAG00000049371.1;ENSBTAG00000049044.1;ENSBTAG00000052306.1;ENSBTAG00000048825.1;ENSBTAG00000019017.4;novel.3305;…	23	--	0
Biological process	GO:0045165	cell fate commitment	17/762 2.23%	255/19682 1.3%	0.0212632	0.266153	ENSBTAG00000018161.6;ENSBTAG00000016920.7;ENSBTAG00000021574.6;ENSBTAG00000014983.6;ENSBTAG00000007319.5;ENSBTAG00000043971.3;ENSBTAG00000021993.5;ENSBTAG00000008132.6;ENSBTAG00000031214.4;ENSBTAG00000031476.4;ENSBTAG00000005734.6;ENSBTAG00000051083.1;ENSBTAG00000016698.5;ENSBTAG00000051184.1;ENSBTAG00000049136.1;ENSBTAG00000020221.5;ENSBTAG00000007439.7	17	ENSBTAG00000018161.6;ENSBTAG00000016920.7;ENSBTAG00000021574.6;ENSBTAG00000043971.3;ENSBTAG00000021993.5;ENSBTAG00000031214.4;ENSBTAG00000005734.6;ENSBTAG00000051083.1;ENSBTAG00000016698.5;ENSBTAG00000049136.1	10	ENSBTAG00000014983.6;ENSBTAG00000007319.5;ENSBTAG00000008132.6;ENSBTAG00000031476.4;ENSBTAG00000051184.1;ENSBTAG00000020221.5;ENSBTAG00000007439.7	7
Biological process	GO:0031345	negative regulation of cell projection organization	13/762 1.71%	178/19682 0.9%	0.021322	0.266153	ENSBTAG00000000032.6;ENSBTAG00000020244.5;ENSBTAG00000012302.5;ENSBTAG00000001537.5;ENSBTAG00000006256.6;ENSBTAG00000016152.6;ENSBTAG00000016169.5;ENSBTAG00000009654.6;ENSBTAG00000010976.5;ENSBTAG00000010138.5;ENSBTAG00000010146.6;ENSBTAG00000003200.4;ENSBTAG00000020221.5	13	ENSBTAG00000000032.6;ENSBTAG00000001537.5;ENSBTAG00000006256.6;ENSBTAG00000016169.5;ENSBTAG00000009654.6;ENSBTAG00000010976.5;ENSBTAG00000010138.5;ENSBTAG00000010146.6;ENSBTAG00000003200.4	9	ENSBTAG00000020244.5;ENSBTAG00000012302.5;ENSBTAG00000016152.6;ENSBTAG00000020221.5	4
Biological process	GO:0090036	regulation of protein kinase C signaling	4/762 0.52%	28/19682 0.14%	0.0217958	0.270494	ENSBTAG00000015979.6;ENSBTAG00000006031.6;ENSBTAG00000054230.1;ENSBTAG00000020221.5	4	ENSBTAG00000015979.6;ENSBTAG00000054230.1	2	ENSBTAG00000006031.6;ENSBTAG00000020221.5	2
Biological process	GO:0098901	regulation of cardiac muscle cell action potential	4/762 0.52%	28/19682 0.14%	0.0217958	0.270494	ENSBTAG00000018161.6;ENSBTAG00000031483.3;ENSBTAG00000045699.2;ENSBTAG00000017055.5	4	ENSBTAG00000018161.6;ENSBTAG00000031483.3;ENSBTAG00000017055.5	3	ENSBTAG00000045699.2	1
Biological process	GO:0030050	vesicle transport along actin filament	3/762 0.39%	16/19682 0.08%	0.0222069	0.272447	ENSBTAG00000003763.5;ENSBTAG00000019455.7;ENSBTAG00000002695.6	3	ENSBTAG00000019455.7;ENSBTAG00000002695.6	2	ENSBTAG00000003763.5	1
Biological process	GO:0043951	negative regulation of cAMP-mediated signaling	3/762 0.39%	16/19682 0.08%	0.0222069	0.272447	ENSBTAG00000049473.1;ENSBTAG00000008419.6;novel.962	3	ENSBTAG00000049473.1;novel.962	2	ENSBTAG00000008419.6	1
Biological process	GO:1901841	regulation of high voltage-gated calcium channel activity	3/762 0.39%	16/19682 0.08%	0.0222069	0.272447	ENSBTAG00000020569.7;ENSBTAG00000007596.5;ENSBTAG00000031483.3	3	ENSBTAG00000031483.3	1	ENSBTAG00000020569.7;ENSBTAG00000007596.5	2
Biological process	GO:2000369	regulation of clathrin-dependent endocytosis	3/762 0.39%	16/19682 0.08%	0.0222069	0.272447	ENSBTAG00000018004.6;ENSBTAG00000016152.6;ENSBTAG00000014103.6	3	ENSBTAG00000018004.6;ENSBTAG00000014103.6	2	ENSBTAG00000016152.6	1
Biological process	GO:0046006	regulation of activated T cell proliferation	5/762 0.66%	42/19682 0.21%	0.0223614	0.272774	ENSBTAG00000001301.4;ENSBTAG00000014983.6;ENSBTAG00000000095.6;ENSBTAG00000012403.6;ENSBTAG00000020883.5	5	ENSBTAG00000001301.4;ENSBTAG00000000095.6;ENSBTAG00000012403.6	3	ENSBTAG00000014983.6;ENSBTAG00000020883.5	2
Biological process	GO:0048247	lymphocyte chemotaxis	6/762 0.79%	57/19682 0.29%	0.0224481	0.272774	ENSBTAG00000003289.4;ENSBTAG00000025250.5;ENSBTAG00000014113.4;ENSBTAG00000005077.5;ENSBTAG00000001725.5;ENSBTAG00000020221.5	6	ENSBTAG00000003289.4;ENSBTAG00000025250.5;ENSBTAG00000014113.4;ENSBTAG00000001725.5	4	ENSBTAG00000005077.5;ENSBTAG00000020221.5	2
Biological process	GO:0098754	detoxification	6/762 0.79%	57/19682 0.29%	0.0224481	0.272774	ENSBTAG00000001842.6;ENSBTAG00000027412.4;ENSBTAG00000037644.3;ENSBTAG00000054844.1;ENSBTAG00000051412.1;ENSBTAG00000038757.2	6	ENSBTAG00000027412.4;ENSBTAG00000037644.3;ENSBTAG00000054844.1;ENSBTAG00000051412.1;ENSBTAG00000038757.2	5	ENSBTAG00000001842.6	1
Biological process	GO:1901342	regulation of vasculature development	16/762 2.1%	237/19682 1.2%	0.0224877	0.272774	ENSBTAG00000013843.5;ENSBTAG00000020244.5;ENSBTAG00000011324.5;ENSBTAG00000054072.1;ENSBTAG00000016169.5;ENSBTAG00000001725.5;ENSBTAG00000031476.4;ENSBTAG00000005734.6;ENSBTAG00000051083.1;ENSBTAG00000024015.6;ENSBTAG00000003806.6;ENSBTAG00000005163.6;ENSBTAG00000031647.2;ENSBTAG00000014737.6;ENSBTAG00000020221.5;ENSBTAG00000008814.6	16	ENSBTAG00000013843.5;ENSBTAG00000011324.5;ENSBTAG00000016169.5;ENSBTAG00000001725.5;ENSBTAG00000005734.6;ENSBTAG00000051083.1;ENSBTAG00000024015.6;ENSBTAG00000003806.6;ENSBTAG00000005163.6	9	ENSBTAG00000020244.5;ENSBTAG00000054072.1;ENSBTAG00000031476.4;ENSBTAG00000031647.2;ENSBTAG00000014737.6;ENSBTAG00000020221.5;ENSBTAG00000008814.6	7
Biological process	GO:0009410	response to xenobiotic stimulus	20/762 2.62%	317/19682 1.61%	0.0226443	0.272828	ENSBTAG00000001842.6;novel.596;ENSBTAG00000045580.2;ENSBTAG00000027412.4;ENSBTAG00000047764.2;ENSBTAG00000015596.6;ENSBTAG00000047383.2;ENSBTAG00000005078.6;ENSBTAG00000038540.3;ENSBTAG00000004322.6;novel.597;ENSBTAG00000005734.6;ENSBTAG00000024015.6;ENSBTAG00000054768.1;novel.581;ENSBTAG00000051542.1;ENSBTAG00000014737.6;novel.582;novel.3324;novel.3308	20	novel.596;ENSBTAG00000027412.4;ENSBTAG00000015596.6;ENSBTAG00000038540.3;ENSBTAG00000005734.6;ENSBTAG00000024015.6;ENSBTAG00000054768.1;novel.581;ENSBTAG00000051542.1;novel.582;novel.3324;novel.3308	12	ENSBTAG00000001842.6;ENSBTAG00000045580.2;ENSBTAG00000047764.2;ENSBTAG00000047383.2;ENSBTAG00000005078.6;ENSBTAG00000004322.6;novel.597;ENSBTAG00000014737.6	8
Biological process	GO:0032611	interleukin-1 beta production	7/762 0.92%	73/19682 0.37%	0.0226827	0.272828	ENSBTAG00000003289.4;ENSBTAG00000012855.6;ENSBTAG00000038235.4;ENSBTAG00000025250.5;ENSBTAG00000007275.5;ENSBTAG00000015060.6;ENSBTAG00000020221.5	7	ENSBTAG00000003289.4;ENSBTAG00000038235.4;ENSBTAG00000025250.5;ENSBTAG00000015060.6	4	ENSBTAG00000012855.6;ENSBTAG00000007275.5;ENSBTAG00000020221.5	3
Biological process	GO:0032651	regulation of interleukin-1 beta production	7/762 0.92%	73/19682 0.37%	0.0226827	0.272828	ENSBTAG00000003289.4;ENSBTAG00000012855.6;ENSBTAG00000038235.4;ENSBTAG00000025250.5;ENSBTAG00000007275.5;ENSBTAG00000015060.6;ENSBTAG00000020221.5	7	ENSBTAG00000003289.4;ENSBTAG00000038235.4;ENSBTAG00000025250.5;ENSBTAG00000015060.6	4	ENSBTAG00000012855.6;ENSBTAG00000007275.5;ENSBTAG00000020221.5	3
Biological process	GO:0051928	positive regulation of calcium ion transport	9/762 1.18%	107/19682 0.54%	0.0230306	0.275909	ENSBTAG00000003289.4;ENSBTAG00000025250.5;ENSBTAG00000007169.6;ENSBTAG00000020569.7;ENSBTAG00000005077.5;ENSBTAG00000002232.6;ENSBTAG00000031483.3;ENSBTAG00000031355.2;ENSBTAG00000001725.5	9	ENSBTAG00000003289.4;ENSBTAG00000025250.5;ENSBTAG00000007169.6;ENSBTAG00000031483.3;ENSBTAG00000031355.2;ENSBTAG00000001725.5	6	ENSBTAG00000020569.7;ENSBTAG00000005077.5;ENSBTAG00000002232.6	3
Biological process	GO:0042692	muscle cell differentiation	21/762 2.76%	338/19682 1.72%	0.0230674	0.275909	ENSBTAG00000018161.6;ENSBTAG00000030182.4;ENSBTAG00000013339.7;ENSBTAG00000000698.6;ENSBTAG00000046010.2;ENSBTAG00000007109.6;ENSBTAG00000002333.6;ENSBTAG00000010875.4;ENSBTAG00000008849.6;ENSBTAG00000011473.5;ENSBTAG00000053097.1;ENSBTAG00000005078.6;ENSBTAG00000046176.2;ENSBTAG00000001725.5;ENSBTAG00000031476.4;ENSBTAG00000019097.6;ENSBTAG00000005734.6;ENSBTAG00000051083.1;ENSBTAG00000022635.5;…	21	ENSBTAG00000018161.6;ENSBTAG00000030182.4;ENSBTAG00000013339.7;ENSBTAG00000000698.6;ENSBTAG00000007109.6;ENSBTAG00000002333.6;ENSBTAG00000010875.4;ENSBTAG00000008849.6;ENSBTAG00000011473.5;ENSBTAG00000053097.1;ENSBTAG00000001725.5;ENSBTAG00000005734.6;ENSBTAG00000051083.1;ENSBTAG00000022635.5;ENSBTAG00000014824.6;ENSBTAG00000031849.3	16	ENSBTAG00000046010.2;ENSBTAG00000005078.6;ENSBTAG00000046176.2;ENSBTAG00000031476.4;ENSBTAG00000019097.6	5
Biological process	GO:0018958	phenol-containing compound metabolic process	8/762 1.05%	90/19682 0.46%	0.0232707	0.276799	ENSBTAG00000022027.3;ENSBTAG00000019516.6;ENSBTAG00000002232.6;ENSBTAG00000026768.5;ENSBTAG00000009803.6;ENSBTAG00000034077.4;ENSBTAG00000002585.6;ENSBTAG00000020221.5	8	ENSBTAG00000022027.3;ENSBTAG00000019516.6;ENSBTAG00000026768.5	3	ENSBTAG00000002232.6;ENSBTAG00000009803.6;ENSBTAG00000034077.4;ENSBTAG00000002585.6;ENSBTAG00000020221.5	5
Biological process	GO:0050764	regulation of phagocytosis	8/762 1.05%	90/19682 0.46%	0.0232707	0.276799	ENSBTAG00000046690.2;ENSBTAG00000027412.4;ENSBTAG00000014546.6;ENSBTAG00000047302.2;ENSBTAG00000007275.5;ENSBTAG00000013167.5;ENSBTAG00000019947.6;ENSBTAG00000008592.6	8	ENSBTAG00000046690.2;ENSBTAG00000027412.4;ENSBTAG00000014546.6;ENSBTAG00000047302.2;ENSBTAG00000013167.5;ENSBTAG00000008592.6	6	ENSBTAG00000007275.5;ENSBTAG00000019947.6	2
Biological process	GO:0031589	cell-substrate adhesion	21/762 2.76%	339/19682 1.72%	0.0237326	0.281513	ENSBTAG00000020600.6;ENSBTAG00000000283.6;ENSBTAG00000019524.6;ENSBTAG00000021945.6;ENSBTAG00000020382.6;ENSBTAG00000013843.5;ENSBTAG00000020244.5;ENSBTAG00000011324.5;ENSBTAG00000033197.4;ENSBTAG00000008300.6;ENSBTAG00000006256.6;ENSBTAG00000016152.6;ENSBTAG00000016169.5;ENSBTAG00000010976.5;ENSBTAG00000013462.6;ENSBTAG00000051083.1;ENSBTAG00000006860.5;ENSBTAG00000022635.5;ENSBTAG00000054230.1;…	21	ENSBTAG00000020600.6;ENSBTAG00000000283.6;ENSBTAG00000019524.6;ENSBTAG00000020382.6;ENSBTAG00000013843.5;ENSBTAG00000011324.5;ENSBTAG00000008300.6;ENSBTAG00000006256.6;ENSBTAG00000016169.5;ENSBTAG00000010976.5;ENSBTAG00000051083.1;ENSBTAG00000006860.5;ENSBTAG00000022635.5;ENSBTAG00000054230.1;ENSBTAG00000010682.6	15	ENSBTAG00000021945.6;ENSBTAG00000020244.5;ENSBTAG00000033197.4;ENSBTAG00000016152.6;ENSBTAG00000013462.6;ENSBTAG00000004014.6	6
Biological process	GO:0019233	sensory perception of pain	7/762 0.92%	74/19682 0.38%	0.0242465	0.285251	ENSBTAG00000003289.4;ENSBTAG00000025250.5;ENSBTAG00000049473.1;ENSBTAG00000046142.2;ENSBTAG00000011136.6;ENSBTAG00000005077.5;ENSBTAG00000000376.6	7	ENSBTAG00000003289.4;ENSBTAG00000025250.5;ENSBTAG00000049473.1;ENSBTAG00000011136.6	4	ENSBTAG00000046142.2;ENSBTAG00000005077.5;ENSBTAG00000000376.6	3
Biological process	GO:0036465	synaptic vesicle recycling	7/762 0.92%	74/19682 0.38%	0.0242465	0.285251	ENSBTAG00000040103.3;ENSBTAG00000034555.4;ENSBTAG00000018004.6;ENSBTAG00000003531.6;ENSBTAG00000019947.6;ENSBTAG00000009803.6;ENSBTAG00000014103.6	7	ENSBTAG00000040103.3;ENSBTAG00000034555.4;ENSBTAG00000018004.6;ENSBTAG00000003531.6;ENSBTAG00000014103.6	5	ENSBTAG00000019947.6;ENSBTAG00000009803.6	2
Biological process	GO:0031343	positive regulation of cell killing	6/762 0.79%	58/19682 0.29%	0.024247	0.285251	ENSBTAG00000000966.6;ENSBTAG00000014546.6;ENSBTAG00000014983.6;ENSBTAG00000012403.6;ENSBTAG00000030426.4;ENSBTAG00000051183.1	6	ENSBTAG00000000966.6;ENSBTAG00000014546.6;ENSBTAG00000012403.6;ENSBTAG00000030426.4	4	ENSBTAG00000014983.6;ENSBTAG00000051183.1	2
Biological process	GO:0009409	response to cold	5/762 0.66%	43/19682 0.22%	0.0245233	0.286213	ENSBTAG00000004787.6;ENSBTAG00000009849.4;ENSBTAG00000051519.1;ENSBTAG00000000376.6;ENSBTAG00000001322.6	5	ENSBTAG00000004787.6;ENSBTAG00000009849.4;ENSBTAG00000051519.1	3	ENSBTAG00000000376.6;ENSBTAG00000001322.6	2
Biological process	GO:0070169	positive regulation of biomineral tissue development	5/762 0.66%	43/19682 0.22%	0.0245233	0.286213	ENSBTAG00000002081.6;ENSBTAG00000014707.5;ENSBTAG00000006031.6;ENSBTAG00000051083.1;ENSBTAG00000031849.3	5	ENSBTAG00000002081.6;ENSBTAG00000014707.5;ENSBTAG00000051083.1;ENSBTAG00000031849.3	4	ENSBTAG00000006031.6	1
Biological process	GO:0010712	regulation of collagen metabolic process	4/762 0.52%	29/19682 0.15%	0.02453	0.286213	ENSBTAG00000011324.5;ENSBTAG00000005556.5;ENSBTAG00000003915.6;ENSBTAG00000051083.1	4	ENSBTAG00000011324.5;ENSBTAG00000051083.1	2	ENSBTAG00000005556.5;ENSBTAG00000003915.6	2
Biological process	GO:0045089	positive regulation of innate immune response	10/762 1.31%	126/19682 0.64%	0.0245954	0.286213	ENSBTAG00000012406.6;ENSBTAG00000000966.6;ENSBTAG00000006566.6;ENSBTAG00000047302.2;ENSBTAG00000030426.4;ENSBTAG00000051519.1;ENSBTAG00000051183.1;ENSBTAG00000005609.6;ENSBTAG00000015060.6;ENSBTAG00000020221.5	10	ENSBTAG00000012406.6;ENSBTAG00000000966.6;ENSBTAG00000006566.6;ENSBTAG00000047302.2;ENSBTAG00000030426.4;ENSBTAG00000051519.1;ENSBTAG00000005609.6;ENSBTAG00000015060.6	8	ENSBTAG00000051183.1;ENSBTAG00000020221.5	2
Biological process	GO:0051606	detection of stimulus	16/762 2.1%	240/19682 1.22%	0.0249238	0.289251	ENSBTAG00000003749.6;ENSBTAG00000038235.4;ENSBTAG00000021994.6;ENSBTAG00000014546.6;ENSBTAG00000011136.6;ENSBTAG00000005077.5;ENSBTAG00000031483.3;ENSBTAG00000032265.3;ENSBTAG00000047302.2;ENSBTAG00000018811.6;ENSBTAG00000007275.5;ENSBTAG00000002635.4;ENSBTAG00000006031.6;ENSBTAG00000040188.3;ENSBTAG00000009235.6;ENSBTAG00000003651.3	16	ENSBTAG00000038235.4;ENSBTAG00000021994.6;ENSBTAG00000014546.6;ENSBTAG00000011136.6;ENSBTAG00000031483.3;ENSBTAG00000032265.3;ENSBTAG00000047302.2;ENSBTAG00000018811.6;ENSBTAG00000040188.3;ENSBTAG00000009235.6	10	ENSBTAG00000003749.6;ENSBTAG00000005077.5;ENSBTAG00000007275.5;ENSBTAG00000002635.4;ENSBTAG00000006031.6;ENSBTAG00000003651.3	6
Biological process	GO:0030595	leukocyte chemotaxis	15/762 1.97%	221/19682 1.12%	0.0254616	0.293808	ENSBTAG00000003289.4;ENSBTAG00000000283.6;ENSBTAG00000020554.3;ENSBTAG00000025250.5;ENSBTAG00000014113.4;ENSBTAG00000005077.5;ENSBTAG00000006256.6;ENSBTAG00000006566.6;ENSBTAG00000047302.2;ENSBTAG00000050726.1;ENSBTAG00000031355.2;ENSBTAG00000001725.5;ENSBTAG00000016698.5;ENSBTAG00000014737.6;ENSBTAG00000020221.5	15	ENSBTAG00000003289.4;ENSBTAG00000000283.6;ENSBTAG00000020554.3;ENSBTAG00000025250.5;ENSBTAG00000014113.4;ENSBTAG00000006256.6;ENSBTAG00000006566.6;ENSBTAG00000047302.2;ENSBTAG00000050726.1;ENSBTAG00000031355.2;ENSBTAG00000001725.5;ENSBTAG00000016698.5	12	ENSBTAG00000005077.5;ENSBTAG00000014737.6;ENSBTAG00000020221.5	3
Biological process	GO:0001837	epithelial to mesenchymal transition	11/762 1.44%	145/19682 0.74%	0.0255194	0.293808	ENSBTAG00000016920.7;ENSBTAG00000021574.6;ENSBTAG00000020244.5;ENSBTAG00000016152.6;ENSBTAG00000010875.4;ENSBTAG00000014554.5;ENSBTAG00000051083.1;ENSBTAG00000031647.2;ENSBTAG00000003045.6;ENSBTAG00000020221.5;ENSBTAG00000000660.5	11	ENSBTAG00000016920.7;ENSBTAG00000021574.6;ENSBTAG00000010875.4;ENSBTAG00000014554.5;ENSBTAG00000051083.1;ENSBTAG00000003045.6;ENSBTAG00000000660.5	7	ENSBTAG00000020244.5;ENSBTAG00000016152.6;ENSBTAG00000031647.2;ENSBTAG00000020221.5	4
Biological process	GO:0010959	regulation of metal ion transport	21/762 2.76%	342/19682 1.74%	0.0258167	0.293808	ENSBTAG00000003289.4;ENSBTAG00000039340.3;ENSBTAG00000010948.5;ENSBTAG00000025250.5;ENSBTAG00000049473.1;ENSBTAG00000007169.6;ENSBTAG00000054592.1;ENSBTAG00000038375.3;ENSBTAG00000020569.7;ENSBTAG00000005077.5;ENSBTAG00000007596.5;ENSBTAG00000002232.6;ENSBTAG00000031483.3;ENSBTAG00000000813.6;ENSBTAG00000019052.7;ENSBTAG00000018811.6;ENSBTAG00000007275.5;ENSBTAG00000017715.6;ENSBTAG00000031355.2;…	21	ENSBTAG00000003289.4;ENSBTAG00000039340.3;ENSBTAG00000010948.5;ENSBTAG00000025250.5;ENSBTAG00000049473.1;ENSBTAG00000007169.6;ENSBTAG00000054592.1;ENSBTAG00000038375.3;ENSBTAG00000031483.3;ENSBTAG00000000813.6;ENSBTAG00000019052.7;ENSBTAG00000018811.6;ENSBTAG00000017715.6;ENSBTAG00000031355.2;ENSBTAG00000001725.5;ENSBTAG00000003519.5	16	ENSBTAG00000020569.7;ENSBTAG00000005077.5;ENSBTAG00000007596.5;ENSBTAG00000002232.6;ENSBTAG00000007275.5	5
Biological process	GO:0098586	cellular response to virus	7/762 0.92%	75/19682 0.38%	0.0258827	0.293808	ENSBTAG00000003297.6;ENSBTAG00000007554.4;ENSBTAG00000030182.4;ENSBTAG00000039861.3;ENSBTAG00000003366.7;ENSBTAG00000051519.1;ENSBTAG00000001725.5	7	ENSBTAG00000003297.6;ENSBTAG00000007554.4;ENSBTAG00000030182.4;ENSBTAG00000039861.3;ENSBTAG00000003366.7;ENSBTAG00000051519.1;ENSBTAG00000001725.5	7	--	0
Biological process	GO:0045216	cell-cell junction organization	13/762 1.71%	183/19682 0.93%	0.0260415	0.293808	ENSBTAG00000003191.4;ENSBTAG00000003923.4;ENSBTAG00000047783.2;ENSBTAG00000017604.3;ENSBTAG00000015405.4;ENSBTAG00000040432.2;ENSBTAG00000006256.6;ENSBTAG00000002333.6;ENSBTAG00000007181.6;ENSBTAG00000021365.6;ENSBTAG00000019461.6;ENSBTAG00000014554.5;ENSBTAG00000019097.6	13	ENSBTAG00000003191.4;ENSBTAG00000003923.4;ENSBTAG00000017604.3;ENSBTAG00000006256.6;ENSBTAG00000002333.6;ENSBTAG00000021365.6;ENSBTAG00000014554.5	7	ENSBTAG00000047783.2;ENSBTAG00000015405.4;ENSBTAG00000040432.2;ENSBTAG00000007181.6;ENSBTAG00000019461.6;ENSBTAG00000019097.6	6
Biological process	GO:0006825	copper ion transport	3/762 0.39%	17/19682 0.09%	0.026206	0.293808	ENSBTAG00000003506.5;ENSBTAG00000007111.5;ENSBTAG00000010353.6	3	ENSBTAG00000007111.5	1	ENSBTAG00000003506.5;ENSBTAG00000010353.6	2
Biological process	GO:0010002	cardioblast differentiation	3/762 0.39%	17/19682 0.09%	0.026206	0.293808	ENSBTAG00000016920.7;ENSBTAG00000008596.6;ENSBTAG00000005734.6	3	ENSBTAG00000016920.7;ENSBTAG00000005734.6	2	ENSBTAG00000008596.6	1
Biological process	GO:0045836	positive regulation of meiotic nuclear division	3/762 0.39%	17/19682 0.09%	0.026206	0.293808	ENSBTAG00000010875.4;ENSBTAG00000051083.1;ENSBTAG00000020221.5	3	ENSBTAG00000010875.4;ENSBTAG00000051083.1	2	ENSBTAG00000020221.5	1
Biological process	GO:0048245	eosinophil chemotaxis	3/762 0.39%	17/19682 0.09%	0.026206	0.293808	ENSBTAG00000003289.4;ENSBTAG00000025250.5;ENSBTAG00000014113.4	3	ENSBTAG00000003289.4;ENSBTAG00000025250.5;ENSBTAG00000014113.4	3	--	0
Biological process	GO:0048791	calcium ion-regulated exocytosis of neurotransmitter	3/762 0.39%	17/19682 0.09%	0.026206	0.293808	ENSBTAG00000011397.6;ENSBTAG00000040103.3;ENSBTAG00000019947.6	3	ENSBTAG00000011397.6;ENSBTAG00000040103.3	2	ENSBTAG00000019947.6	1
Biological process	GO:0060263	regulation of respiratory burst	3/762 0.39%	17/19682 0.09%	0.026206	0.293808	ENSBTAG00000047700.2;ENSBTAG00000047302.2;ENSBTAG00000016698.5	3	ENSBTAG00000047302.2;ENSBTAG00000016698.5	2	ENSBTAG00000047700.2	1
Biological process	GO:0098543	detection of other organism	3/762 0.39%	17/19682 0.09%	0.026206	0.293808	ENSBTAG00000038235.4;ENSBTAG00000014546.6;ENSBTAG00000002635.4	3	ENSBTAG00000038235.4;ENSBTAG00000014546.6	2	ENSBTAG00000002635.4	1
Biological process	GO:1901386	negative regulation of voltage-gated calcium channel activity	3/762 0.39%	17/19682 0.09%	0.026206	0.293808	ENSBTAG00000049473.1;ENSBTAG00000007596.5;ENSBTAG00000031483.3	3	ENSBTAG00000049473.1;ENSBTAG00000031483.3	2	ENSBTAG00000007596.5	1
Biological process	GO:0050867	positive regulation of cell activation	22/762 2.89%	364/19682 1.85%	0.0267761	0.299075	ENSBTAG00000048135.2;ENSBTAG00000048048.2;ENSBTAG00000047700.2;ENSBTAG00000050485.1;ENSBTAG00000053635.1;ENSBTAG00000020554.3;ENSBTAG00000014546.6;ENSBTAG00000011600.5;ENSBTAG00000014983.6;ENSBTAG00000046076.2;ENSBTAG00000000095.6;ENSBTAG00000048268.2;ENSBTAG00000047632.2;ENSBTAG00000047302.2;ENSBTAG00000020883.5;ENSBTAG00000007275.5;ENSBTAG00000008132.6;ENSBTAG00000019734.6;ENSBTAG00000045923.2;…	22	ENSBTAG00000020554.3;ENSBTAG00000014546.6;ENSBTAG00000011600.5;ENSBTAG00000000095.6;ENSBTAG00000047632.2;ENSBTAG00000047302.2;ENSBTAG00000045923.2;ENSBTAG00000014824.6	8	ENSBTAG00000048135.2;ENSBTAG00000048048.2;ENSBTAG00000047700.2;ENSBTAG00000050485.1;ENSBTAG00000053635.1;ENSBTAG00000014983.6;ENSBTAG00000046076.2;ENSBTAG00000048268.2;ENSBTAG00000020883.5;ENSBTAG00000007275.5;ENSBTAG00000008132.6;ENSBTAG00000019734.6;ENSBTAG00000054133.1;ENSBTAG00000020221.5	14
Biological process	GO:0110151	positive regulation of biomineralization	5/762 0.66%	44/19682 0.22%	0.026815	0.299075	ENSBTAG00000002081.6;ENSBTAG00000014707.5;ENSBTAG00000006031.6;ENSBTAG00000051083.1;ENSBTAG00000031849.3	5	ENSBTAG00000002081.6;ENSBTAG00000014707.5;ENSBTAG00000051083.1;ENSBTAG00000031849.3	4	ENSBTAG00000006031.6	1
Biological process	GO:0045766	positive regulation of angiogenesis	10/762 1.31%	128/19682 0.65%	0.0270657	0.300311	ENSBTAG00000013843.5;ENSBTAG00000011324.5;ENSBTAG00000054072.1;ENSBTAG00000031476.4;ENSBTAG00000005734.6;ENSBTAG00000003806.6;ENSBTAG00000005163.6;ENSBTAG00000031647.2;ENSBTAG00000014737.6;ENSBTAG00000020221.5	10	ENSBTAG00000013843.5;ENSBTAG00000011324.5;ENSBTAG00000005734.6;ENSBTAG00000003806.6;ENSBTAG00000005163.6	5	ENSBTAG00000054072.1;ENSBTAG00000031476.4;ENSBTAG00000031647.2;ENSBTAG00000014737.6;ENSBTAG00000020221.5	5
Biological process	GO:1904018	positive regulation of vasculature development	10/762 1.31%	128/19682 0.65%	0.0270657	0.300311	ENSBTAG00000013843.5;ENSBTAG00000011324.5;ENSBTAG00000054072.1;ENSBTAG00000031476.4;ENSBTAG00000005734.6;ENSBTAG00000003806.6;ENSBTAG00000005163.6;ENSBTAG00000031647.2;ENSBTAG00000014737.6;ENSBTAG00000020221.5	10	ENSBTAG00000013843.5;ENSBTAG00000011324.5;ENSBTAG00000005734.6;ENSBTAG00000003806.6;ENSBTAG00000005163.6	5	ENSBTAG00000054072.1;ENSBTAG00000031476.4;ENSBTAG00000031647.2;ENSBTAG00000014737.6;ENSBTAG00000020221.5	5
Biological process	GO:0002068	glandular epithelial cell development	4/762 0.52%	30/19682 0.15%	0.0274621	0.302253	ENSBTAG00000046010.2;ENSBTAG00000021993.5;ENSBTAG00000031476.4;ENSBTAG00000020221.5	4	ENSBTAG00000021993.5	1	ENSBTAG00000046010.2;ENSBTAG00000031476.4;ENSBTAG00000020221.5	3
Biological process	GO:0032350	regulation of hormone metabolic process	4/762 0.52%	30/19682 0.15%	0.0274621	0.302253	ENSBTAG00000021574.6;ENSBTAG00000016152.6;ENSBTAG00000013300.6;ENSBTAG00000051083.1	4	ENSBTAG00000021574.6;ENSBTAG00000013300.6;ENSBTAG00000051083.1	3	ENSBTAG00000016152.6	1
Biological process	GO:0035883	enteroendocrine cell differentiation	4/762 0.52%	30/19682 0.15%	0.0274621	0.302253	ENSBTAG00000046010.2;ENSBTAG00000031476.4;ENSBTAG00000005734.6;ENSBTAG00000020221.5	4	ENSBTAG00000005734.6	1	ENSBTAG00000046010.2;ENSBTAG00000031476.4;ENSBTAG00000020221.5	3
Biological process	GO:0015074	DNA integration	7/762 0.92%	76/19682 0.39%	0.0275927	0.302253	novel.910;novel.1303;novel.3458;novel.3404;novel.1676;novel.3305;novel.1174	7	novel.910;novel.1303;novel.3458;novel.3404;novel.1676;novel.3305;novel.1174	7	--	0
Biological process	GO:1901216	positive regulation of neuron death	7/762 0.92%	76/19682 0.39%	0.0275927	0.302253	ENSBTAG00000003289.4;ENSBTAG00000018016.4;ENSBTAG00000025250.5;ENSBTAG00000007153.4;ENSBTAG00000013300.6;ENSBTAG00000051184.1;ENSBTAG00000020221.5	7	ENSBTAG00000003289.4;ENSBTAG00000018016.4;ENSBTAG00000025250.5;ENSBTAG00000007153.4;ENSBTAG00000013300.6	5	ENSBTAG00000051184.1;ENSBTAG00000020221.5	2
Biological process	GO:0008406	gonad development	14/762 1.84%	204/19682 1.04%	0.0278151	0.303914	ENSBTAG00000018016.4;ENSBTAG00000002081.6;ENSBTAG00000027412.4;ENSBTAG00000017604.3;ENSBTAG00000049507.1;ENSBTAG00000002705.6;ENSBTAG00000009051.5;ENSBTAG00000053097.1;ENSBTAG00000019297.6;ENSBTAG00000005734.6;ENSBTAG00000051083.1;novel.406;ENSBTAG00000020221.5;ENSBTAG00000053191.1	14	ENSBTAG00000018016.4;ENSBTAG00000002081.6;ENSBTAG00000027412.4;ENSBTAG00000017604.3;ENSBTAG00000049507.1;ENSBTAG00000002705.6;ENSBTAG00000009051.5;ENSBTAG00000053097.1;ENSBTAG00000019297.6;ENSBTAG00000005734.6;ENSBTAG00000051083.1;novel.406;ENSBTAG00000053191.1	13	ENSBTAG00000020221.5	1
Biological process	GO:0002067	glandular epithelial cell differentiation	6/762 0.79%	60/19682 0.3%	0.028128	0.305005	ENSBTAG00000046010.2;ENSBTAG00000021993.5;ENSBTAG00000031476.4;ENSBTAG00000005734.6;ENSBTAG00000051083.1;ENSBTAG00000020221.5	6	ENSBTAG00000021993.5;ENSBTAG00000005734.6;ENSBTAG00000051083.1	3	ENSBTAG00000046010.2;ENSBTAG00000031476.4;ENSBTAG00000020221.5	3
Biological process	GO:0006749	glutathione metabolic process	6/762 0.79%	60/19682 0.3%	0.028128	0.305005	ENSBTAG00000001842.6;ENSBTAG00000010948.5;ENSBTAG00000027412.4;ENSBTAG00000007820.5;ENSBTAG00000038540.3;novel.2336	6	ENSBTAG00000010948.5;ENSBTAG00000027412.4;ENSBTAG00000007820.5;ENSBTAG00000038540.3;novel.2336	5	ENSBTAG00000001842.6	1
Biological process	GO:0098900	regulation of action potential	6/762 0.79%	60/19682 0.3%	0.028128	0.305005	ENSBTAG00000018161.6;ENSBTAG00000020569.7;ENSBTAG00000031483.3;ENSBTAG00000019052.7;ENSBTAG00000045699.2;ENSBTAG00000017055.5	6	ENSBTAG00000018161.6;ENSBTAG00000031483.3;ENSBTAG00000019052.7;ENSBTAG00000017055.5	4	ENSBTAG00000020569.7;ENSBTAG00000045699.2	2
Biological process	GO:0003158	endothelium development	9/762 1.18%	111/19682 0.56%	0.0283853	0.307019	ENSBTAG00000013843.5;ENSBTAG00000040432.2;ENSBTAG00000010082.6;ENSBTAG00000016169.5;ENSBTAG00000008419.6;ENSBTAG00000001725.5;ENSBTAG00000031476.4;ENSBTAG00000003950.5;ENSBTAG00000054230.1	9	ENSBTAG00000013843.5;ENSBTAG00000010082.6;ENSBTAG00000016169.5;ENSBTAG00000001725.5;ENSBTAG00000003950.5;ENSBTAG00000054230.1	6	ENSBTAG00000040432.2;ENSBTAG00000008419.6;ENSBTAG00000031476.4	3
Biological process	GO:0006873	cellular ion homeostasis	26/762 3.41%	451/19682 2.29%	0.0288213	0.310952	ENSBTAG00000003289.4;ENSBTAG00000035998.4;ENSBTAG00000010948.5;ENSBTAG00000027412.4;ENSBTAG00000025250.5;ENSBTAG00000007169.6;ENSBTAG00000003506.5;ENSBTAG00000032764.4;ENSBTAG00000014113.4;ENSBTAG00000005077.5;ENSBTAG00000002232.6;ENSBTAG00000021775.6;ENSBTAG00000008099.4;ENSBTAG00000031483.3;ENSBTAG00000015793.5;ENSBTAG00000013300.6;ENSBTAG00000031355.2;ENSBTAG00000001725.5;ENSBTAG00000003519.5;…	26	ENSBTAG00000003289.4;ENSBTAG00000035998.4;ENSBTAG00000010948.5;ENSBTAG00000027412.4;ENSBTAG00000025250.5;ENSBTAG00000007169.6;ENSBTAG00000032764.4;ENSBTAG00000014113.4;ENSBTAG00000021775.6;ENSBTAG00000031483.3;ENSBTAG00000013300.6;ENSBTAG00000031355.2;ENSBTAG00000001725.5;ENSBTAG00000003519.5;ENSBTAG00000034138.4;ENSBTAG00000016698.5;ENSBTAG00000019961.5;ENSBTAG00000014486.6	18	ENSBTAG00000003506.5;ENSBTAG00000005077.5;ENSBTAG00000002232.6;ENSBTAG00000008099.4;ENSBTAG00000015793.5;ENSBTAG00000021830.7;ENSBTAG00000014600.6;ENSBTAG00000020221.5	8
Biological process	GO:0001961	positive regulation of cytokine-mediated signaling pathway	5/762 0.66%	45/19682 0.23%	0.0292387	0.311626	ENSBTAG00000000283.6;ENSBTAG00000012406.6;ENSBTAG00000001060.4;ENSBTAG00000007275.5;ENSBTAG00000020221.5	5	ENSBTAG00000000283.6;ENSBTAG00000012406.6	2	ENSBTAG00000001060.4;ENSBTAG00000007275.5;ENSBTAG00000020221.5	3
Biological process	GO:0043457	regulation of cellular respiration	5/762 0.66%	45/19682 0.23%	0.0292387	0.311626	ENSBTAG00000018016.4;ENSBTAG00000018965.6;ENSBTAG00000039861.3;ENSBTAG00000016711.4;ENSBTAG00000030674.3	5	ENSBTAG00000018016.4;ENSBTAG00000018965.6;ENSBTAG00000039861.3;ENSBTAG00000016711.4;ENSBTAG00000030674.3	5	--	0
Biological process	GO:0050798	activated T cell proliferation	5/762 0.66%	45/19682 0.23%	0.0292387	0.311626	ENSBTAG00000001301.4;ENSBTAG00000014983.6;ENSBTAG00000000095.6;ENSBTAG00000012403.6;ENSBTAG00000020883.5	5	ENSBTAG00000001301.4;ENSBTAG00000000095.6;ENSBTAG00000012403.6	3	ENSBTAG00000014983.6;ENSBTAG00000020883.5	2
Biological process	GO:2000404	regulation of T cell migration	5/762 0.66%	45/19682 0.23%	0.0292387	0.311626	ENSBTAG00000020554.3;ENSBTAG00000005077.5;ENSBTAG00000001725.5;ENSBTAG00000003806.6;ENSBTAG00000020221.5	5	ENSBTAG00000020554.3;ENSBTAG00000001725.5;ENSBTAG00000003806.6	3	ENSBTAG00000005077.5;ENSBTAG00000020221.5	2
Biological process	GO:0044403	biological process involved in symbiotic interaction	15/762 1.97%	225/19682 1.14%	0.0292467	0.311626	ENSBTAG00000003289.4;ENSBTAG00000025250.5;ENSBTAG00000014113.4;ENSBTAG00000038375.3;ENSBTAG00000015582.6;ENSBTAG00000012403.6;novel.910;ENSBTAG00000013167.5;ENSBTAG00000049371.1;ENSBTAG00000049044.1;ENSBTAG00000052306.1;ENSBTAG00000048825.1;ENSBTAG00000019017.4;novel.3305;novel.1844	15	ENSBTAG00000003289.4;ENSBTAG00000025250.5;ENSBTAG00000014113.4;ENSBTAG00000038375.3;ENSBTAG00000015582.6;ENSBTAG00000012403.6;novel.910;ENSBTAG00000013167.5;ENSBTAG00000049371.1;ENSBTAG00000049044.1;ENSBTAG00000052306.1;ENSBTAG00000048825.1;ENSBTAG00000019017.4;novel.3305;novel.1844	15	--	0
Biological process	GO:0009161	ribonucleoside monophosphate metabolic process	6/762 0.79%	61/19682 0.31%	0.0302136	0.317323	ENSBTAG00000008419.6;ENSBTAG00000017616.6;ENSBTAG00000001325.5;ENSBTAG00000008428.5;ENSBTAG00000006305.5;ENSBTAG00000030674.3	6	ENSBTAG00000017616.6;ENSBTAG00000001325.5;ENSBTAG00000008428.5;ENSBTAG00000006305.5;ENSBTAG00000030674.3	5	ENSBTAG00000008419.6	1
Biological process	GO:0032729	positive regulation of interferon-gamma production	6/762 0.79%	61/19682 0.31%	0.0302136	0.317323	ENSBTAG00000006685.4;ENSBTAG00000014983.6;ENSBTAG00000014707.5;ENSBTAG00000030426.4;ENSBTAG00000019734.6;ENSBTAG00000020221.5	6	ENSBTAG00000006685.4;ENSBTAG00000014707.5;ENSBTAG00000030426.4	3	ENSBTAG00000014983.6;ENSBTAG00000019734.6;ENSBTAG00000020221.5	3
Biological process	GO:0045444	fat cell differentiation	15/762 1.97%	226/19682 1.15%	0.0302546	0.317323	ENSBTAG00000012855.6;ENSBTAG00000000507.6;ENSBTAG00000004787.6;ENSBTAG00000018965.6;ENSBTAG00000021574.6;ENSBTAG00000003396.5;ENSBTAG00000009849.4;ENSBTAG00000006566.6;novel.3277;ENSBTAG00000008849.6;ENSBTAG00000008132.6;ENSBTAG00000017339.6;ENSBTAG00000021830.7;ENSBTAG00000031647.2;ENSBTAG00000020221.5	15	ENSBTAG00000000507.6;ENSBTAG00000004787.6;ENSBTAG00000018965.6;ENSBTAG00000021574.6;ENSBTAG00000003396.5;ENSBTAG00000009849.4;ENSBTAG00000006566.6;novel.3277;ENSBTAG00000008849.6;ENSBTAG00000017339.6	10	ENSBTAG00000012855.6;ENSBTAG00000008132.6;ENSBTAG00000021830.7;ENSBTAG00000031647.2;ENSBTAG00000020221.5	5
Biological process	GO:0010631	epithelial cell migration	17/762 2.23%	266/19682 1.35%	0.0303193	0.317323	ENSBTAG00000000507.6;ENSBTAG00000020382.6;ENSBTAG00000013843.5;ENSBTAG00000020244.5;ENSBTAG00000037651.2;ENSBTAG00000017604.3;ENSBTAG00000001204.5;ENSBTAG00000016169.5;ENSBTAG00000010976.5;ENSBTAG00000014554.5;ENSBTAG00000019533.4;ENSBTAG00000024015.6;ENSBTAG00000003510.4;ENSBTAG00000031647.2;ENSBTAG00000014737.6;ENSBTAG00000020221.5;ENSBTAG00000008814.6	17	ENSBTAG00000000507.6;ENSBTAG00000020382.6;ENSBTAG00000013843.5;ENSBTAG00000037651.2;ENSBTAG00000017604.3;ENSBTAG00000001204.5;ENSBTAG00000016169.5;ENSBTAG00000010976.5;ENSBTAG00000014554.5;ENSBTAG00000019533.4;ENSBTAG00000024015.6	11	ENSBTAG00000020244.5;ENSBTAG00000003510.4;ENSBTAG00000031647.2;ENSBTAG00000014737.6;ENSBTAG00000020221.5;ENSBTAG00000008814.6	6
Biological process	GO:0002043	blood vessel endothelial cell proliferation involved in sprouting angiogenesis	3/762 0.39%	18/19682 0.09%	0.0305634	0.317323	ENSBTAG00000013843.5;ENSBTAG00000001204.5;ENSBTAG00000003510.4	3	ENSBTAG00000013843.5;ENSBTAG00000001204.5	2	ENSBTAG00000003510.4	1
Biological process	GO:0043032	positive regulation of macrophage activation	3/762 0.39%	18/19682 0.09%	0.0305634	0.317323	ENSBTAG00000047302.2;ENSBTAG00000007275.5;ENSBTAG00000020221.5	3	ENSBTAG00000047302.2	1	ENSBTAG00000007275.5;ENSBTAG00000020221.5	2
Biological process	GO:0055094	response to lipoprotein particle	3/762 0.39%	18/19682 0.09%	0.0305634	0.317323	ENSBTAG00000012855.6;ENSBTAG00000007275.5;ENSBTAG00000019533.4	3	ENSBTAG00000019533.4	1	ENSBTAG00000012855.6;ENSBTAG00000007275.5	2
Biological process	GO:0099515	actin filament-based transport	3/762 0.39%	18/19682 0.09%	0.0305634	0.317323	ENSBTAG00000003763.5;ENSBTAG00000019455.7;ENSBTAG00000002695.6	3	ENSBTAG00000019455.7;ENSBTAG00000002695.6	2	ENSBTAG00000003763.5	1
Biological process	GO:0014002	astrocyte development	4/762 0.52%	31/19682 0.16%	0.0305943	0.317323	ENSBTAG00000007153.4;ENSBTAG00000007275.5;ENSBTAG00000031476.4;ENSBTAG00000022635.5	4	ENSBTAG00000007153.4;ENSBTAG00000022635.5	2	ENSBTAG00000007275.5;ENSBTAG00000031476.4	2
Biological process	GO:0034331	cell junction maintenance	4/762 0.52%	31/19682 0.16%	0.0305943	0.317323	ENSBTAG00000040432.2;ENSBTAG00000010665.6;ENSBTAG00000007181.6;ENSBTAG00000019097.6	4	ENSBTAG00000010665.6	1	ENSBTAG00000040432.2;ENSBTAG00000007181.6;ENSBTAG00000019097.6	3
Biological process	GO:0042092	type 2 immune response	4/762 0.52%	31/19682 0.16%	0.0305943	0.317323	ENSBTAG00000020602.6;ENSBTAG00000016061.4;ENSBTAG00000012403.6;ENSBTAG00000003806.6	4	ENSBTAG00000020602.6;ENSBTAG00000016061.4;ENSBTAG00000012403.6;ENSBTAG00000003806.6	4	--	0
Biological process	GO:0021782	glial cell development	8/762 1.05%	95/19682 0.48%	0.0309223	0.319184	ENSBTAG00000027412.4;ENSBTAG00000007153.4;ENSBTAG00000012604.4;ENSBTAG00000007275.5;ENSBTAG00000031476.4;ENSBTAG00000019097.6;ENSBTAG00000022635.5;ENSBTAG00000007439.7	8	ENSBTAG00000027412.4;ENSBTAG00000007153.4;ENSBTAG00000022635.5	3	ENSBTAG00000012604.4;ENSBTAG00000007275.5;ENSBTAG00000031476.4;ENSBTAG00000019097.6;ENSBTAG00000007439.7	5
Biological process	GO:0046718	viral entry into host cell	8/762 1.05%	95/19682 0.48%	0.0309223	0.319184	novel.910;ENSBTAG00000013167.5;ENSBTAG00000049371.1;ENSBTAG00000049044.1;ENSBTAG00000052306.1;ENSBTAG00000019017.4;novel.3305;novel.1844	8	novel.910;ENSBTAG00000013167.5;ENSBTAG00000049371.1;ENSBTAG00000049044.1;ENSBTAG00000052306.1;ENSBTAG00000019017.4;novel.3305;novel.1844	8	--	0
Biological process	GO:0021700	developmental maturation	18/762 2.36%	287/19682 1.46%	0.0310062	0.319282	ENSBTAG00000011397.6;ENSBTAG00000001396.6;ENSBTAG00000015979.6;ENSBTAG00000013843.5;ENSBTAG00000015405.4;ENSBTAG00000046010.2;ENSBTAG00000019052.7;ENSBTAG00000007153.4;ENSBTAG00000008876.6;ENSBTAG00000015793.5;ENSBTAG00000006732.6;ENSBTAG00000005638.6;ENSBTAG00000002705.6;ENSBTAG00000013300.6;ENSBTAG00000053097.1;ENSBTAG00000011439.6;ENSBTAG00000003200.4;ENSBTAG00000020221.5	18	ENSBTAG00000011397.6;ENSBTAG00000001396.6;ENSBTAG00000015979.6;ENSBTAG00000013843.5;ENSBTAG00000019052.7;ENSBTAG00000007153.4;ENSBTAG00000008876.6;ENSBTAG00000005638.6;ENSBTAG00000002705.6;ENSBTAG00000013300.6;ENSBTAG00000053097.1;ENSBTAG00000011439.6;ENSBTAG00000003200.4	13	ENSBTAG00000015405.4;ENSBTAG00000046010.2;ENSBTAG00000015793.5;ENSBTAG00000006732.6;ENSBTAG00000020221.5	5
Biological process	GO:0050678	regulation of epithelial cell proliferation	19/762 2.49%	308/19682 1.56%	0.031508	0.323673	ENSBTAG00000000507.6;ENSBTAG00000018016.4;ENSBTAG00000018161.6;ENSBTAG00000013070.4;ENSBTAG00000021574.6;ENSBTAG00000013843.5;ENSBTAG00000005077.5;ENSBTAG00000001204.5;ENSBTAG00000016152.6;ENSBTAG00000016169.5;ENSBTAG00000006342.4;ENSBTAG00000024015.6;ENSBTAG00000010146.6;ENSBTAG00000003806.6;ENSBTAG00000003510.4;ENSBTAG00000031647.2;ENSBTAG00000014737.6;ENSBTAG00000020221.5;ENSBTAG00000003920.5	19	ENSBTAG00000000507.6;ENSBTAG00000018016.4;ENSBTAG00000018161.6;ENSBTAG00000021574.6;ENSBTAG00000013843.5;ENSBTAG00000001204.5;ENSBTAG00000016169.5;ENSBTAG00000006342.4;ENSBTAG00000024015.6;ENSBTAG00000010146.6;ENSBTAG00000003806.6;ENSBTAG00000003920.5	12	ENSBTAG00000013070.4;ENSBTAG00000005077.5;ENSBTAG00000016152.6;ENSBTAG00000003510.4;ENSBTAG00000031647.2;ENSBTAG00000014737.6;ENSBTAG00000020221.5	7
Biological process	GO:0050954	sensory perception of mechanical stimulus	12/762 1.57%	169/19682 0.86%	0.031756	0.325442	ENSBTAG00000018161.6;ENSBTAG00000027412.4;ENSBTAG00000005077.5;ENSBTAG00000007319.5;ENSBTAG00000002123.4;ENSBTAG00000018811.6;ENSBTAG00000017715.6;ENSBTAG00000006031.6;ENSBTAG00000013300.6;ENSBTAG00000010916.6;ENSBTAG00000034138.4;ENSBTAG00000053191.1	12	ENSBTAG00000018161.6;ENSBTAG00000027412.4;ENSBTAG00000002123.4;ENSBTAG00000018811.6;ENSBTAG00000017715.6;ENSBTAG00000013300.6;ENSBTAG00000010916.6;ENSBTAG00000034138.4;ENSBTAG00000053191.1	9	ENSBTAG00000005077.5;ENSBTAG00000007319.5;ENSBTAG00000006031.6	3
Biological process	GO:0045137	development of primary sexual characteristics	14/762 1.84%	208/19682 1.06%	0.0320677	0.327854	ENSBTAG00000018016.4;ENSBTAG00000002081.6;ENSBTAG00000027412.4;ENSBTAG00000017604.3;ENSBTAG00000049507.1;ENSBTAG00000002705.6;ENSBTAG00000009051.5;ENSBTAG00000053097.1;ENSBTAG00000019297.6;ENSBTAG00000005734.6;ENSBTAG00000051083.1;novel.406;ENSBTAG00000020221.5;ENSBTAG00000053191.1	14	ENSBTAG00000018016.4;ENSBTAG00000002081.6;ENSBTAG00000027412.4;ENSBTAG00000017604.3;ENSBTAG00000049507.1;ENSBTAG00000002705.6;ENSBTAG00000009051.5;ENSBTAG00000053097.1;ENSBTAG00000019297.6;ENSBTAG00000005734.6;ENSBTAG00000051083.1;novel.406;ENSBTAG00000053191.1	13	ENSBTAG00000020221.5	1
Biological process	GO:0032732	positive regulation of interleukin-1 production	6/762 0.79%	62/19682 0.32%	0.0323978	0.329777	ENSBTAG00000003289.4;ENSBTAG00000012855.6;ENSBTAG00000038235.4;ENSBTAG00000025250.5;ENSBTAG00000015060.6;ENSBTAG00000020221.5	6	ENSBTAG00000003289.4;ENSBTAG00000038235.4;ENSBTAG00000025250.5;ENSBTAG00000015060.6	4	ENSBTAG00000012855.6;ENSBTAG00000020221.5	2
Biological process	GO:0051251	positive regulation of lymphocyte activation	19/762 2.49%	309/19682 1.57%	0.0324094	0.329777	ENSBTAG00000048135.2;ENSBTAG00000048048.2;ENSBTAG00000047700.2;ENSBTAG00000050485.1;ENSBTAG00000053635.1;ENSBTAG00000020554.3;ENSBTAG00000014546.6;ENSBTAG00000011600.5;ENSBTAG00000014983.6;ENSBTAG00000046076.2;ENSBTAG00000000095.6;ENSBTAG00000048268.2;ENSBTAG00000047632.2;ENSBTAG00000020883.5;ENSBTAG00000008132.6;ENSBTAG00000019734.6;ENSBTAG00000045923.2;ENSBTAG00000054133.1;ENSBTAG00000014824.6	19	ENSBTAG00000020554.3;ENSBTAG00000014546.6;ENSBTAG00000011600.5;ENSBTAG00000000095.6;ENSBTAG00000047632.2;ENSBTAG00000045923.2;ENSBTAG00000014824.6	7	ENSBTAG00000048135.2;ENSBTAG00000048048.2;ENSBTAG00000047700.2;ENSBTAG00000050485.1;ENSBTAG00000053635.1;ENSBTAG00000014983.6;ENSBTAG00000046076.2;ENSBTAG00000048268.2;ENSBTAG00000020883.5;ENSBTAG00000008132.6;ENSBTAG00000019734.6;ENSBTAG00000054133.1	12
Biological process	GO:2000027	regulation of animal organ morphogenesis	9/762 1.18%	114/19682 0.58%	0.0329357	0.33434	ENSBTAG00000000283.6;ENSBTAG00000003455.6;ENSBTAG00000008036.5;ENSBTAG00000016152.6;ENSBTAG00000010875.4;ENSBTAG00000008596.6;ENSBTAG00000012295.6;ENSBTAG00000051083.1;ENSBTAG00000020221.5	9	ENSBTAG00000000283.6;ENSBTAG00000008036.5;ENSBTAG00000010875.4;ENSBTAG00000051083.1	4	ENSBTAG00000003455.6;ENSBTAG00000016152.6;ENSBTAG00000008596.6;ENSBTAG00000012295.6;ENSBTAG00000020221.5	5
Biological process	GO:0090132	epithelium migration	17/762 2.23%	269/19682 1.37%	0.0332241	0.336193	ENSBTAG00000000507.6;ENSBTAG00000020382.6;ENSBTAG00000013843.5;ENSBTAG00000020244.5;ENSBTAG00000037651.2;ENSBTAG00000017604.3;ENSBTAG00000001204.5;ENSBTAG00000016169.5;ENSBTAG00000010976.5;ENSBTAG00000014554.5;ENSBTAG00000019533.4;ENSBTAG00000024015.6;ENSBTAG00000003510.4;ENSBTAG00000031647.2;ENSBTAG00000014737.6;ENSBTAG00000020221.5;ENSBTAG00000008814.6	17	ENSBTAG00000000507.6;ENSBTAG00000020382.6;ENSBTAG00000013843.5;ENSBTAG00000037651.2;ENSBTAG00000017604.3;ENSBTAG00000001204.5;ENSBTAG00000016169.5;ENSBTAG00000010976.5;ENSBTAG00000014554.5;ENSBTAG00000019533.4;ENSBTAG00000024015.6	11	ENSBTAG00000020244.5;ENSBTAG00000003510.4;ENSBTAG00000031647.2;ENSBTAG00000014737.6;ENSBTAG00000020221.5;ENSBTAG00000008814.6	6
Biological process	GO:0002429	immune response-activating cell surface receptor signaling pathway	15/762 1.97%	229/19682 1.16%	0.0334314	0.336193	ENSBTAG00000048135.2;ENSBTAG00000048048.2;ENSBTAG00000047700.2;ENSBTAG00000050485.1;ENSBTAG00000053502.1;ENSBTAG00000053635.1;ENSBTAG00000000966.6;ENSBTAG00000046076.2;ENSBTAG00000048268.2;ENSBTAG00000006566.6;ENSBTAG00000047632.2;ENSBTAG00000030426.4;ENSBTAG00000051183.1;ENSBTAG00000019734.6;ENSBTAG00000054133.1	15	ENSBTAG00000053502.1;ENSBTAG00000000966.6;ENSBTAG00000006566.6;ENSBTAG00000047632.2;ENSBTAG00000030426.4	5	ENSBTAG00000048135.2;ENSBTAG00000048048.2;ENSBTAG00000047700.2;ENSBTAG00000050485.1;ENSBTAG00000053635.1;ENSBTAG00000046076.2;ENSBTAG00000048268.2;ENSBTAG00000051183.1;ENSBTAG00000019734.6;ENSBTAG00000054133.1	10
Biological process	GO:0002699	positive regulation of immune effector process	15/762 1.97%	229/19682 1.16%	0.0334314	0.336193	ENSBTAG00000038235.4;ENSBTAG00000000966.6;ENSBTAG00000038337.2;ENSBTAG00000014983.6;ENSBTAG00000016061.4;ENSBTAG00000003366.7;ENSBTAG00000012403.6;ENSBTAG00000006566.6;ENSBTAG00000047302.2;ENSBTAG00000020883.5;ENSBTAG00000007275.5;ENSBTAG00000030426.4;ENSBTAG00000051183.1;ENSBTAG00000008592.6;ENSBTAG00000020221.5	15	ENSBTAG00000038235.4;ENSBTAG00000000966.6;ENSBTAG00000016061.4;ENSBTAG00000003366.7;ENSBTAG00000012403.6;ENSBTAG00000006566.6;ENSBTAG00000047302.2;ENSBTAG00000030426.4;ENSBTAG00000008592.6	9	ENSBTAG00000038337.2;ENSBTAG00000014983.6;ENSBTAG00000020883.5;ENSBTAG00000007275.5;ENSBTAG00000051183.1;ENSBTAG00000020221.5	6
Biological process	GO:0002757	immune response-activating signal transduction	15/762 1.97%	229/19682 1.16%	0.0334314	0.336193	ENSBTAG00000048135.2;ENSBTAG00000048048.2;ENSBTAG00000047700.2;ENSBTAG00000050485.1;ENSBTAG00000053502.1;ENSBTAG00000053635.1;ENSBTAG00000000966.6;ENSBTAG00000046076.2;ENSBTAG00000048268.2;ENSBTAG00000006566.6;ENSBTAG00000047632.2;ENSBTAG00000030426.4;ENSBTAG00000051183.1;ENSBTAG00000019734.6;ENSBTAG00000054133.1	15	ENSBTAG00000053502.1;ENSBTAG00000000966.6;ENSBTAG00000006566.6;ENSBTAG00000047632.2;ENSBTAG00000030426.4	5	ENSBTAG00000048135.2;ENSBTAG00000048048.2;ENSBTAG00000047700.2;ENSBTAG00000050485.1;ENSBTAG00000053635.1;ENSBTAG00000046076.2;ENSBTAG00000048268.2;ENSBTAG00000051183.1;ENSBTAG00000019734.6;ENSBTAG00000054133.1	10
Biological process	GO:0001937	negative regulation of endothelial cell proliferation	4/762 0.52%	32/19682 0.16%	0.0339283	0.337241	ENSBTAG00000013843.5;ENSBTAG00000006342.4;ENSBTAG00000024015.6;ENSBTAG00000003510.4	4	ENSBTAG00000013843.5;ENSBTAG00000006342.4;ENSBTAG00000024015.6	3	ENSBTAG00000003510.4	1
Biological process	GO:0030513	positive regulation of BMP signaling pathway	4/762 0.52%	32/19682 0.16%	0.0339283	0.337241	ENSBTAG00000013843.5;ENSBTAG00000003449.6;ENSBTAG00000010875.4;ENSBTAG00000005734.6	4	ENSBTAG00000013843.5;ENSBTAG00000003449.6;ENSBTAG00000010875.4;ENSBTAG00000005734.6	4	--	0
Biological process	GO:0032733	positive regulation of interleukin-10 production	4/762 0.52%	32/19682 0.16%	0.0339283	0.337241	ENSBTAG00000000095.6;ENSBTAG00000007275.5;ENSBTAG00000014707.5;ENSBTAG00000031214.4	4	ENSBTAG00000000095.6;ENSBTAG00000014707.5;ENSBTAG00000031214.4	3	ENSBTAG00000007275.5	1
Biological process	GO:2000108	positive regulation of leukocyte apoptotic process	4/762 0.52%	32/19682 0.16%	0.0339283	0.337241	ENSBTAG00000006685.4;ENSBTAG00000020602.6;ENSBTAG00000000095.6;ENSBTAG00000020221.5	4	ENSBTAG00000006685.4;ENSBTAG00000020602.6;ENSBTAG00000000095.6	3	ENSBTAG00000020221.5	1
Biological process	GO:2000406	positive regulation of T cell migration	4/762 0.52%	32/19682 0.16%	0.0339283	0.337241	ENSBTAG00000020554.3;ENSBTAG00000005077.5;ENSBTAG00000001725.5;ENSBTAG00000020221.5	4	ENSBTAG00000020554.3;ENSBTAG00000001725.5	2	ENSBTAG00000005077.5;ENSBTAG00000020221.5	2
Biological process	GO:0042551	neuron maturation	5/762 0.66%	47/19682 0.24%	0.0344896	0.340788	ENSBTAG00000019052.7;ENSBTAG00000007153.4;ENSBTAG00000006732.6;ENSBTAG00000013300.6;ENSBTAG00000003200.4	5	ENSBTAG00000019052.7;ENSBTAG00000007153.4;ENSBTAG00000013300.6;ENSBTAG00000003200.4	4	ENSBTAG00000006732.6	1
Biological process	GO:0030199	collagen fibril organization	6/762 0.79%	63/19682 0.32%	0.034682	0.340788	ENSBTAG00000001396.6;ENSBTAG00000021177.6;ENSBTAG00000011324.5;ENSBTAG00000011743.5;ENSBTAG00000006507.7;ENSBTAG00000050986.1	6	ENSBTAG00000001396.6;ENSBTAG00000021177.6;ENSBTAG00000011324.5;ENSBTAG00000006507.7	4	ENSBTAG00000011743.5;ENSBTAG00000050986.1	2
Biological process	GO:0048488	synaptic vesicle endocytosis	6/762 0.79%	63/19682 0.32%	0.034682	0.340788	ENSBTAG00000040103.3;ENSBTAG00000034555.4;ENSBTAG00000018004.6;ENSBTAG00000003531.6;ENSBTAG00000009803.6;ENSBTAG00000014103.6	6	ENSBTAG00000040103.3;ENSBTAG00000034555.4;ENSBTAG00000018004.6;ENSBTAG00000003531.6;ENSBTAG00000014103.6	5	ENSBTAG00000009803.6	1
Biological process	GO:0050848	regulation of calcium-mediated signaling	6/762 0.79%	63/19682 0.32%	0.034682	0.340788	ENSBTAG00000003289.4;ENSBTAG00000025250.5;ENSBTAG00000031483.3;ENSBTAG00000000813.6;ENSBTAG00000007275.5;ENSBTAG00000017715.6	6	ENSBTAG00000003289.4;ENSBTAG00000025250.5;ENSBTAG00000031483.3;ENSBTAG00000000813.6;ENSBTAG00000017715.6	5	ENSBTAG00000007275.5	1
Biological process	GO:0140238	presynaptic endocytosis	6/762 0.79%	63/19682 0.32%	0.034682	0.340788	ENSBTAG00000040103.3;ENSBTAG00000034555.4;ENSBTAG00000018004.6;ENSBTAG00000003531.6;ENSBTAG00000009803.6;ENSBTAG00000014103.6	6	ENSBTAG00000040103.3;ENSBTAG00000034555.4;ENSBTAG00000018004.6;ENSBTAG00000003531.6;ENSBTAG00000014103.6	5	ENSBTAG00000009803.6	1
Biological process	GO:0071347	cellular response to interleukin-1	7/762 0.92%	80/19682 0.41%	0.0351955	0.344258	ENSBTAG00000003289.4;ENSBTAG00000001396.6;ENSBTAG00000012406.6;ENSBTAG00000025250.5;ENSBTAG00000014113.4;ENSBTAG00000030182.4;ENSBTAG00000008338.6	7	ENSBTAG00000003289.4;ENSBTAG00000001396.6;ENSBTAG00000012406.6;ENSBTAG00000025250.5;ENSBTAG00000014113.4;ENSBTAG00000030182.4	6	ENSBTAG00000008338.6	1
Biological process	GO:2000106	regulation of leukocyte apoptotic process	7/762 0.92%	80/19682 0.41%	0.0351955	0.344258	ENSBTAG00000006685.4;ENSBTAG00000020244.5;ENSBTAG00000005077.5;ENSBTAG00000020602.6;ENSBTAG00000000095.6;ENSBTAG00000020883.5;ENSBTAG00000020221.5	7	ENSBTAG00000006685.4;ENSBTAG00000020602.6;ENSBTAG00000000095.6	3	ENSBTAG00000020244.5;ENSBTAG00000005077.5;ENSBTAG00000020883.5;ENSBTAG00000020221.5	4
Biological process	GO:0009435	NAD biosynthetic process	3/762 0.39%	19/19682 0.1%	0.0352763	0.344265	ENSBTAG00000005725.5;ENSBTAG00000020602.6;ENSBTAG00000000795.5	3	ENSBTAG00000005725.5;ENSBTAG00000020602.6;ENSBTAG00000000795.5	3	--	0
Biological process	GO:0015849	organic acid transport	20/762 2.62%	333/19682 1.69%	0.035469	0.344797	ENSBTAG00000001981.6;novel.596;ENSBTAG00000045580.2;ENSBTAG00000047764.2;ENSBTAG00000015596.6;ENSBTAG00000047383.2;ENSBTAG00000002290.6;ENSBTAG00000016323.5;novel.597;ENSBTAG00000015061.6;ENSBTAG00000054768.1;novel.581;ENSBTAG00000002585.6;ENSBTAG00000000873.6;novel.582;novel.3324;novel.3308;ENSBTAG00000053191.1;ENSBTAG00000014197.6;ENSBTAG00000032068.4	20	novel.596;ENSBTAG00000015596.6;ENSBTAG00000002290.6;ENSBTAG00000016323.5;ENSBTAG00000015061.6;ENSBTAG00000054768.1;novel.581;ENSBTAG00000000873.6;novel.582;novel.3324;novel.3308;ENSBTAG00000053191.1;ENSBTAG00000014197.6;ENSBTAG00000032068.4	14	ENSBTAG00000001981.6;ENSBTAG00000045580.2;ENSBTAG00000047764.2;ENSBTAG00000047383.2;novel.597;ENSBTAG00000002585.6	6
Biological process	GO:0035725	sodium ion transmembrane transport	10/762 1.31%	134/19682 0.68%	0.0355311	0.344797	ENSBTAG00000017674.5;ENSBTAG00000001981.6;ENSBTAG00000039340.3;ENSBTAG00000054592.1;ENSBTAG00000038375.3;ENSBTAG00000019052.7;ENSBTAG00000006630.6;ENSBTAG00000019961.5;ENSBTAG00000014486.6;ENSBTAG00000017055.5	10	ENSBTAG00000017674.5;ENSBTAG00000039340.3;ENSBTAG00000054592.1;ENSBTAG00000038375.3;ENSBTAG00000019052.7;ENSBTAG00000006630.6;ENSBTAG00000019961.5;ENSBTAG00000014486.6;ENSBTAG00000017055.5	9	ENSBTAG00000001981.6	1
Biological process	GO:0015711	organic anion transport	21/762 2.76%	354/19682 1.8%	0.0355717	0.344797	ENSBTAG00000001981.6;novel.596;ENSBTAG00000045580.2;ENSBTAG00000047764.2;ENSBTAG00000021775.6;ENSBTAG00000015596.6;ENSBTAG00000047383.2;ENSBTAG00000052720.1;ENSBTAG00000002290.6;novel.597;ENSBTAG00000006894.6;ENSBTAG00000015061.6;ENSBTAG00000054768.1;novel.581;ENSBTAG00000002585.6;ENSBTAG00000000873.6;novel.582;novel.3324;novel.3308;ENSBTAG00000053191.1;ENSBTAG00000032068.4	21	novel.596;ENSBTAG00000021775.6;ENSBTAG00000015596.6;ENSBTAG00000002290.6;ENSBTAG00000006894.6;ENSBTAG00000015061.6;ENSBTAG00000054768.1;novel.581;ENSBTAG00000000873.6;novel.582;novel.3324;novel.3308;ENSBTAG00000053191.1;ENSBTAG00000032068.4	14	ENSBTAG00000001981.6;ENSBTAG00000045580.2;ENSBTAG00000047764.2;ENSBTAG00000047383.2;ENSBTAG00000052720.1;novel.597;ENSBTAG00000002585.6	7
Biological process	GO:0007605	sensory perception of sound	11/762 1.44%	153/19682 0.78%	0.0358298	0.346516	ENSBTAG00000018161.6;ENSBTAG00000027412.4;ENSBTAG00000007319.5;ENSBTAG00000002123.4;ENSBTAG00000018811.6;ENSBTAG00000017715.6;ENSBTAG00000006031.6;ENSBTAG00000013300.6;ENSBTAG00000010916.6;ENSBTAG00000034138.4;ENSBTAG00000053191.1	11	ENSBTAG00000018161.6;ENSBTAG00000027412.4;ENSBTAG00000002123.4;ENSBTAG00000018811.6;ENSBTAG00000017715.6;ENSBTAG00000013300.6;ENSBTAG00000010916.6;ENSBTAG00000034138.4;ENSBTAG00000053191.1	9	ENSBTAG00000007319.5;ENSBTAG00000006031.6	2
Biological process	GO:0045446	endothelial cell differentiation	8/762 1.05%	98/19682 0.5%	0.0362583	0.349872	ENSBTAG00000013843.5;ENSBTAG00000040432.2;ENSBTAG00000010082.6;ENSBTAG00000016169.5;ENSBTAG00000008419.6;ENSBTAG00000031476.4;ENSBTAG00000003950.5;ENSBTAG00000054230.1	8	ENSBTAG00000013843.5;ENSBTAG00000010082.6;ENSBTAG00000016169.5;ENSBTAG00000003950.5;ENSBTAG00000054230.1	5	ENSBTAG00000040432.2;ENSBTAG00000008419.6;ENSBTAG00000031476.4	3
Biological process	GO:0050766	positive regulation of phagocytosis	6/762 0.79%	64/19682 0.33%	0.0370676	0.35671	ENSBTAG00000046690.2;ENSBTAG00000027412.4;ENSBTAG00000014546.6;ENSBTAG00000047302.2;ENSBTAG00000007275.5;ENSBTAG00000008592.6	6	ENSBTAG00000046690.2;ENSBTAG00000027412.4;ENSBTAG00000014546.6;ENSBTAG00000047302.2;ENSBTAG00000008592.6	5	ENSBTAG00000007275.5	1
Biological process	GO:0007528	neuromuscular junction development	5/762 0.66%	48/19682 0.24%	0.0373198	0.35671	ENSBTAG00000011397.6;ENSBTAG00000019052.7;ENSBTAG00000019097.6;ENSBTAG00000022635.5;ENSBTAG00000051541.1	5	ENSBTAG00000011397.6;ENSBTAG00000019052.7;ENSBTAG00000022635.5;ENSBTAG00000051541.1	4	ENSBTAG00000019097.6	1
Biological process	GO:0032757	positive regulation of interleukin-8 production	5/762 0.66%	48/19682 0.24%	0.0373198	0.35671	ENSBTAG00000038235.4;ENSBTAG00000006566.6;ENSBTAG00000047302.2;ENSBTAG00000006894.6;ENSBTAG00000020221.5	5	ENSBTAG00000038235.4;ENSBTAG00000006566.6;ENSBTAG00000047302.2;ENSBTAG00000006894.6	4	ENSBTAG00000020221.5	1
Biological process	GO:0003197	endocardial cushion development	4/762 0.52%	33/19682 0.17%	0.0374654	0.35671	ENSBTAG00000013843.5;ENSBTAG00000015405.4;ENSBTAG00000010875.4;ENSBTAG00000014554.5	4	ENSBTAG00000013843.5;ENSBTAG00000010875.4;ENSBTAG00000014554.5	3	ENSBTAG00000015405.4	1
Biological process	GO:0035456	response to interferon-beta	4/762 0.52%	33/19682 0.17%	0.0374654	0.35671	ENSBTAG00000039861.3;ENSBTAG00000049371.1;ENSBTAG00000052306.1;ENSBTAG00000019017.4	4	ENSBTAG00000039861.3;ENSBTAG00000049371.1;ENSBTAG00000052306.1;ENSBTAG00000019017.4	4	--	0
Biological process	GO:0070232	regulation of T cell apoptotic process	4/762 0.52%	33/19682 0.17%	0.0374654	0.35671	ENSBTAG00000020244.5;ENSBTAG00000020602.6;ENSBTAG00000000095.6;ENSBTAG00000020221.5	4	ENSBTAG00000020602.6;ENSBTAG00000000095.6	2	ENSBTAG00000020244.5;ENSBTAG00000020221.5	2
Biological process	GO:0001666	response to hypoxia	13/762 1.71%	193/19682 0.98%	0.0377136	0.358279	ENSBTAG00000001060.4;ENSBTAG00000013843.5;ENSBTAG00000005077.5;ENSBTAG00000040432.2;ENSBTAG00000005556.5;ENSBTAG00000007275.5;ENSBTAG00000026768.5;ENSBTAG00000013300.6;ENSBTAG00000000376.6;ENSBTAG00000003519.5;ENSBTAG00000005734.6;ENSBTAG00000014737.6;ENSBTAG00000030674.3	13	ENSBTAG00000013843.5;ENSBTAG00000026768.5;ENSBTAG00000013300.6;ENSBTAG00000003519.5;ENSBTAG00000005734.6;ENSBTAG00000030674.3	6	ENSBTAG00000001060.4;ENSBTAG00000005077.5;ENSBTAG00000040432.2;ENSBTAG00000005556.5;ENSBTAG00000007275.5;ENSBTAG00000000376.6;ENSBTAG00000014737.6	7
Biological process	GO:0040013	negative regulation of locomotion	18/762 2.36%	294/19682 1.49%	0.0379133	0.358962	ENSBTAG00000020554.3;ENSBTAG00000013843.5;ENSBTAG00000011324.5;ENSBTAG00000005077.5;ENSBTAG00000040432.2;ENSBTAG00000005556.5;ENSBTAG00000006256.6;ENSBTAG00000010976.5;ENSBTAG00000010138.5;ENSBTAG00000019533.4;ENSBTAG00000051083.1;ENSBTAG00000024015.6;ENSBTAG00000016698.5;ENSBTAG00000010146.6;ENSBTAG00000003510.4;ENSBTAG00000019017.4;ENSBTAG00000019864.6;ENSBTAG00000020221.5	18	ENSBTAG00000020554.3;ENSBTAG00000013843.5;ENSBTAG00000011324.5;ENSBTAG00000006256.6;ENSBTAG00000010976.5;ENSBTAG00000010138.5;ENSBTAG00000019533.4;ENSBTAG00000051083.1;ENSBTAG00000024015.6;ENSBTAG00000016698.5;ENSBTAG00000010146.6;ENSBTAG00000019017.4;ENSBTAG00000019864.6	13	ENSBTAG00000005077.5;ENSBTAG00000040432.2;ENSBTAG00000005556.5;ENSBTAG00000003510.4;ENSBTAG00000020221.5	5
Biological process	GO:0035051	cardiocyte differentiation	9/762 1.18%	117/19682 0.59%	0.0379672	0.358962	ENSBTAG00000018161.6;ENSBTAG00000016920.7;ENSBTAG00000013339.7;ENSBTAG00000000698.6;ENSBTAG00000007109.6;ENSBTAG00000008596.6;ENSBTAG00000031476.4;ENSBTAG00000005734.6;ENSBTAG00000007439.7	9	ENSBTAG00000018161.6;ENSBTAG00000016920.7;ENSBTAG00000013339.7;ENSBTAG00000000698.6;ENSBTAG00000007109.6;ENSBTAG00000005734.6	6	ENSBTAG00000008596.6;ENSBTAG00000031476.4;ENSBTAG00000007439.7	3
Biological process	GO:0071695	anatomical structure maturation	15/762 1.97%	233/19682 1.18%	0.0380363	0.358962	ENSBTAG00000001396.6;ENSBTAG00000013843.5;ENSBTAG00000015405.4;ENSBTAG00000046010.2;ENSBTAG00000019052.7;ENSBTAG00000007153.4;ENSBTAG00000008876.6;ENSBTAG00000006732.6;ENSBTAG00000005638.6;ENSBTAG00000002705.6;ENSBTAG00000013300.6;ENSBTAG00000053097.1;ENSBTAG00000011439.6;ENSBTAG00000003200.4;ENSBTAG00000020221.5	15	ENSBTAG00000001396.6;ENSBTAG00000013843.5;ENSBTAG00000019052.7;ENSBTAG00000007153.4;ENSBTAG00000008876.6;ENSBTAG00000005638.6;ENSBTAG00000002705.6;ENSBTAG00000013300.6;ENSBTAG00000053097.1;ENSBTAG00000011439.6;ENSBTAG00000003200.4	11	ENSBTAG00000015405.4;ENSBTAG00000046010.2;ENSBTAG00000006732.6;ENSBTAG00000020221.5	4
Biological process	GO:0051209	release of sequestered calcium ion into cytosol	8/762 1.05%	99/19682 0.5%	0.0381665	0.359401	ENSBTAG00000003289.4;ENSBTAG00000010948.5;ENSBTAG00000025250.5;ENSBTAG00000002232.6;ENSBTAG00000008099.4;ENSBTAG00000031483.3;ENSBTAG00000001725.5;ENSBTAG00000003519.5	8	ENSBTAG00000003289.4;ENSBTAG00000010948.5;ENSBTAG00000025250.5;ENSBTAG00000031483.3;ENSBTAG00000001725.5;ENSBTAG00000003519.5	6	ENSBTAG00000002232.6;ENSBTAG00000008099.4	2
Biological process	GO:0055074	calcium ion homeostasis	16/762 2.1%	254/19682 1.29%	0.0389742	0.365111	ENSBTAG00000003289.4;ENSBTAG00000010948.5;ENSBTAG00000025250.5;ENSBTAG00000007169.6;ENSBTAG00000014113.4;ENSBTAG00000005077.5;ENSBTAG00000002232.6;ENSBTAG00000008099.4;ENSBTAG00000031483.3;ENSBTAG00000031355.2;ENSBTAG00000001725.5;ENSBTAG00000003519.5;ENSBTAG00000034138.4;ENSBTAG00000014600.6;ENSBTAG00000020221.5;ENSBTAG00000002888.6	16	ENSBTAG00000003289.4;ENSBTAG00000010948.5;ENSBTAG00000025250.5;ENSBTAG00000007169.6;ENSBTAG00000014113.4;ENSBTAG00000031483.3;ENSBTAG00000031355.2;ENSBTAG00000001725.5;ENSBTAG00000003519.5;ENSBTAG00000034138.4;ENSBTAG00000002888.6	11	ENSBTAG00000005077.5;ENSBTAG00000002232.6;ENSBTAG00000008099.4;ENSBTAG00000014600.6;ENSBTAG00000020221.5	5
Biological process	GO:0006874	cellular calcium ion homeostasis	15/762 1.97%	234/19682 1.19%	0.0392554	0.365111	ENSBTAG00000003289.4;ENSBTAG00000010948.5;ENSBTAG00000025250.5;ENSBTAG00000007169.6;ENSBTAG00000014113.4;ENSBTAG00000005077.5;ENSBTAG00000002232.6;ENSBTAG00000008099.4;ENSBTAG00000031483.3;ENSBTAG00000031355.2;ENSBTAG00000001725.5;ENSBTAG00000003519.5;ENSBTAG00000034138.4;ENSBTAG00000014600.6;ENSBTAG00000020221.5	15	ENSBTAG00000003289.4;ENSBTAG00000010948.5;ENSBTAG00000025250.5;ENSBTAG00000007169.6;ENSBTAG00000014113.4;ENSBTAG00000031483.3;ENSBTAG00000031355.2;ENSBTAG00000001725.5;ENSBTAG00000003519.5;ENSBTAG00000034138.4	10	ENSBTAG00000005077.5;ENSBTAG00000002232.6;ENSBTAG00000008099.4;ENSBTAG00000014600.6;ENSBTAG00000020221.5	5
Biological process	GO:0006875	cellular metal ion homeostasis	21/762 2.76%	358/19682 1.82%	0.0393649	0.365111	ENSBTAG00000003289.4;ENSBTAG00000010948.5;ENSBTAG00000027412.4;ENSBTAG00000025250.5;ENSBTAG00000007169.6;ENSBTAG00000003506.5;ENSBTAG00000032764.4;ENSBTAG00000014113.4;ENSBTAG00000005077.5;ENSBTAG00000002232.6;ENSBTAG00000008099.4;ENSBTAG00000031483.3;ENSBTAG00000013300.6;ENSBTAG00000031355.2;ENSBTAG00000001725.5;ENSBTAG00000003519.5;ENSBTAG00000034138.4;ENSBTAG00000014600.6;ENSBTAG00000019961.5;…	21	ENSBTAG00000003289.4;ENSBTAG00000010948.5;ENSBTAG00000027412.4;ENSBTAG00000025250.5;ENSBTAG00000007169.6;ENSBTAG00000032764.4;ENSBTAG00000014113.4;ENSBTAG00000031483.3;ENSBTAG00000013300.6;ENSBTAG00000031355.2;ENSBTAG00000001725.5;ENSBTAG00000003519.5;ENSBTAG00000034138.4;ENSBTAG00000019961.5;ENSBTAG00000014486.6	15	ENSBTAG00000003506.5;ENSBTAG00000005077.5;ENSBTAG00000002232.6;ENSBTAG00000008099.4;ENSBTAG00000014600.6;ENSBTAG00000020221.5	6
Biological process	GO:0099175	regulation of postsynapse organization	7/762 0.92%	82/19682 0.42%	0.03947	0.365111	ENSBTAG00000000032.6;ENSBTAG00000052631.1;ENSBTAG00000020244.5;ENSBTAG00000004249.6;ENSBTAG00000006732.6;ENSBTAG00000048825.1;ENSBTAG00000020221.5	7	ENSBTAG00000000032.6;ENSBTAG00000052631.1;ENSBTAG00000048825.1	3	ENSBTAG00000020244.5;ENSBTAG00000004249.6;ENSBTAG00000006732.6;ENSBTAG00000020221.5	4
Biological process	GO:0060113	inner ear receptor cell differentiation	6/762 0.79%	65/19682 0.33%	0.0395556	0.365111	ENSBTAG00000027412.4;ENSBTAG00000007319.5;ENSBTAG00000001537.5;ENSBTAG00000006031.6;ENSBTAG00000013300.6;ENSBTAG00000031476.4	6	ENSBTAG00000027412.4;ENSBTAG00000001537.5;ENSBTAG00000013300.6	3	ENSBTAG00000007319.5;ENSBTAG00000006031.6;ENSBTAG00000031476.4	3
Biological process	GO:0002705	positive regulation of leukocyte mediated immunity	9/762 1.18%	118/19682 0.6%	0.0397547	0.365111	ENSBTAG00000000966.6;ENSBTAG00000014983.6;ENSBTAG00000016061.4;ENSBTAG00000003366.7;ENSBTAG00000012403.6;ENSBTAG00000007275.5;ENSBTAG00000030426.4;ENSBTAG00000051183.1;ENSBTAG00000008592.6	9	ENSBTAG00000000966.6;ENSBTAG00000016061.4;ENSBTAG00000003366.7;ENSBTAG00000012403.6;ENSBTAG00000030426.4;ENSBTAG00000008592.6	6	ENSBTAG00000014983.6;ENSBTAG00000007275.5;ENSBTAG00000051183.1	3
Biological process	GO:0043534	blood vessel endothelial cell migration	8/762 1.05%	100/19682 0.51%	0.0401409	0.365111	ENSBTAG00000000507.6;ENSBTAG00000013843.5;ENSBTAG00000020244.5;ENSBTAG00000001204.5;ENSBTAG00000016169.5;ENSBTAG00000019533.4;ENSBTAG00000003510.4;ENSBTAG00000014737.6	8	ENSBTAG00000000507.6;ENSBTAG00000013843.5;ENSBTAG00000001204.5;ENSBTAG00000016169.5;ENSBTAG00000019533.4	5	ENSBTAG00000020244.5;ENSBTAG00000003510.4;ENSBTAG00000014737.6	3
Biological process	GO:0098742	cell-cell adhesion via plasma-membrane adhesion molecules	16/762 2.1%	255/19682 1.3%	0.0401598	0.365111	ENSBTAG00000012518.6;ENSBTAG00000018179.6;ENSBTAG00000015405.4;ENSBTAG00000008036.5;ENSBTAG00000040432.2;ENSBTAG00000033225.5;ENSBTAG00000006732.6;ENSBTAG00000021365.6;ENSBTAG00000013462.6;ENSBTAG00000044195.3;ENSBTAG00000019375.6;ENSBTAG00000047914.2;ENSBTAG00000024015.6;ENSBTAG00000010146.6;ENSBTAG00000054230.1;ENSBTAG00000007439.7	16	ENSBTAG00000012518.6;ENSBTAG00000008036.5;ENSBTAG00000033225.5;ENSBTAG00000021365.6;ENSBTAG00000044195.3;ENSBTAG00000019375.6;ENSBTAG00000047914.2;ENSBTAG00000024015.6;ENSBTAG00000010146.6;ENSBTAG00000054230.1	10	ENSBTAG00000018179.6;ENSBTAG00000015405.4;ENSBTAG00000040432.2;ENSBTAG00000006732.6;ENSBTAG00000013462.6;ENSBTAG00000007439.7	6
Biological process	GO:0043954	cellular component maintenance	5/762 0.66%	49/19682 0.25%	0.0402884	0.365111	ENSBTAG00000040432.2;ENSBTAG00000010665.6;ENSBTAG00000007275.5;ENSBTAG00000007181.6;ENSBTAG00000019097.6	5	ENSBTAG00000010665.6	1	ENSBTAG00000040432.2;ENSBTAG00000007275.5;ENSBTAG00000007181.6;ENSBTAG00000019097.6	4
Biological process	GO:0072583	clathrin-dependent endocytosis	5/762 0.66%	49/19682 0.25%	0.0402884	0.365111	ENSBTAG00000018004.6;ENSBTAG00000016152.6;ENSBTAG00000013167.5;ENSBTAG00000014103.6;ENSBTAG00000031476.4	5	ENSBTAG00000018004.6;ENSBTAG00000013167.5;ENSBTAG00000014103.6	3	ENSBTAG00000016152.6;ENSBTAG00000031476.4	2
Biological process	GO:1902743	regulation of lamellipodium organization	5/762 0.66%	49/19682 0.25%	0.0402884	0.365111	ENSBTAG00000000032.6;ENSBTAG00000052631.1;ENSBTAG00000003191.4;ENSBTAG00000010976.5;ENSBTAG00000010146.6	5	ENSBTAG00000000032.6;ENSBTAG00000052631.1;ENSBTAG00000003191.4;ENSBTAG00000010976.5;ENSBTAG00000010146.6	5	--	0
Biological process	GO:0003094	glomerular filtration	3/762 0.39%	20/19682 0.1%	0.0403403	0.365111	ENSBTAG00000047700.2;ENSBTAG00000006256.6;ENSBTAG00000007490.6	3	ENSBTAG00000006256.6;ENSBTAG00000007490.6	2	ENSBTAG00000047700.2	1
Biological process	GO:0003272	endocardial cushion formation	3/762 0.39%	20/19682 0.1%	0.0403403	0.365111	ENSBTAG00000015405.4;ENSBTAG00000010875.4;ENSBTAG00000014554.5	3	ENSBTAG00000010875.4;ENSBTAG00000014554.5	2	ENSBTAG00000015405.4	1
Biological process	GO:0009158	ribonucleoside monophosphate catabolic process	3/762 0.39%	20/19682 0.1%	0.0403403	0.365111	ENSBTAG00000008419.6;ENSBTAG00000001325.5;ENSBTAG00000008428.5	3	ENSBTAG00000001325.5;ENSBTAG00000008428.5	2	ENSBTAG00000008419.6	1
Biological process	GO:0010894	negative regulation of steroid biosynthetic process	3/762 0.39%	20/19682 0.1%	0.0403403	0.365111	ENSBTAG00000027412.4;ENSBTAG00000014554.5;ENSBTAG00000051083.1	3	ENSBTAG00000027412.4;ENSBTAG00000014554.5;ENSBTAG00000051083.1	3	--	0
Biological process	GO:0072677	eosinophil migration	3/762 0.39%	20/19682 0.1%	0.0403403	0.365111	ENSBTAG00000003289.4;ENSBTAG00000025250.5;ENSBTAG00000014113.4	3	ENSBTAG00000003289.4;ENSBTAG00000025250.5;ENSBTAG00000014113.4	3	--	0
Biological process	GO:0140131	positive regulation of lymphocyte chemotaxis	3/762 0.39%	20/19682 0.1%	0.0403403	0.365111	ENSBTAG00000003289.4;ENSBTAG00000025250.5;ENSBTAG00000020221.5	3	ENSBTAG00000003289.4;ENSBTAG00000025250.5	2	ENSBTAG00000020221.5	1
Biological process	GO:1905207	regulation of cardiocyte differentiation	3/762 0.39%	20/19682 0.1%	0.0403403	0.365111	ENSBTAG00000008596.6;ENSBTAG00000031476.4;ENSBTAG00000005734.6	3	ENSBTAG00000005734.6	1	ENSBTAG00000008596.6;ENSBTAG00000031476.4	2
Biological process	GO:0010977	negative regulation of neuron projection development	10/762 1.31%	137/19682 0.7%	0.0403884	0.365111	ENSBTAG00000020244.5;ENSBTAG00000012302.5;ENSBTAG00000001537.5;ENSBTAG00000006256.6;ENSBTAG00000016152.6;ENSBTAG00000009654.6;ENSBTAG00000010976.5;ENSBTAG00000010138.5;ENSBTAG00000003200.4;ENSBTAG00000020221.5	10	ENSBTAG00000001537.5;ENSBTAG00000006256.6;ENSBTAG00000009654.6;ENSBTAG00000010976.5;ENSBTAG00000010138.5;ENSBTAG00000003200.4	6	ENSBTAG00000020244.5;ENSBTAG00000012302.5;ENSBTAG00000016152.6;ENSBTAG00000020221.5	4
Biological process	GO:0010939	regulation of necrotic cell death	4/762 0.52%	34/19682 0.17%	0.041206	0.367801	ENSBTAG00000018016.4;ENSBTAG00000012406.6;ENSBTAG00000049507.1;ENSBTAG00000003519.5	4	ENSBTAG00000018016.4;ENSBTAG00000012406.6;ENSBTAG00000049507.1;ENSBTAG00000003519.5	4	--	0
Biological process	GO:0014044	Schwann cell development	4/762 0.52%	34/19682 0.17%	0.041206	0.367801	ENSBTAG00000027412.4;ENSBTAG00000012604.4;ENSBTAG00000019097.6;ENSBTAG00000022635.5	4	ENSBTAG00000027412.4;ENSBTAG00000022635.5	2	ENSBTAG00000012604.4;ENSBTAG00000019097.6	2
Biological process	GO:0030279	negative regulation of ossification	4/762 0.52%	34/19682 0.17%	0.041206	0.367801	ENSBTAG00000031355.2;ENSBTAG00000021830.7;ENSBTAG00000003806.6;ENSBTAG00000020190.6	4	ENSBTAG00000031355.2;ENSBTAG00000003806.6;ENSBTAG00000020190.6	3	ENSBTAG00000021830.7	1
Biological process	GO:0045730	respiratory burst	4/762 0.52%	34/19682 0.17%	0.041206	0.367801	ENSBTAG00000047700.2;ENSBTAG00000047302.2;ENSBTAG00000007275.5;ENSBTAG00000016698.5	4	ENSBTAG00000047302.2;ENSBTAG00000016698.5	2	ENSBTAG00000047700.2;ENSBTAG00000007275.5	2
Biological process	GO:1901020	negative regulation of calcium ion transmembrane transporter activity	4/762 0.52%	34/19682 0.17%	0.041206	0.367801	ENSBTAG00000010948.5;ENSBTAG00000049473.1;ENSBTAG00000007596.5;ENSBTAG00000031483.3	4	ENSBTAG00000010948.5;ENSBTAG00000049473.1;ENSBTAG00000031483.3	3	ENSBTAG00000007596.5	1
Biological process	GO:1905521	regulation of macrophage migration	4/762 0.52%	34/19682 0.17%	0.041206	0.367801	ENSBTAG00000000283.6;ENSBTAG00000011324.5;ENSBTAG00000007275.5;ENSBTAG00000016698.5	4	ENSBTAG00000000283.6;ENSBTAG00000011324.5;ENSBTAG00000016698.5	3	ENSBTAG00000007275.5	1
Biological process	GO:0042391	regulation of membrane potential	21/762 2.76%	360/19682 1.83%	0.0413694	0.367801	ENSBTAG00000011397.6;ENSBTAG00000018161.6;ENSBTAG00000039340.3;ENSBTAG00000003749.6;ENSBTAG00000027412.4;ENSBTAG00000007169.6;ENSBTAG00000046142.2;ENSBTAG00000007554.4;ENSBTAG00000054592.1;ENSBTAG00000020569.7;ENSBTAG00000031483.3;ENSBTAG00000019052.7;ENSBTAG00000045699.2;ENSBTAG00000007275.5;ENSBTAG00000006732.6;ENSBTAG00000012798.6;ENSBTAG00000013300.6;ENSBTAG00000000376.6;ENSBTAG00000019097.6;…	21	ENSBTAG00000011397.6;ENSBTAG00000018161.6;ENSBTAG00000039340.3;ENSBTAG00000027412.4;ENSBTAG00000007169.6;ENSBTAG00000007554.4;ENSBTAG00000054592.1;ENSBTAG00000031483.3;ENSBTAG00000019052.7;ENSBTAG00000012798.6;ENSBTAG00000013300.6;ENSBTAG00000009235.6;ENSBTAG00000017055.5	13	ENSBTAG00000003749.6;ENSBTAG00000046142.2;ENSBTAG00000020569.7;ENSBTAG00000045699.2;ENSBTAG00000007275.5;ENSBTAG00000006732.6;ENSBTAG00000000376.6;ENSBTAG00000019097.6	8
Biological process	GO:0010038	response to metal ion	16/762 2.1%	256/19682 1.3%	0.0413712	0.367801	ENSBTAG00000040103.3;ENSBTAG00000003749.6;ENSBTAG00000002232.6;ENSBTAG00000016711.4;ENSBTAG00000031483.3;ENSBTAG00000020914.6;ENSBTAG00000019052.7;ENSBTAG00000005448.6;ENSBTAG00000019947.6;ENSBTAG00000006031.6;ENSBTAG00000013300.6;ENSBTAG00000004322.6;ENSBTAG00000014600.6;ENSBTAG00000009235.6;ENSBTAG00000003200.4;ENSBTAG00000020221.5	16	ENSBTAG00000040103.3;ENSBTAG00000016711.4;ENSBTAG00000031483.3;ENSBTAG00000020914.6;ENSBTAG00000019052.7;ENSBTAG00000005448.6;ENSBTAG00000013300.6;ENSBTAG00000009235.6;ENSBTAG00000003200.4	9	ENSBTAG00000003749.6;ENSBTAG00000002232.6;ENSBTAG00000019947.6;ENSBTAG00000006031.6;ENSBTAG00000004322.6;ENSBTAG00000014600.6;ENSBTAG00000020221.5	7
Biological process	GO:0045807	positive regulation of endocytosis	7/762 0.92%	83/19682 0.42%	0.0417289	0.369881	ENSBTAG00000003531.6;ENSBTAG00000016152.6;ENSBTAG00000047302.2;ENSBTAG00000007275.5;ENSBTAG00000031476.4;ENSBTAG00000020221.5;ENSBTAG00000053191.1	7	ENSBTAG00000003531.6;ENSBTAG00000047302.2;ENSBTAG00000053191.1	3	ENSBTAG00000016152.6;ENSBTAG00000007275.5;ENSBTAG00000031476.4;ENSBTAG00000020221.5	4
Biological process	GO:0051146	striated muscle cell differentiation	15/762 1.97%	236/19682 1.2%	0.0417774	0.369881	ENSBTAG00000018161.6;ENSBTAG00000013339.7;ENSBTAG00000000698.6;ENSBTAG00000046010.2;ENSBTAG00000007109.6;ENSBTAG00000002333.6;ENSBTAG00000010875.4;ENSBTAG00000008849.6;ENSBTAG00000011473.5;ENSBTAG00000001725.5;ENSBTAG00000031476.4;ENSBTAG00000019097.6;ENSBTAG00000005734.6;ENSBTAG00000014824.6;ENSBTAG00000031849.3	15	ENSBTAG00000018161.6;ENSBTAG00000013339.7;ENSBTAG00000000698.6;ENSBTAG00000007109.6;ENSBTAG00000002333.6;ENSBTAG00000010875.4;ENSBTAG00000008849.6;ENSBTAG00000011473.5;ENSBTAG00000001725.5;ENSBTAG00000005734.6;ENSBTAG00000014824.6;ENSBTAG00000031849.3	12	ENSBTAG00000046010.2;ENSBTAG00000031476.4;ENSBTAG00000019097.6	3
Biological process	GO:0050830	defense response to Gram-positive bacterium	11/762 1.44%	157/19682 0.8%	0.0419535	0.370675	novel.2036;ENSBTAG00000052092.1;ENSBTAG00000053545.1;ENSBTAG00000038235.4;ENSBTAG00000052382.1;ENSBTAG00000050618.1;ENSBTAG00000031186.4;ENSBTAG00000047302.2;ENSBTAG00000002635.4;ENSBTAG00000024272.4;ENSBTAG00000048874.1	11	novel.2036;ENSBTAG00000052092.1;ENSBTAG00000053545.1;ENSBTAG00000038235.4;ENSBTAG00000052382.1;ENSBTAG00000050618.1;ENSBTAG00000047302.2	7	ENSBTAG00000031186.4;ENSBTAG00000002635.4;ENSBTAG00000024272.4;ENSBTAG00000048874.1	4
Biological process	GO:0051153	regulation of striated muscle cell differentiation	6/762 0.79%	66/19682 0.34%	0.042147	0.371168	ENSBTAG00000046010.2;ENSBTAG00000002333.6;ENSBTAG00000010875.4;ENSBTAG00000031476.4;ENSBTAG00000014824.6;ENSBTAG00000031849.3	6	ENSBTAG00000002333.6;ENSBTAG00000010875.4;ENSBTAG00000014824.6;ENSBTAG00000031849.3	4	ENSBTAG00000046010.2;ENSBTAG00000031476.4	2
Biological process	GO:0051283	negative regulation of sequestering of calcium ion	8/762 1.05%	101/19682 0.51%	0.0421821	0.371168	ENSBTAG00000003289.4;ENSBTAG00000010948.5;ENSBTAG00000025250.5;ENSBTAG00000002232.6;ENSBTAG00000008099.4;ENSBTAG00000031483.3;ENSBTAG00000001725.5;ENSBTAG00000003519.5	8	ENSBTAG00000003289.4;ENSBTAG00000010948.5;ENSBTAG00000025250.5;ENSBTAG00000031483.3;ENSBTAG00000001725.5;ENSBTAG00000003519.5	6	ENSBTAG00000002232.6;ENSBTAG00000008099.4	2
Biological process	GO:0032608	interferon-beta production	5/762 0.66%	50/19682 0.25%	0.0433961	0.380292	ENSBTAG00000039861.3;ENSBTAG00000003366.7;ENSBTAG00000014707.5;ENSBTAG00000014628.6;ENSBTAG00000051519.1	5	ENSBTAG00000039861.3;ENSBTAG00000003366.7;ENSBTAG00000014707.5;ENSBTAG00000014628.6;ENSBTAG00000051519.1	5	--	0
Biological process	GO:0032648	regulation of interferon-beta production	5/762 0.66%	50/19682 0.25%	0.0433961	0.380292	ENSBTAG00000039861.3;ENSBTAG00000003366.7;ENSBTAG00000014707.5;ENSBTAG00000014628.6;ENSBTAG00000051519.1	5	ENSBTAG00000039861.3;ENSBTAG00000003366.7;ENSBTAG00000014707.5;ENSBTAG00000014628.6;ENSBTAG00000051519.1	5	--	0
Biological process	GO:0099173	postsynapse organization	11/762 1.44%	158/19682 0.8%	0.0435907	0.381219	ENSBTAG00000000032.6;ENSBTAG00000052631.1;ENSBTAG00000020244.5;ENSBTAG00000004249.6;ENSBTAG00000007275.5;ENSBTAG00000006732.6;ENSBTAG00000010916.6;ENSBTAG00000019097.6;ENSBTAG00000048825.1;ENSBTAG00000051541.1;ENSBTAG00000020221.5	11	ENSBTAG00000000032.6;ENSBTAG00000052631.1;ENSBTAG00000010916.6;ENSBTAG00000048825.1;ENSBTAG00000051541.1	5	ENSBTAG00000020244.5;ENSBTAG00000004249.6;ENSBTAG00000007275.5;ENSBTAG00000006732.6;ENSBTAG00000019097.6;ENSBTAG00000020221.5	6
Biological process	GO:0097553	calcium ion transmembrane import into cytosol	10/762 1.31%	139/19682 0.71%	0.0438685	0.382868	ENSBTAG00000003289.4;ENSBTAG00000010948.5;ENSBTAG00000025250.5;ENSBTAG00000007169.6;ENSBTAG00000020569.7;ENSBTAG00000002232.6;ENSBTAG00000008099.4;ENSBTAG00000031483.3;ENSBTAG00000001725.5;ENSBTAG00000003519.5	10	ENSBTAG00000003289.4;ENSBTAG00000010948.5;ENSBTAG00000025250.5;ENSBTAG00000007169.6;ENSBTAG00000031483.3;ENSBTAG00000001725.5;ENSBTAG00000003519.5	7	ENSBTAG00000020569.7;ENSBTAG00000002232.6;ENSBTAG00000008099.4	3
Biological process	GO:0046683	response to organophosphorus	7/762 0.92%	84/19682 0.43%	0.04407	0.383847	ENSBTAG00000007169.6;ENSBTAG00000008419.6;ENSBTAG00000009051.5;ENSBTAG00000000376.6;ENSBTAG00000021830.7;ENSBTAG00000005734.6;ENSBTAG00000017055.5	7	ENSBTAG00000007169.6;ENSBTAG00000009051.5;ENSBTAG00000005734.6;ENSBTAG00000017055.5	4	ENSBTAG00000008419.6;ENSBTAG00000000376.6;ENSBTAG00000021830.7	3
Biological process	GO:0030032	lamellipodium assembly	6/762 0.79%	67/19682 0.34%	0.0448428	0.385196	ENSBTAG00000020600.6;ENSBTAG00000000032.6;ENSBTAG00000052631.1;ENSBTAG00000003191.4;ENSBTAG00000006256.6;ENSBTAG00000010146.6	6	ENSBTAG00000020600.6;ENSBTAG00000000032.6;ENSBTAG00000052631.1;ENSBTAG00000003191.4;ENSBTAG00000006256.6;ENSBTAG00000010146.6	6	--	0
Biological process	GO:0070227	lymphocyte apoptotic process	6/762 0.79%	67/19682 0.34%	0.0448428	0.385196	ENSBTAG00000006685.4;ENSBTAG00000020244.5;ENSBTAG00000020602.6;ENSBTAG00000000095.6;ENSBTAG00000020883.5;ENSBTAG00000020221.5	6	ENSBTAG00000006685.4;ENSBTAG00000020602.6;ENSBTAG00000000095.6	3	ENSBTAG00000020244.5;ENSBTAG00000020883.5;ENSBTAG00000020221.5	3
Biological process	GO:0090559	regulation of membrane permeability	6/762 0.79%	67/19682 0.34%	0.0448428	0.385196	ENSBTAG00000040432.2;ENSBTAG00000016711.4;ENSBTAG00000047302.2;ENSBTAG00000052720.1;ENSBTAG00000003519.5;ENSBTAG00000005572.6	6	ENSBTAG00000016711.4;ENSBTAG00000047302.2;ENSBTAG00000003519.5	3	ENSBTAG00000040432.2;ENSBTAG00000052720.1;ENSBTAG00000005572.6	3
Biological process	GO:0009119	ribonucleoside metabolic process	4/762 0.52%	35/19682 0.18%	0.0451503	0.385196	ENSBTAG00000012317.6;ENSBTAG00000037800.3;ENSBTAG00000018849.6;ENSBTAG00000008428.5	4	ENSBTAG00000012317.6;ENSBTAG00000037800.3;ENSBTAG00000018849.6;ENSBTAG00000008428.5	4	--	0
Biological process	GO:0010463	mesenchymal cell proliferation	4/762 0.52%	35/19682 0.18%	0.0451503	0.385196	ENSBTAG00000018161.6;ENSBTAG00000015405.4;ENSBTAG00000010875.4;ENSBTAG00000020221.5	4	ENSBTAG00000018161.6;ENSBTAG00000010875.4	2	ENSBTAG00000015405.4;ENSBTAG00000020221.5	2
Biological process	GO:0045671	negative regulation of osteoclast differentiation	4/762 0.52%	35/19682 0.18%	0.0451503	0.385196	ENSBTAG00000003289.4;ENSBTAG00000025250.5;ENSBTAG00000046383.2;ENSBTAG00000003396.5	4	ENSBTAG00000003289.4;ENSBTAG00000025250.5;ENSBTAG00000046383.2;ENSBTAG00000003396.5	4	--	0
Biological process	GO:0060443	mammary gland morphogenesis	4/762 0.52%	35/19682 0.18%	0.0451503	0.385196	ENSBTAG00000000283.6;ENSBTAG00000051083.1;ENSBTAG00000020221.5;ENSBTAG00000010682.6	4	ENSBTAG00000000283.6;ENSBTAG00000051083.1;ENSBTAG00000010682.6	3	ENSBTAG00000020221.5	1
Biological process	GO:0046661	male sex differentiation	11/762 1.44%	159/19682 0.81%	0.0452712	0.385196	ENSBTAG00000018016.4;ENSBTAG00000017604.3;ENSBTAG00000049507.1;ENSBTAG00000002705.6;ENSBTAG00000053097.1;ENSBTAG00000019297.6;ENSBTAG00000005734.6;ENSBTAG00000051083.1;novel.406;ENSBTAG00000020221.5;ENSBTAG00000053191.1	11	ENSBTAG00000018016.4;ENSBTAG00000017604.3;ENSBTAG00000049507.1;ENSBTAG00000002705.6;ENSBTAG00000053097.1;ENSBTAG00000019297.6;ENSBTAG00000005734.6;ENSBTAG00000051083.1;novel.406;ENSBTAG00000053191.1	10	ENSBTAG00000020221.5	1
Biological process	GO:0003323	type B pancreatic cell development	3/762 0.39%	21/19682 0.11%	0.0457498	0.385196	ENSBTAG00000046010.2;ENSBTAG00000031476.4;ENSBTAG00000020221.5	3	--	0	ENSBTAG00000046010.2;ENSBTAG00000031476.4;ENSBTAG00000020221.5	3
Biological process	GO:0009219	pyrimidine deoxyribonucleotide metabolic process	3/762 0.39%	21/19682 0.11%	0.0457498	0.385196	ENSBTAG00000019979.6;ENSBTAG00000001325.5;ENSBTAG00000008428.5	3	ENSBTAG00000019979.6;ENSBTAG00000001325.5;ENSBTAG00000008428.5	3	--	0
Biological process	GO:0019359	nicotinamide nucleotide biosynthetic process	3/762 0.39%	21/19682 0.11%	0.0457498	0.385196	ENSBTAG00000005725.5;ENSBTAG00000020602.6;ENSBTAG00000000795.5	3	ENSBTAG00000005725.5;ENSBTAG00000020602.6;ENSBTAG00000000795.5	3	--	0
Biological process	GO:0019363	pyridine nucleotide biosynthetic process	3/762 0.39%	21/19682 0.11%	0.0457498	0.385196	ENSBTAG00000005725.5;ENSBTAG00000020602.6;ENSBTAG00000000795.5	3	ENSBTAG00000005725.5;ENSBTAG00000020602.6;ENSBTAG00000000795.5	3	--	0
Biological process	GO:0045939	negative regulation of steroid metabolic process	3/762 0.39%	21/19682 0.11%	0.0457498	0.385196	ENSBTAG00000027412.4;ENSBTAG00000014554.5;ENSBTAG00000051083.1	3	ENSBTAG00000027412.4;ENSBTAG00000014554.5;ENSBTAG00000051083.1	3	--	0
Biological process	GO:0070168	negative regulation of biomineral tissue development	3/762 0.39%	21/19682 0.11%	0.0457498	0.385196	ENSBTAG00000031355.2;ENSBTAG00000021830.7;ENSBTAG00000003806.6	3	ENSBTAG00000031355.2;ENSBTAG00000003806.6	2	ENSBTAG00000021830.7	1
Biological process	GO:0070723	response to cholesterol	3/762 0.39%	21/19682 0.11%	0.0457498	0.385196	ENSBTAG00000003289.4;ENSBTAG00000025250.5;ENSBTAG00000008099.4	3	ENSBTAG00000003289.4;ENSBTAG00000025250.5	2	ENSBTAG00000008099.4	1
Biological process	GO:0071402	cellular response to lipoprotein particle stimulus	3/762 0.39%	21/19682 0.11%	0.0457498	0.385196	ENSBTAG00000012855.6;ENSBTAG00000007275.5;ENSBTAG00000019533.4	3	ENSBTAG00000019533.4	1	ENSBTAG00000012855.6;ENSBTAG00000007275.5	2
Biological process	GO:0097205	renal filtration	3/762 0.39%	21/19682 0.11%	0.0457498	0.385196	ENSBTAG00000047700.2;ENSBTAG00000006256.6;ENSBTAG00000007490.6	3	ENSBTAG00000006256.6;ENSBTAG00000007490.6	2	ENSBTAG00000047700.2	1
Biological process	GO:0030099	myeloid cell differentiation	22/762 2.89%	386/19682 1.96%	0.0463237	0.389173	ENSBTAG00000003289.4;ENSBTAG00000000283.6;ENSBTAG00000018965.6;ENSBTAG00000025250.5;ENSBTAG00000012774.5;ENSBTAG00000006083.6;ENSBTAG00000046383.2;ENSBTAG00000003396.5;ENSBTAG00000014983.6;ENSBTAG00000011193.4;ENSBTAG00000007820.5;ENSBTAG00000006738.6;ENSBTAG00000007275.5;ENSBTAG00000014707.5;ENSBTAG00000006342.4;ENSBTAG00000011439.6;ENSBTAG00000031355.2;ENSBTAG00000031214.4;ENSBTAG00000031476.4;…	22	ENSBTAG00000003289.4;ENSBTAG00000000283.6;ENSBTAG00000018965.6;ENSBTAG00000025250.5;ENSBTAG00000012774.5;ENSBTAG00000006083.6;ENSBTAG00000046383.2;ENSBTAG00000003396.5;ENSBTAG00000011193.4;ENSBTAG00000007820.5;ENSBTAG00000006738.6;ENSBTAG00000014707.5;ENSBTAG00000006342.4;ENSBTAG00000011439.6;ENSBTAG00000031355.2;ENSBTAG00000031214.4;ENSBTAG00000030423.4	17	ENSBTAG00000014983.6;ENSBTAG00000007275.5;ENSBTAG00000031476.4;ENSBTAG00000004322.6;ENSBTAG00000051184.1	5
Biological process	GO:0051282	regulation of sequestering of calcium ion	8/762 1.05%	103/19682 0.52%	0.0464678	0.389173	ENSBTAG00000003289.4;ENSBTAG00000010948.5;ENSBTAG00000025250.5;ENSBTAG00000002232.6;ENSBTAG00000008099.4;ENSBTAG00000031483.3;ENSBTAG00000001725.5;ENSBTAG00000003519.5	8	ENSBTAG00000003289.4;ENSBTAG00000010948.5;ENSBTAG00000025250.5;ENSBTAG00000031483.3;ENSBTAG00000001725.5;ENSBTAG00000003519.5	6	ENSBTAG00000002232.6;ENSBTAG00000008099.4	2
Biological process	GO:0097581	lamellipodium organization	7/762 0.92%	85/19682 0.43%	0.0464941	0.389173	ENSBTAG00000020600.6;ENSBTAG00000000032.6;ENSBTAG00000052631.1;ENSBTAG00000003191.4;ENSBTAG00000006256.6;ENSBTAG00000010976.5;ENSBTAG00000010146.6	7	ENSBTAG00000020600.6;ENSBTAG00000000032.6;ENSBTAG00000052631.1;ENSBTAG00000003191.4;ENSBTAG00000006256.6;ENSBTAG00000010976.5;ENSBTAG00000010146.6	7	--	0
Biological process	GO:0010718	positive regulation of epithelial to mesenchymal transition	5/762 0.66%	51/19682 0.26%	0.0466438	0.389667	ENSBTAG00000021574.6;ENSBTAG00000016152.6;ENSBTAG00000014554.5;ENSBTAG00000031647.2;ENSBTAG00000003045.6	5	ENSBTAG00000021574.6;ENSBTAG00000014554.5;ENSBTAG00000003045.6	3	ENSBTAG00000016152.6;ENSBTAG00000031647.2	2
Biological process	GO:0071772	response to BMP	11/762 1.44%	160/19682 0.81%	0.0469956	0.391084	ENSBTAG00000001396.6;ENSBTAG00000009020.6;ENSBTAG00000002081.6;ENSBTAG00000013843.5;ENSBTAG00000003449.6;ENSBTAG00000010875.4;ENSBTAG00000021306.5;ENSBTAG00000005734.6;ENSBTAG00000003045.6;ENSBTAG00000020221.5;ENSBTAG00000053191.1	11	ENSBTAG00000001396.6;ENSBTAG00000002081.6;ENSBTAG00000013843.5;ENSBTAG00000003449.6;ENSBTAG00000010875.4;ENSBTAG00000021306.5;ENSBTAG00000005734.6;ENSBTAG00000003045.6;ENSBTAG00000053191.1	9	ENSBTAG00000009020.6;ENSBTAG00000020221.5	2
Biological process	GO:0071773	cellular response to BMP stimulus	11/762 1.44%	160/19682 0.81%	0.0469956	0.391084	ENSBTAG00000001396.6;ENSBTAG00000009020.6;ENSBTAG00000002081.6;ENSBTAG00000013843.5;ENSBTAG00000003449.6;ENSBTAG00000010875.4;ENSBTAG00000021306.5;ENSBTAG00000005734.6;ENSBTAG00000003045.6;ENSBTAG00000020221.5;ENSBTAG00000053191.1	11	ENSBTAG00000001396.6;ENSBTAG00000002081.6;ENSBTAG00000013843.5;ENSBTAG00000003449.6;ENSBTAG00000010875.4;ENSBTAG00000021306.5;ENSBTAG00000005734.6;ENSBTAG00000003045.6;ENSBTAG00000053191.1	9	ENSBTAG00000009020.6;ENSBTAG00000020221.5	2
Biological process	GO:0070482	response to oxygen levels	14/762 1.84%	220/19682 1.12%	0.0476374	0.395657	ENSBTAG00000001060.4;ENSBTAG00000013843.5;ENSBTAG00000005077.5;ENSBTAG00000040432.2;ENSBTAG00000005556.5;ENSBTAG00000014576.5;ENSBTAG00000007275.5;ENSBTAG00000026768.5;ENSBTAG00000013300.6;ENSBTAG00000000376.6;ENSBTAG00000003519.5;ENSBTAG00000005734.6;ENSBTAG00000014737.6;ENSBTAG00000030674.3	14	ENSBTAG00000013843.5;ENSBTAG00000014576.5;ENSBTAG00000026768.5;ENSBTAG00000013300.6;ENSBTAG00000003519.5;ENSBTAG00000005734.6;ENSBTAG00000030674.3	7	ENSBTAG00000001060.4;ENSBTAG00000005077.5;ENSBTAG00000040432.2;ENSBTAG00000005556.5;ENSBTAG00000007275.5;ENSBTAG00000000376.6;ENSBTAG00000014737.6	7
Biological process	GO:0036293	response to decreased oxygen levels	13/762 1.71%	200/19682 1.02%	0.0478322	0.396509	ENSBTAG00000001060.4;ENSBTAG00000013843.5;ENSBTAG00000005077.5;ENSBTAG00000040432.2;ENSBTAG00000005556.5;ENSBTAG00000007275.5;ENSBTAG00000026768.5;ENSBTAG00000013300.6;ENSBTAG00000000376.6;ENSBTAG00000003519.5;ENSBTAG00000005734.6;ENSBTAG00000014737.6;ENSBTAG00000030674.3	13	ENSBTAG00000013843.5;ENSBTAG00000026768.5;ENSBTAG00000013300.6;ENSBTAG00000003519.5;ENSBTAG00000005734.6;ENSBTAG00000030674.3	6	ENSBTAG00000001060.4;ENSBTAG00000005077.5;ENSBTAG00000040432.2;ENSBTAG00000005556.5;ENSBTAG00000007275.5;ENSBTAG00000000376.6;ENSBTAG00000014737.6	7
Biological process	GO:0051208	sequestering of calcium ion	8/762 1.05%	104/19682 0.53%	0.0487136	0.403037	ENSBTAG00000003289.4;ENSBTAG00000010948.5;ENSBTAG00000025250.5;ENSBTAG00000002232.6;ENSBTAG00000008099.4;ENSBTAG00000031483.3;ENSBTAG00000001725.5;ENSBTAG00000003519.5	8	ENSBTAG00000003289.4;ENSBTAG00000010948.5;ENSBTAG00000025250.5;ENSBTAG00000031483.3;ENSBTAG00000001725.5;ENSBTAG00000003519.5	6	ENSBTAG00000002232.6;ENSBTAG00000008099.4	2
Biological process	GO:0032609	interferon-gamma production	7/762 0.92%	86/19682 0.44%	0.0490018	0.403865	ENSBTAG00000006685.4;ENSBTAG00000014983.6;ENSBTAG00000000095.6;ENSBTAG00000014707.5;ENSBTAG00000030426.4;ENSBTAG00000019734.6;ENSBTAG00000020221.5	7	ENSBTAG00000006685.4;ENSBTAG00000000095.6;ENSBTAG00000014707.5;ENSBTAG00000030426.4	4	ENSBTAG00000014983.6;ENSBTAG00000019734.6;ENSBTAG00000020221.5	3
Biological process	GO:0032649	regulation of interferon-gamma production	7/762 0.92%	86/19682 0.44%	0.0490018	0.403865	ENSBTAG00000006685.4;ENSBTAG00000014983.6;ENSBTAG00000000095.6;ENSBTAG00000014707.5;ENSBTAG00000030426.4;ENSBTAG00000019734.6;ENSBTAG00000020221.5	7	ENSBTAG00000006685.4;ENSBTAG00000000095.6;ENSBTAG00000014707.5;ENSBTAG00000030426.4	4	ENSBTAG00000014983.6;ENSBTAG00000019734.6;ENSBTAG00000020221.5	3
Biological process	GO:0051480	regulation of cytosolic calcium ion concentration	4/762 0.52%	36/19682 0.18%	0.049298	0.404753	ENSBTAG00000007169.6;ENSBTAG00000002232.6;ENSBTAG00000014600.6;ENSBTAG00000020221.5	4	ENSBTAG00000007169.6	1	ENSBTAG00000002232.6;ENSBTAG00000014600.6;ENSBTAG00000020221.5	3
Biological process	GO:0055078	sodium ion homeostasis	4/762 0.52%	36/19682 0.18%	0.049298	0.404753	ENSBTAG00000034871.4;ENSBTAG00000006630.6;ENSBTAG00000019961.5;ENSBTAG00000014486.6	4	ENSBTAG00000034871.4;ENSBTAG00000006630.6;ENSBTAG00000019961.5;ENSBTAG00000014486.6	4	--	0
Biological process	GO:0006937	regulation of muscle contraction	9/762 1.18%	123/19682 0.62%	0.0495463	0.406015	ENSBTAG00000010948.5;ENSBTAG00000027412.4;ENSBTAG00000007169.6;ENSBTAG00000010880.6;ENSBTAG00000020569.7;ENSBTAG00000031483.3;ENSBTAG00000045699.2;ENSBTAG00000013300.6;ENSBTAG00000008059.5	9	ENSBTAG00000010948.5;ENSBTAG00000027412.4;ENSBTAG00000007169.6;ENSBTAG00000010880.6;ENSBTAG00000031483.3;ENSBTAG00000013300.6;ENSBTAG00000008059.5	7	ENSBTAG00000020569.7;ENSBTAG00000045699.2	2
Biological process	GO:0001912	positive regulation of leukocyte mediated cytotoxicity	5/762 0.66%	52/19682 0.26%	0.0500321	0.408437	ENSBTAG00000000966.6;ENSBTAG00000014983.6;ENSBTAG00000012403.6;ENSBTAG00000030426.4;ENSBTAG00000051183.1	5	ENSBTAG00000000966.6;ENSBTAG00000012403.6;ENSBTAG00000030426.4	3	ENSBTAG00000014983.6;ENSBTAG00000051183.1	2
Biological process	GO:0050832	defense response to fungus	5/762 0.66%	52/19682 0.26%	0.0500321	0.408437	ENSBTAG00000012406.6;ENSBTAG00000014546.6;ENSBTAG00000012403.6;ENSBTAG00000002635.4;ENSBTAG00000047449.2	5	ENSBTAG00000012406.6;ENSBTAG00000014546.6;ENSBTAG00000012403.6	3	ENSBTAG00000002635.4;ENSBTAG00000047449.2	2
Biological process	GO:0007179	transforming growth factor beta receptor signaling pathway	11/762 1.44%	162/19682 0.82%	0.0505774	0.411951	ENSBTAG00000001301.4;ENSBTAG00000018965.6;ENSBTAG00000013843.5;ENSBTAG00000011324.5;ENSBTAG00000001537.5;ENSBTAG00000016152.6;ENSBTAG00000016169.5;ENSBTAG00000053735.1;ENSBTAG00000004322.6;ENSBTAG00000031647.2;ENSBTAG00000003045.6	11	ENSBTAG00000001301.4;ENSBTAG00000018965.6;ENSBTAG00000013843.5;ENSBTAG00000011324.5;ENSBTAG00000001537.5;ENSBTAG00000016169.5;ENSBTAG00000003045.6	7	ENSBTAG00000016152.6;ENSBTAG00000053735.1;ENSBTAG00000004322.6;ENSBTAG00000031647.2	4
Biological process	GO:0001818	negative regulation of cytokine production	14/762 1.84%	222/19682 1.13%	0.0506695	0.411951	ENSBTAG00000001301.4;ENSBTAG00000006685.4;ENSBTAG00000014983.6;ENSBTAG00000039861.3;ENSBTAG00000020602.6;ENSBTAG00000000095.6;ENSBTAG00000001537.5;ENSBTAG00000000813.6;ENSBTAG00000012403.6;ENSBTAG00000047302.2;ENSBTAG00000007275.5;ENSBTAG00000017715.6;ENSBTAG00000031476.4;ENSBTAG00000005734.6	14	ENSBTAG00000001301.4;ENSBTAG00000006685.4;ENSBTAG00000039861.3;ENSBTAG00000020602.6;ENSBTAG00000000095.6;ENSBTAG00000001537.5;ENSBTAG00000000813.6;ENSBTAG00000012403.6;ENSBTAG00000047302.2;ENSBTAG00000017715.6;ENSBTAG00000005734.6	11	ENSBTAG00000014983.6;ENSBTAG00000007275.5;ENSBTAG00000031476.4	3
Biological process	GO:0009593	detection of chemical stimulus	8/762 1.05%	105/19682 0.53%	0.0510286	0.411951	ENSBTAG00000003749.6;ENSBTAG00000014546.6;ENSBTAG00000031483.3;ENSBTAG00000032265.3;ENSBTAG00000047302.2;ENSBTAG00000007275.5;ENSBTAG00000040188.3;ENSBTAG00000009235.6	8	ENSBTAG00000014546.6;ENSBTAG00000031483.3;ENSBTAG00000032265.3;ENSBTAG00000047302.2;ENSBTAG00000040188.3;ENSBTAG00000009235.6	6	ENSBTAG00000003749.6;ENSBTAG00000007275.5	2
Biological process	GO:0044409	entry into host	8/762 1.05%	105/19682 0.53%	0.0510286	0.411951	novel.910;ENSBTAG00000013167.5;ENSBTAG00000049371.1;ENSBTAG00000049044.1;ENSBTAG00000052306.1;ENSBTAG00000019017.4;novel.3305;novel.1844	8	novel.910;ENSBTAG00000013167.5;ENSBTAG00000049371.1;ENSBTAG00000049044.1;ENSBTAG00000052306.1;ENSBTAG00000019017.4;novel.3305;novel.1844	8	--	0
Biological process	GO:0061041	regulation of wound healing	8/762 1.05%	105/19682 0.53%	0.0510286	0.411951	ENSBTAG00000014546.6;ENSBTAG00000011324.5;ENSBTAG00000040432.2;ENSBTAG00000010976.5;ENSBTAG00000014541.6;ENSBTAG00000019533.4;ENSBTAG00000051083.1;ENSBTAG00000003950.5	8	ENSBTAG00000014546.6;ENSBTAG00000011324.5;ENSBTAG00000010976.5;ENSBTAG00000019533.4;ENSBTAG00000051083.1;ENSBTAG00000003950.5	6	ENSBTAG00000040432.2;ENSBTAG00000014541.6	2
Biological process	GO:0071560	cellular response to transforming growth factor beta stimulus	13/762 1.71%	202/19682 1.03%	0.0510382	0.411951	ENSBTAG00000001301.4;ENSBTAG00000018965.6;ENSBTAG00000013843.5;ENSBTAG00000011324.5;ENSBTAG00000001537.5;ENSBTAG00000016152.6;ENSBTAG00000016169.5;ENSBTAG00000053735.1;ENSBTAG00000004322.6;ENSBTAG00000051083.1;ENSBTAG00000031647.2;ENSBTAG00000003045.6;ENSBTAG00000020221.5	13	ENSBTAG00000001301.4;ENSBTAG00000018965.6;ENSBTAG00000013843.5;ENSBTAG00000011324.5;ENSBTAG00000001537.5;ENSBTAG00000016169.5;ENSBTAG00000051083.1;ENSBTAG00000003045.6	8	ENSBTAG00000016152.6;ENSBTAG00000053735.1;ENSBTAG00000004322.6;ENSBTAG00000031647.2;ENSBTAG00000020221.5	5
Biological process	GO:0034143	regulation of toll-like receptor 4 signaling pathway	3/762 0.39%	22/19682 0.11%	0.0514979	0.412473	ENSBTAG00000012774.5;ENSBTAG00000047302.2;ENSBTAG00000007275.5	3	ENSBTAG00000012774.5;ENSBTAG00000047302.2	2	ENSBTAG00000007275.5	1
Biological process	GO:0090103	cochlea morphogenesis	3/762 0.39%	22/19682 0.11%	0.0514979	0.412473	ENSBTAG00000018161.6;ENSBTAG00000002123.4;ENSBTAG00000020221.5	3	ENSBTAG00000018161.6;ENSBTAG00000002123.4	2	ENSBTAG00000020221.5	1
Biological process	GO:0098962	regulation of postsynaptic neurotransmitter receptor activity	3/762 0.39%	22/19682 0.11%	0.0514979	0.412473	novel.2052;ENSBTAG00000000813.6;ENSBTAG00000051728.1	3	ENSBTAG00000000813.6	1	novel.2052;ENSBTAG00000051728.1	2
Biological process	GO:0110150	negative regulation of biomineralization	3/762 0.39%	22/19682 0.11%	0.0514979	0.412473	ENSBTAG00000031355.2;ENSBTAG00000021830.7;ENSBTAG00000003806.6	3	ENSBTAG00000031355.2;ENSBTAG00000003806.6	2	ENSBTAG00000021830.7	1
Biological process	GO:0044000	movement in host	9/762 1.18%	124/19682 0.63%	0.0516792	0.412473	novel.910;ENSBTAG00000013167.5;ENSBTAG00000049371.1;ENSBTAG00000049044.1;ENSBTAG00000052306.1;ENSBTAG00000048825.1;ENSBTAG00000019017.4;novel.3305;novel.1844	9	novel.910;ENSBTAG00000013167.5;ENSBTAG00000049371.1;ENSBTAG00000049044.1;ENSBTAG00000052306.1;ENSBTAG00000048825.1;ENSBTAG00000019017.4;novel.3305;novel.1844	9	--	0
Biological process	GO:0090090	negative regulation of canonical Wnt signaling pathway	9/762 1.18%	124/19682 0.63%	0.0516792	0.412473	ENSBTAG00000018161.6;ENSBTAG00000003455.6;ENSBTAG00000021574.6;ENSBTAG00000006256.6;ENSBTAG00000016152.6;ENSBTAG00000008596.6;ENSBTAG00000008132.6;ENSBTAG00000012295.6;ENSBTAG00000020221.5	9	ENSBTAG00000018161.6;ENSBTAG00000021574.6;ENSBTAG00000006256.6	3	ENSBTAG00000003455.6;ENSBTAG00000016152.6;ENSBTAG00000008596.6;ENSBTAG00000008132.6;ENSBTAG00000012295.6;ENSBTAG00000020221.5	6
Biological process	GO:1903706	regulation of hemopoiesis	21/762 2.76%	370/19682 1.88%	0.0525225	0.415102	ENSBTAG00000003289.4;ENSBTAG00000000283.6;ENSBTAG00000018965.6;ENSBTAG00000025250.5;ENSBTAG00000012774.5;ENSBTAG00000046383.2;ENSBTAG00000003396.5;ENSBTAG00000014983.6;ENSBTAG00000011193.4;ENSBTAG00000020883.5;ENSBTAG00000006738.6;ENSBTAG00000007275.5;ENSBTAG00000014707.5;ENSBTAG00000008132.6;ENSBTAG00000031355.2;ENSBTAG00000031214.4;ENSBTAG00000031476.4;ENSBTAG00000004322.6;ENSBTAG00000016698.5;…	21	ENSBTAG00000003289.4;ENSBTAG00000000283.6;ENSBTAG00000018965.6;ENSBTAG00000025250.5;ENSBTAG00000012774.5;ENSBTAG00000046383.2;ENSBTAG00000003396.5;ENSBTAG00000011193.4;ENSBTAG00000006738.6;ENSBTAG00000014707.5;ENSBTAG00000031355.2;ENSBTAG00000031214.4;ENSBTAG00000016698.5;ENSBTAG00000014824.6	14	ENSBTAG00000014983.6;ENSBTAG00000020883.5;ENSBTAG00000007275.5;ENSBTAG00000008132.6;ENSBTAG00000031476.4;ENSBTAG00000004322.6;ENSBTAG00000051184.1	7
Biological process	GO:0043525	positive regulation of neuron apoptotic process	5/762 0.66%	53/19682 0.27%	0.0535611	0.415102	ENSBTAG00000003289.4;ENSBTAG00000018016.4;ENSBTAG00000025250.5;ENSBTAG00000013300.6;ENSBTAG00000051184.1	5	ENSBTAG00000003289.4;ENSBTAG00000018016.4;ENSBTAG00000025250.5;ENSBTAG00000013300.6	4	ENSBTAG00000051184.1	1
Biological process	GO:0061180	mammary gland epithelium development	5/762 0.66%	53/19682 0.27%	0.0535611	0.415102	ENSBTAG00000000283.6;ENSBTAG00000010875.4;ENSBTAG00000051083.1;ENSBTAG00000020221.5;ENSBTAG00000010682.6	5	ENSBTAG00000000283.6;ENSBTAG00000010875.4;ENSBTAG00000051083.1;ENSBTAG00000010682.6	4	ENSBTAG00000020221.5	1
Biological process	GO:1905330	regulation of morphogenesis of an epithelium	5/762 0.66%	53/19682 0.27%	0.0535611	0.415102	ENSBTAG00000001725.5;ENSBTAG00000012295.6;ENSBTAG00000051083.1;ENSBTAG00000003510.4;ENSBTAG00000020221.5	5	ENSBTAG00000001725.5;ENSBTAG00000051083.1	2	ENSBTAG00000012295.6;ENSBTAG00000003510.4;ENSBTAG00000020221.5	3
Biological process	GO:2001258	negative regulation of cation channel activity	5/762 0.66%	53/19682 0.27%	0.0535611	0.415102	ENSBTAG00000010948.5;ENSBTAG00000049473.1;ENSBTAG00000007596.5;ENSBTAG00000031483.3;ENSBTAG00000019052.7	5	ENSBTAG00000010948.5;ENSBTAG00000049473.1;ENSBTAG00000031483.3;ENSBTAG00000019052.7	4	ENSBTAG00000007596.5	1
Biological process	GO:0042490	mechanoreceptor differentiation	6/762 0.79%	70/19682 0.36%	0.0535635	0.415102	ENSBTAG00000027412.4;ENSBTAG00000007319.5;ENSBTAG00000001537.5;ENSBTAG00000006031.6;ENSBTAG00000013300.6;ENSBTAG00000031476.4	6	ENSBTAG00000027412.4;ENSBTAG00000001537.5;ENSBTAG00000013300.6	3	ENSBTAG00000007319.5;ENSBTAG00000006031.6;ENSBTAG00000031476.4	3
Biological process	GO:0060338	regulation of type I interferon-mediated signaling pathway	4/762 0.52%	37/19682 0.19%	0.0536482	0.415102	ENSBTAG00000012406.6;ENSBTAG00000039861.3;ENSBTAG00000014707.5;ENSBTAG00000020221.5	4	ENSBTAG00000012406.6;ENSBTAG00000039861.3;ENSBTAG00000014707.5	3	ENSBTAG00000020221.5	1
Biological process	GO:0030003	cellular cation homeostasis	24/762 3.15%	436/19682 2.22%	0.0538414	0.415102	ENSBTAG00000003289.4;ENSBTAG00000010948.5;ENSBTAG00000027412.4;ENSBTAG00000025250.5;ENSBTAG00000007169.6;ENSBTAG00000003506.5;ENSBTAG00000032764.4;ENSBTAG00000014113.4;ENSBTAG00000005077.5;ENSBTAG00000002232.6;ENSBTAG00000021775.6;ENSBTAG00000008099.4;ENSBTAG00000031483.3;ENSBTAG00000015793.5;ENSBTAG00000013300.6;ENSBTAG00000031355.2;ENSBTAG00000001725.5;ENSBTAG00000003519.5;ENSBTAG00000034138.4;…	24	ENSBTAG00000003289.4;ENSBTAG00000010948.5;ENSBTAG00000027412.4;ENSBTAG00000025250.5;ENSBTAG00000007169.6;ENSBTAG00000032764.4;ENSBTAG00000014113.4;ENSBTAG00000021775.6;ENSBTAG00000031483.3;ENSBTAG00000013300.6;ENSBTAG00000031355.2;ENSBTAG00000001725.5;ENSBTAG00000003519.5;ENSBTAG00000034138.4;ENSBTAG00000016698.5;ENSBTAG00000019961.5;ENSBTAG00000014486.6	17	ENSBTAG00000003506.5;ENSBTAG00000005077.5;ENSBTAG00000002232.6;ENSBTAG00000008099.4;ENSBTAG00000015793.5;ENSBTAG00000014600.6;ENSBTAG00000020221.5	7
Biological process	GO:0050807	regulation of synapse organization	13/762 1.71%	204/19682 1.04%	0.0543887	0.415102	ENSBTAG00000000032.6;ENSBTAG00000052631.1;ENSBTAG00000004399.5;ENSBTAG00000020244.5;ENSBTAG00000018179.6;ENSBTAG00000006256.6;ENSBTAG00000004249.6;ENSBTAG00000007275.5;ENSBTAG00000006732.6;ENSBTAG00000010916.6;ENSBTAG00000048825.1;ENSBTAG00000051541.1;ENSBTAG00000020221.5	13	ENSBTAG00000000032.6;ENSBTAG00000052631.1;ENSBTAG00000006256.6;ENSBTAG00000010916.6;ENSBTAG00000048825.1;ENSBTAG00000051541.1	6	ENSBTAG00000004399.5;ENSBTAG00000020244.5;ENSBTAG00000018179.6;ENSBTAG00000004249.6;ENSBTAG00000007275.5;ENSBTAG00000006732.6;ENSBTAG00000020221.5	7
Biological process	GO:0002536	respiratory burst involved in inflammatory response	2/762 0.26%	10/19682 0.05%	0.0548121	0.415102	ENSBTAG00000047302.2;ENSBTAG00000016698.5	2	ENSBTAG00000047302.2;ENSBTAG00000016698.5	2	--	0
Biological process	GO:0002645	positive regulation of tolerance induction	2/762 0.26%	10/19682 0.05%	0.0548121	0.415102	ENSBTAG00000020602.6;ENSBTAG00000000095.6	2	ENSBTAG00000020602.6;ENSBTAG00000000095.6	2	--	0
Biological process	GO:0003163	sinoatrial node development	2/762 0.26%	10/19682 0.05%	0.0548121	0.415102	ENSBTAG00000018161.6;ENSBTAG00000005734.6	2	ENSBTAG00000018161.6;ENSBTAG00000005734.6	2	--	0
Biological process	GO:0003198	epithelial to mesenchymal transition involved in endocardial cushion formation	2/762 0.26%	10/19682 0.05%	0.0548121	0.415102	ENSBTAG00000010875.4;ENSBTAG00000014554.5	2	ENSBTAG00000010875.4;ENSBTAG00000014554.5	2	--	0
Biological process	GO:0006568	tryptophan metabolic process	2/762 0.26%	10/19682 0.05%	0.0548121	0.415102	ENSBTAG00000005725.5;ENSBTAG00000020602.6	2	ENSBTAG00000005725.5;ENSBTAG00000020602.6	2	--	0
Biological process	GO:0006586	indolalkylamine metabolic process	2/762 0.26%	10/19682 0.05%	0.0548121	0.415102	ENSBTAG00000005725.5;ENSBTAG00000020602.6	2	ENSBTAG00000005725.5;ENSBTAG00000020602.6	2	--	0
Biological process	GO:0010832	negative regulation of myotube differentiation	2/762 0.26%	10/19682 0.05%	0.0548121	0.415102	ENSBTAG00000046010.2;ENSBTAG00000031849.3	2	ENSBTAG00000031849.3	1	ENSBTAG00000046010.2	1
Biological process	GO:0010889	regulation of sequestering of triglyceride	2/762 0.26%	10/19682 0.05%	0.0548121	0.415102	ENSBTAG00000012855.6;ENSBTAG00000007275.5	2	--	0	ENSBTAG00000012855.6;ENSBTAG00000007275.5	2
Biological process	GO:0014848	urinary tract smooth muscle contraction	2/762 0.26%	10/19682 0.05%	0.0548121	0.415102	ENSBTAG00000013300.6;ENSBTAG00000000376.6	2	ENSBTAG00000013300.6	1	ENSBTAG00000000376.6	1
Biological process	GO:0030948	negative regulation of vascular endothelial growth factor receptor signaling pathway	2/762 0.26%	10/19682 0.05%	0.0548121	0.415102	ENSBTAG00000011324.5;ENSBTAG00000003510.4	2	ENSBTAG00000011324.5	1	ENSBTAG00000003510.4	1
Biological process	GO:0035457	cellular response to interferon-alpha	2/762 0.26%	10/19682 0.05%	0.0548121	0.415102	ENSBTAG00000039861.3;ENSBTAG00000034918.3	2	ENSBTAG00000039861.3;ENSBTAG00000034918.3	2	--	0
Biological process	GO:0035745	T-helper 2 cell cytokine production	2/762 0.26%	10/19682 0.05%	0.0548121	0.415102	ENSBTAG00000016061.4;ENSBTAG00000012403.6	2	ENSBTAG00000016061.4;ENSBTAG00000012403.6	2	--	0
Biological process	GO:0042135	neurotransmitter catabolic process	2/762 0.26%	10/19682 0.05%	0.0548121	0.415102	ENSBTAG00000019516.6;ENSBTAG00000051541.1	2	ENSBTAG00000019516.6;ENSBTAG00000051541.1	2	--	0
Biological process	GO:0045986	negative regulation of smooth muscle contraction	2/762 0.26%	10/19682 0.05%	0.0548121	0.415102	ENSBTAG00000027412.4;ENSBTAG00000013300.6	2	ENSBTAG00000027412.4;ENSBTAG00000013300.6	2	--	0
Biological process	GO:0060601	lateral sprouting from an epithelium	2/762 0.26%	10/19682 0.05%	0.0548121	0.415102	ENSBTAG00000008036.5;ENSBTAG00000020221.5	2	ENSBTAG00000008036.5	1	ENSBTAG00000020221.5	1
Biological process	GO:0061643	chemorepulsion of axon	2/762 0.26%	10/19682 0.05%	0.0548121	0.415102	ENSBTAG00000010138.5;ENSBTAG00000020221.5	2	ENSBTAG00000010138.5	1	ENSBTAG00000020221.5	1
Biological process	GO:0086069	bundle of His cell to Purkinje myocyte communication	2/762 0.26%	10/19682 0.05%	0.0548121	0.415102	ENSBTAG00000020569.7;ENSBTAG00000045699.2	2	--	0	ENSBTAG00000020569.7;ENSBTAG00000045699.2	2
Biological process	GO:1901388	regulation of transforming growth factor beta activation	2/762 0.26%	10/19682 0.05%	0.0548121	0.415102	ENSBTAG00000001301.4;ENSBTAG00000005734.6	2	ENSBTAG00000001301.4;ENSBTAG00000005734.6	2	--	0
Biological process	GO:1901857	positive regulation of cellular respiration	2/762 0.26%	10/19682 0.05%	0.0548121	0.415102	ENSBTAG00000018016.4;ENSBTAG00000039861.3	2	ENSBTAG00000018016.4;ENSBTAG00000039861.3	2	--	0
Biological process	GO:2000551	regulation of T-helper 2 cell cytokine production	2/762 0.26%	10/19682 0.05%	0.0548121	0.415102	ENSBTAG00000016061.4;ENSBTAG00000012403.6	2	ENSBTAG00000016061.4;ENSBTAG00000012403.6	2	--	0
Biological process	GO:0006820	anion transport	25/762 3.28%	459/19682 2.33%	0.0551429	0.416873	ENSBTAG00000001981.6;novel.596;ENSBTAG00000010948.5;ENSBTAG00000045580.2;ENSBTAG00000047764.2;ENSBTAG00000021775.6;ENSBTAG00000014861.6;ENSBTAG00000015596.6;ENSBTAG00000006630.6;ENSBTAG00000047383.2;ENSBTAG00000052720.1;ENSBTAG00000002290.6;ENSBTAG00000021830.7;novel.597;ENSBTAG00000006894.6;ENSBTAG00000015061.6;ENSBTAG00000054768.1;novel.581;ENSBTAG00000002585.6;ENSBTAG00000000873.6;novel.582;no…	25	novel.596;ENSBTAG00000010948.5;ENSBTAG00000021775.6;ENSBTAG00000015596.6;ENSBTAG00000006630.6;ENSBTAG00000002290.6;ENSBTAG00000006894.6;ENSBTAG00000015061.6;ENSBTAG00000054768.1;novel.581;ENSBTAG00000000873.6;novel.582;novel.3324;novel.3308;ENSBTAG00000053191.1;ENSBTAG00000032068.4	16	ENSBTAG00000001981.6;ENSBTAG00000045580.2;ENSBTAG00000047764.2;ENSBTAG00000014861.6;ENSBTAG00000047383.2;ENSBTAG00000052720.1;ENSBTAG00000021830.7;novel.597;ENSBTAG00000002585.6	9
Biological process	GO:0009611	response to wounding	25/762 3.28%	460/19682 2.34%	0.0562759	0.42469	ENSBTAG00000046690.2;ENSBTAG00000027412.4;ENSBTAG00000007169.6;ENSBTAG00000014546.6;ENSBTAG00000013843.5;ENSBTAG00000011324.5;ENSBTAG00000012302.5;ENSBTAG00000008036.5;ENSBTAG00000040432.2;ENSBTAG00000008300.6;ENSBTAG00000001537.5;ENSBTAG00000007275.5;ENSBTAG00000010976.5;ENSBTAG00000019947.6;ENSBTAG00000031355.2;ENSBTAG00000014541.6;ENSBTAG00000003519.5;ENSBTAG00000019533.4;ENSBTAG00000051083.1;…	25	ENSBTAG00000046690.2;ENSBTAG00000027412.4;ENSBTAG00000007169.6;ENSBTAG00000014546.6;ENSBTAG00000013843.5;ENSBTAG00000011324.5;ENSBTAG00000008036.5;ENSBTAG00000008300.6;ENSBTAG00000001537.5;ENSBTAG00000010976.5;ENSBTAG00000031355.2;ENSBTAG00000003519.5;ENSBTAG00000019533.4;ENSBTAG00000051083.1;ENSBTAG00000048825.1;ENSBTAG00000022635.5;ENSBTAG00000003950.5;ENSBTAG00000010682.6	18	ENSBTAG00000012302.5;ENSBTAG00000040432.2;ENSBTAG00000007275.5;ENSBTAG00000019947.6;ENSBTAG00000014541.6;ENSBTAG00000031647.2;ENSBTAG00000020221.5	7
Biological process	GO:0001736	establishment of planar polarity	6/762 0.79%	71/19682 0.36%	0.0566832	0.424801	ENSBTAG00000003455.6;ENSBTAG00000008036.5;ENSBTAG00000016152.6;ENSBTAG00000008596.6;ENSBTAG00000012295.6;ENSBTAG00000020221.5	6	ENSBTAG00000008036.5	1	ENSBTAG00000003455.6;ENSBTAG00000016152.6;ENSBTAG00000008596.6;ENSBTAG00000012295.6;ENSBTAG00000020221.5	5
Biological process	GO:0007164	establishment of tissue polarity	6/762 0.79%	71/19682 0.36%	0.0566832	0.424801	ENSBTAG00000003455.6;ENSBTAG00000008036.5;ENSBTAG00000016152.6;ENSBTAG00000008596.6;ENSBTAG00000012295.6;ENSBTAG00000020221.5	6	ENSBTAG00000008036.5	1	ENSBTAG00000003455.6;ENSBTAG00000016152.6;ENSBTAG00000008596.6;ENSBTAG00000012295.6;ENSBTAG00000020221.5	5
Biological process	GO:0019915	lipid storage	6/762 0.79%	71/19682 0.36%	0.0566832	0.424801	ENSBTAG00000012855.6;ENSBTAG00000006566.6;ENSBTAG00000007275.5;ENSBTAG00000021830.7;ENSBTAG00000034138.4;ENSBTAG00000053071.1	6	ENSBTAG00000006566.6;ENSBTAG00000034138.4;ENSBTAG00000053071.1	3	ENSBTAG00000012855.6;ENSBTAG00000007275.5;ENSBTAG00000021830.7	3
Biological process	GO:0002367	cytokine production involved in immune response	7/762 0.92%	89/19682 0.45%	0.0570322	0.424801	ENSBTAG00000038235.4;ENSBTAG00000006685.4;ENSBTAG00000016061.4;ENSBTAG00000003366.7;ENSBTAG00000012403.6;ENSBTAG00000006566.6;ENSBTAG00000020221.5	7	ENSBTAG00000038235.4;ENSBTAG00000006685.4;ENSBTAG00000016061.4;ENSBTAG00000003366.7;ENSBTAG00000012403.6;ENSBTAG00000006566.6	6	ENSBTAG00000020221.5	1
Biological process	GO:0002718	regulation of cytokine production involved in immune response	7/762 0.92%	89/19682 0.45%	0.0570322	0.424801	ENSBTAG00000038235.4;ENSBTAG00000006685.4;ENSBTAG00000016061.4;ENSBTAG00000003366.7;ENSBTAG00000012403.6;ENSBTAG00000006566.6;ENSBTAG00000020221.5	7	ENSBTAG00000038235.4;ENSBTAG00000006685.4;ENSBTAG00000016061.4;ENSBTAG00000003366.7;ENSBTAG00000012403.6;ENSBTAG00000006566.6	6	ENSBTAG00000020221.5	1
Biological process	GO:0046148	pigment biosynthetic process	5/762 0.66%	54/19682 0.27%	0.0572311	0.424801	ENSBTAG00000022027.3;ENSBTAG00000002232.6;ENSBTAG00000034077.4;ENSBTAG00000006342.4;ENSBTAG00000020221.5	5	ENSBTAG00000022027.3;ENSBTAG00000006342.4	2	ENSBTAG00000002232.6;ENSBTAG00000034077.4;ENSBTAG00000020221.5	3
Biological process	GO:0070265	necrotic cell death	5/762 0.66%	54/19682 0.27%	0.0572311	0.424801	ENSBTAG00000018016.4;ENSBTAG00000012406.6;ENSBTAG00000016711.4;ENSBTAG00000049507.1;ENSBTAG00000003519.5	5	ENSBTAG00000018016.4;ENSBTAG00000012406.6;ENSBTAG00000016711.4;ENSBTAG00000049507.1;ENSBTAG00000003519.5	5	--	0
Biological process	GO:0010880	regulation of release of sequestered calcium ion into cytosol by sarcoplasmic reticulum	3/762 0.39%	23/19682 0.12%	0.0575767	0.424801	ENSBTAG00000010948.5;ENSBTAG00000031483.3;ENSBTAG00000003519.5	3	ENSBTAG00000010948.5;ENSBTAG00000031483.3;ENSBTAG00000003519.5	3	--	0
Biological process	GO:0060317	cardiac epithelial to mesenchymal transition	3/762 0.39%	23/19682 0.12%	0.0575767	0.424801	ENSBTAG00000020244.5;ENSBTAG00000010875.4;ENSBTAG00000014554.5	3	ENSBTAG00000010875.4;ENSBTAG00000014554.5	2	ENSBTAG00000020244.5	1
Biological process	GO:0061081	positive regulation of myeloid leukocyte cytokine production involved in immune response	3/762 0.39%	23/19682 0.12%	0.0575767	0.424801	ENSBTAG00000038235.4;ENSBTAG00000003366.7;ENSBTAG00000020221.5	3	ENSBTAG00000038235.4;ENSBTAG00000003366.7	2	ENSBTAG00000020221.5	1
Biological process	GO:0061311	cell surface receptor signaling pathway involved in heart development	3/762 0.39%	23/19682 0.12%	0.0575767	0.424801	ENSBTAG00000010875.4;ENSBTAG00000014554.5;ENSBTAG00000020221.5	3	ENSBTAG00000010875.4;ENSBTAG00000014554.5	2	ENSBTAG00000020221.5	1
Biological process	GO:0062009	secondary palate development	3/762 0.39%	23/19682 0.12%	0.0575767	0.424801	ENSBTAG00000001301.4;ENSBTAG00000007319.5;ENSBTAG00000020221.5	3	ENSBTAG00000001301.4	1	ENSBTAG00000007319.5;ENSBTAG00000020221.5	2
Biological process	GO:0150077	regulation of neuroinflammatory response	3/762 0.39%	23/19682 0.12%	0.0575767	0.424801	ENSBTAG00000018016.4;ENSBTAG00000007275.5;ENSBTAG00000040144.3	3	ENSBTAG00000018016.4;ENSBTAG00000040144.3	2	ENSBTAG00000007275.5	1
Biological process	GO:0072507	divalent inorganic cation homeostasis	17/762 2.23%	289/19682 1.47%	0.0580084	0.426466	ENSBTAG00000003289.4;ENSBTAG00000010948.5;ENSBTAG00000025250.5;ENSBTAG00000007169.6;ENSBTAG00000014113.4;ENSBTAG00000005077.5;ENSBTAG00000002232.6;ENSBTAG00000008099.4;ENSBTAG00000031483.3;ENSBTAG00000019052.7;ENSBTAG00000031355.2;ENSBTAG00000001725.5;ENSBTAG00000003519.5;ENSBTAG00000034138.4;ENSBTAG00000014600.6;ENSBTAG00000020221.5;ENSBTAG00000002888.6	17	ENSBTAG00000003289.4;ENSBTAG00000010948.5;ENSBTAG00000025250.5;ENSBTAG00000007169.6;ENSBTAG00000014113.4;ENSBTAG00000031483.3;ENSBTAG00000019052.7;ENSBTAG00000031355.2;ENSBTAG00000001725.5;ENSBTAG00000003519.5;ENSBTAG00000034138.4;ENSBTAG00000002888.6	12	ENSBTAG00000005077.5;ENSBTAG00000002232.6;ENSBTAG00000008099.4;ENSBTAG00000014600.6;ENSBTAG00000020221.5	5
Biological process	GO:0002686	negative regulation of leukocyte migration	4/762 0.52%	38/19682 0.19%	0.0581996	0.426466	ENSBTAG00000011324.5;ENSBTAG00000005077.5;ENSBTAG00000019533.4;ENSBTAG00000016698.5	4	ENSBTAG00000011324.5;ENSBTAG00000019533.4;ENSBTAG00000016698.5	3	ENSBTAG00000005077.5	1
Biological process	GO:0010591	regulation of lamellipodium assembly	4/762 0.52%	38/19682 0.19%	0.0581996	0.426466	ENSBTAG00000000032.6;ENSBTAG00000052631.1;ENSBTAG00000003191.4;ENSBTAG00000010146.6	4	ENSBTAG00000000032.6;ENSBTAG00000052631.1;ENSBTAG00000003191.4;ENSBTAG00000010146.6	4	--	0
Biological process	GO:0014037	Schwann cell differentiation	4/762 0.52%	38/19682 0.19%	0.0581996	0.426466	ENSBTAG00000027412.4;ENSBTAG00000012604.4;ENSBTAG00000019097.6;ENSBTAG00000022635.5	4	ENSBTAG00000027412.4;ENSBTAG00000022635.5	2	ENSBTAG00000012604.4;ENSBTAG00000019097.6	2
Biological process	GO:0099504	synaptic vesicle cycle	12/762 1.57%	186/19682 0.95%	0.0583109	0.426554	ENSBTAG00000011397.6;ENSBTAG00000040103.3;ENSBTAG00000007169.6;ENSBTAG00000046142.2;ENSBTAG00000034555.4;ENSBTAG00000018004.6;ENSBTAG00000008323.5;ENSBTAG00000003531.6;ENSBTAG00000019947.6;ENSBTAG00000009803.6;ENSBTAG00000005031.5;ENSBTAG00000014103.6	12	ENSBTAG00000011397.6;ENSBTAG00000040103.3;ENSBTAG00000007169.6;ENSBTAG00000034555.4;ENSBTAG00000018004.6;ENSBTAG00000008323.5;ENSBTAG00000003531.6;ENSBTAG00000005031.5;ENSBTAG00000014103.6	9	ENSBTAG00000046142.2;ENSBTAG00000019947.6;ENSBTAG00000009803.6	3
Biological process	GO:0050829	defense response to Gram-negative bacterium	7/762 0.92%	90/19682 0.46%	0.0598795	0.436022	novel.2036;ENSBTAG00000052092.1;ENSBTAG00000053545.1;ENSBTAG00000050618.1;ENSBTAG00000014983.6;ENSBTAG00000047302.2;ENSBTAG00000007275.5	7	novel.2036;ENSBTAG00000052092.1;ENSBTAG00000053545.1;ENSBTAG00000050618.1;ENSBTAG00000047302.2	5	ENSBTAG00000014983.6;ENSBTAG00000007275.5	2
Biological process	GO:0009123	nucleoside monophosphate metabolic process	6/762 0.79%	72/19682 0.37%	0.0599098	0.436022	ENSBTAG00000008419.6;ENSBTAG00000017616.6;ENSBTAG00000001325.5;ENSBTAG00000008428.5;ENSBTAG00000006305.5;ENSBTAG00000030674.3	6	ENSBTAG00000017616.6;ENSBTAG00000001325.5;ENSBTAG00000008428.5;ENSBTAG00000006305.5;ENSBTAG00000030674.3	5	ENSBTAG00000008419.6	1
Biological process	GO:0031016	pancreas development	6/762 0.79%	72/19682 0.37%	0.0599098	0.436022	ENSBTAG00000021574.6;ENSBTAG00000046010.2;ENSBTAG00000019497.5;ENSBTAG00000031476.4;ENSBTAG00000005734.6;ENSBTAG00000020221.5	6	ENSBTAG00000021574.6;ENSBTAG00000005734.6	2	ENSBTAG00000046010.2;ENSBTAG00000019497.5;ENSBTAG00000031476.4;ENSBTAG00000020221.5	4
Biological process	GO:0048738	cardiac muscle tissue development	12/762 1.57%	187/19682 0.95%	0.0602291	0.437551	ENSBTAG00000018161.6;ENSBTAG00000030182.4;ENSBTAG00000013339.7;ENSBTAG00000000698.6;ENSBTAG00000007109.6;ENSBTAG00000010875.4;ENSBTAG00000031476.4;ENSBTAG00000005734.6;ENSBTAG00000051184.1;ENSBTAG00000020221.5;ENSBTAG00000007439.7;ENSBTAG00000053191.1	12	ENSBTAG00000018161.6;ENSBTAG00000030182.4;ENSBTAG00000013339.7;ENSBTAG00000000698.6;ENSBTAG00000007109.6;ENSBTAG00000010875.4;ENSBTAG00000005734.6;ENSBTAG00000053191.1	8	ENSBTAG00000031476.4;ENSBTAG00000051184.1;ENSBTAG00000020221.5;ENSBTAG00000007439.7	4
Biological process	GO:0009266	response to temperature stimulus	11/762 1.44%	167/19682 0.85%	0.0603238	0.437551	ENSBTAG00000004787.6;ENSBTAG00000027412.4;ENSBTAG00000011136.6;ENSBTAG00000054592.1;ENSBTAG00000005077.5;ENSBTAG00000019368.6;ENSBTAG00000009849.4;ENSBTAG00000051519.1;ENSBTAG00000000376.6;ENSBTAG00000039035.3;ENSBTAG00000001322.6	11	ENSBTAG00000004787.6;ENSBTAG00000027412.4;ENSBTAG00000011136.6;ENSBTAG00000054592.1;ENSBTAG00000019368.6;ENSBTAG00000009849.4;ENSBTAG00000051519.1;ENSBTAG00000039035.3	8	ENSBTAG00000005077.5;ENSBTAG00000000376.6;ENSBTAG00000001322.6	3
Biological process	GO:0006816	calcium ion transport	20/762 2.62%	355/19682 1.8%	0.0609606	0.437621	ENSBTAG00000003289.4;ENSBTAG00000010948.5;ENSBTAG00000021994.6;ENSBTAG00000025250.5;ENSBTAG00000049473.1;ENSBTAG00000007169.6;ENSBTAG00000014113.4;ENSBTAG00000020569.7;ENSBTAG00000005077.5;ENSBTAG00000007596.5;ENSBTAG00000002232.6;ENSBTAG00000008099.4;ENSBTAG00000031483.3;ENSBTAG00000000813.6;ENSBTAG00000046010.2;ENSBTAG00000018811.6;ENSBTAG00000017715.6;ENSBTAG00000031355.2;ENSBTAG00000001725.5;…	20	ENSBTAG00000003289.4;ENSBTAG00000010948.5;ENSBTAG00000021994.6;ENSBTAG00000025250.5;ENSBTAG00000049473.1;ENSBTAG00000007169.6;ENSBTAG00000014113.4;ENSBTAG00000031483.3;ENSBTAG00000000813.6;ENSBTAG00000018811.6;ENSBTAG00000017715.6;ENSBTAG00000031355.2;ENSBTAG00000001725.5;ENSBTAG00000003519.5	14	ENSBTAG00000020569.7;ENSBTAG00000005077.5;ENSBTAG00000007596.5;ENSBTAG00000002232.6;ENSBTAG00000008099.4;ENSBTAG00000046010.2	6
Biological process	GO:0030336	negative regulation of cell migration	15/762 1.97%	249/19682 1.27%	0.0610241	0.437621	ENSBTAG00000020554.3;ENSBTAG00000013843.5;ENSBTAG00000011324.5;ENSBTAG00000005077.5;ENSBTAG00000040432.2;ENSBTAG00000005556.5;ENSBTAG00000010976.5;ENSBTAG00000019533.4;ENSBTAG00000051083.1;ENSBTAG00000024015.6;ENSBTAG00000016698.5;ENSBTAG00000010146.6;ENSBTAG00000003510.4;ENSBTAG00000019017.4;ENSBTAG00000019864.6	15	ENSBTAG00000020554.3;ENSBTAG00000013843.5;ENSBTAG00000011324.5;ENSBTAG00000010976.5;ENSBTAG00000019533.4;ENSBTAG00000051083.1;ENSBTAG00000024015.6;ENSBTAG00000016698.5;ENSBTAG00000010146.6;ENSBTAG00000019017.4;ENSBTAG00000019864.6	11	ENSBTAG00000005077.5;ENSBTAG00000040432.2;ENSBTAG00000005556.5;ENSBTAG00000003510.4	4
Biological process	GO:0019748	secondary metabolic process	5/762 0.66%	55/19682 0.28%	0.0610417	0.437621	ENSBTAG00000022027.3;ENSBTAG00000002232.6;ENSBTAG00000026758.5;ENSBTAG00000034077.4;ENSBTAG00000020221.5	5	ENSBTAG00000022027.3;ENSBTAG00000026758.5	2	ENSBTAG00000002232.6;ENSBTAG00000034077.4;ENSBTAG00000020221.5	3
Biological process	GO:0043903	regulation of biological process involved in symbiotic interaction	5/762 0.66%	55/19682 0.28%	0.0610417	0.437621	ENSBTAG00000012403.6;ENSBTAG00000049371.1;ENSBTAG00000052306.1;ENSBTAG00000019017.4;novel.1844	5	ENSBTAG00000012403.6;ENSBTAG00000049371.1;ENSBTAG00000052306.1;ENSBTAG00000019017.4;novel.1844	5	--	0
Biological process	GO:0050810	regulation of steroid biosynthetic process	5/762 0.66%	55/19682 0.28%	0.0610417	0.437621	ENSBTAG00000027412.4;ENSBTAG00000019368.6;ENSBTAG00000016152.6;ENSBTAG00000014554.5;ENSBTAG00000051083.1	5	ENSBTAG00000027412.4;ENSBTAG00000019368.6;ENSBTAG00000014554.5;ENSBTAG00000051083.1	4	ENSBTAG00000016152.6	1
Biological process	GO:2000242	negative regulation of reproductive process	5/762 0.66%	55/19682 0.28%	0.0610417	0.437621	ENSBTAG00000013070.4;ENSBTAG00000027412.4;ENSBTAG00000014554.5;ENSBTAG00000051083.1;ENSBTAG00000020221.5	5	ENSBTAG00000027412.4;ENSBTAG00000014554.5;ENSBTAG00000051083.1	3	ENSBTAG00000013070.4;ENSBTAG00000020221.5	2
Biological process	GO:0071559	response to transforming growth factor beta	13/762 1.71%	208/19682 1.06%	0.0615313	0.437621	ENSBTAG00000001301.4;ENSBTAG00000018965.6;ENSBTAG00000013843.5;ENSBTAG00000011324.5;ENSBTAG00000001537.5;ENSBTAG00000016152.6;ENSBTAG00000016169.5;ENSBTAG00000053735.1;ENSBTAG00000004322.6;ENSBTAG00000051083.1;ENSBTAG00000031647.2;ENSBTAG00000003045.6;ENSBTAG00000020221.5	13	ENSBTAG00000001301.4;ENSBTAG00000018965.6;ENSBTAG00000013843.5;ENSBTAG00000011324.5;ENSBTAG00000001537.5;ENSBTAG00000016169.5;ENSBTAG00000051083.1;ENSBTAG00000003045.6	8	ENSBTAG00000016152.6;ENSBTAG00000053735.1;ENSBTAG00000004322.6;ENSBTAG00000031647.2;ENSBTAG00000020221.5	5
Biological process	GO:0006869	lipid transport	23/762 3.02%	421/19682 2.14%	0.0621086	0.437621	novel.596;ENSBTAG00000045580.2;ENSBTAG00000047764.2;ENSBTAG00000001537.5;ENSBTAG00000003531.6;ENSBTAG00000015596.6;ENSBTAG00000016152.6;ENSBTAG00000047302.2;ENSBTAG00000007275.5;ENSBTAG00000019947.6;ENSBTAG00000047383.2;ENSBTAG00000047621.2;novel.597;ENSBTAG00000006894.6;ENSBTAG00000014405.6;ENSBTAG00000054768.1;novel.581;ENSBTAG00000006937.6;ENSBTAG00000049286.1;novel.582;novel.3324;novel.3308;E…	23	novel.596;ENSBTAG00000001537.5;ENSBTAG00000003531.6;ENSBTAG00000015596.6;ENSBTAG00000047302.2;ENSBTAG00000047621.2;ENSBTAG00000006894.6;ENSBTAG00000054768.1;novel.581;ENSBTAG00000006937.6;ENSBTAG00000049286.1;novel.582;novel.3324;novel.3308;ENSBTAG00000032068.4	15	ENSBTAG00000045580.2;ENSBTAG00000047764.2;ENSBTAG00000016152.6;ENSBTAG00000007275.5;ENSBTAG00000019947.6;ENSBTAG00000047383.2;novel.597;ENSBTAG00000014405.6	8
Biological process	GO:0002221	pattern recognition receptor signaling pathway	11/762 1.44%	168/19682 0.85%	0.0624113	0.437621	ENSBTAG00000038235.4;ENSBTAG00000012774.5;ENSBTAG00000003297.6;ENSBTAG00000039861.3;ENSBTAG00000016061.4;ENSBTAG00000003366.7;ENSBTAG00000006566.6;ENSBTAG00000047302.2;ENSBTAG00000007275.5;ENSBTAG00000031214.4;ENSBTAG00000047107.2	11	ENSBTAG00000038235.4;ENSBTAG00000012774.5;ENSBTAG00000003297.6;ENSBTAG00000039861.3;ENSBTAG00000016061.4;ENSBTAG00000003366.7;ENSBTAG00000006566.6;ENSBTAG00000047302.2;ENSBTAG00000031214.4;ENSBTAG00000047107.2	10	ENSBTAG00000007275.5	1
Biological process	GO:0032612	interleukin-1 production	7/762 0.92%	91/19682 0.46%	0.0628127	0.437621	ENSBTAG00000003289.4;ENSBTAG00000012855.6;ENSBTAG00000038235.4;ENSBTAG00000025250.5;ENSBTAG00000007275.5;ENSBTAG00000015060.6;ENSBTAG00000020221.5	7	ENSBTAG00000003289.4;ENSBTAG00000038235.4;ENSBTAG00000025250.5;ENSBTAG00000015060.6	4	ENSBTAG00000012855.6;ENSBTAG00000007275.5;ENSBTAG00000020221.5	3
Biological process	GO:0032652	regulation of interleukin-1 production	7/762 0.92%	91/19682 0.46%	0.0628127	0.437621	ENSBTAG00000003289.4;ENSBTAG00000012855.6;ENSBTAG00000038235.4;ENSBTAG00000025250.5;ENSBTAG00000007275.5;ENSBTAG00000015060.6;ENSBTAG00000020221.5	7	ENSBTAG00000003289.4;ENSBTAG00000038235.4;ENSBTAG00000025250.5;ENSBTAG00000015060.6	4	ENSBTAG00000012855.6;ENSBTAG00000007275.5;ENSBTAG00000020221.5	3
Biological process	GO:0003254	regulation of membrane depolarization	4/762 0.52%	39/19682 0.2%	0.0629504	0.437621	ENSBTAG00000007554.4;ENSBTAG00000054592.1;ENSBTAG00000019052.7;ENSBTAG00000017055.5	4	ENSBTAG00000007554.4;ENSBTAG00000054592.1;ENSBTAG00000019052.7;ENSBTAG00000017055.5	4	--	0
Biological process	GO:0006940	regulation of smooth muscle contraction	4/762 0.52%	39/19682 0.2%	0.0629504	0.437621	ENSBTAG00000027412.4;ENSBTAG00000007169.6;ENSBTAG00000013300.6;ENSBTAG00000008059.5	4	ENSBTAG00000027412.4;ENSBTAG00000007169.6;ENSBTAG00000013300.6;ENSBTAG00000008059.5	4	--	0
Biological process	GO:0048246	macrophage chemotaxis	4/762 0.52%	39/19682 0.2%	0.0629504	0.437621	ENSBTAG00000003289.4;ENSBTAG00000000283.6;ENSBTAG00000025250.5;ENSBTAG00000016698.5	4	ENSBTAG00000003289.4;ENSBTAG00000000283.6;ENSBTAG00000025250.5;ENSBTAG00000016698.5	4	--	0
Biological process	GO:0002082	regulation of oxidative phosphorylation	3/762 0.39%	24/19682 0.12%	0.0639774	0.437621	ENSBTAG00000018016.4;ENSBTAG00000016711.4;ENSBTAG00000030674.3	3	ENSBTAG00000018016.4;ENSBTAG00000016711.4;ENSBTAG00000030674.3	3	--	0
Biological process	GO:0002523	leukocyte migration involved in inflammatory response	3/762 0.39%	24/19682 0.12%	0.0639774	0.437621	ENSBTAG00000006566.6;ENSBTAG00000047302.2;ENSBTAG00000016698.5	3	ENSBTAG00000006566.6;ENSBTAG00000047302.2;ENSBTAG00000016698.5	3	--	0
Biological process	GO:0003161	cardiac conduction system development	3/762 0.39%	24/19682 0.12%	0.0639774	0.437621	ENSBTAG00000018161.6;ENSBTAG00000010875.4;ENSBTAG00000005734.6	3	ENSBTAG00000018161.6;ENSBTAG00000010875.4;ENSBTAG00000005734.6	3	--	0
Biological process	GO:0009125	nucleoside monophosphate catabolic process	3/762 0.39%	24/19682 0.12%	0.0639774	0.437621	ENSBTAG00000008419.6;ENSBTAG00000001325.5;ENSBTAG00000008428.5	3	ENSBTAG00000001325.5;ENSBTAG00000008428.5	2	ENSBTAG00000008419.6	1
Biological process	GO:0010665	regulation of cardiac muscle cell apoptotic process	3/762 0.39%	24/19682 0.12%	0.0639774	0.437621	ENSBTAG00000018016.4;ENSBTAG00000003519.5;ENSBTAG00000005734.6	3	ENSBTAG00000018016.4;ENSBTAG00000003519.5;ENSBTAG00000005734.6	3	--	0
Biological process	GO:0030808	regulation of nucleotide biosynthetic process	3/762 0.39%	24/19682 0.12%	0.0639774	0.437621	ENSBTAG00000024453.3;ENSBTAG00000007275.5;ENSBTAG00000030674.3	3	ENSBTAG00000024453.3;ENSBTAG00000030674.3	2	ENSBTAG00000007275.5	1
Biological process	GO:0030947	regulation of vascular endothelial growth factor receptor signaling pathway	3/762 0.39%	24/19682 0.12%	0.0639774	0.437621	ENSBTAG00000011324.5;ENSBTAG00000003510.4;ENSBTAG00000014737.6	3	ENSBTAG00000011324.5	1	ENSBTAG00000003510.4;ENSBTAG00000014737.6	2
Biological process	GO:0033198	response to ATP	3/762 0.39%	24/19682 0.12%	0.0639774	0.437621	ENSBTAG00000007169.6;ENSBTAG00000000376.6;ENSBTAG00000021830.7	3	ENSBTAG00000007169.6	1	ENSBTAG00000000376.6;ENSBTAG00000021830.7	2
Biological process	GO:0043171	peptide catabolic process	3/762 0.39%	24/19682 0.12%	0.0639774	0.437621	ENSBTAG00000024950.6;ENSBTAG00000016415.6;ENSBTAG00000016881.6	3	ENSBTAG00000024950.6;ENSBTAG00000016415.6;ENSBTAG00000016881.6	3	--	0
Biological process	GO:0070269	pyroptosis	3/762 0.39%	24/19682 0.12%	0.0639774	0.437621	ENSBTAG00000012406.6;ENSBTAG00000021958.6;ENSBTAG00000007275.5	3	ENSBTAG00000012406.6;ENSBTAG00000021958.6	2	ENSBTAG00000007275.5	1
Biological process	GO:1900371	regulation of purine nucleotide biosynthetic process	3/762 0.39%	24/19682 0.12%	0.0639774	0.437621	ENSBTAG00000024453.3;ENSBTAG00000007275.5;ENSBTAG00000030674.3	3	ENSBTAG00000024453.3;ENSBTAG00000030674.3	2	ENSBTAG00000007275.5	1
Biological process	GO:1903077	negative regulation of protein localization to plasma membrane	3/762 0.39%	24/19682 0.12%	0.0639774	0.437621	ENSBTAG00000000032.6;ENSBTAG00000016152.6;ENSBTAG00000005585.6	3	ENSBTAG00000000032.6;ENSBTAG00000005585.6	2	ENSBTAG00000016152.6	1
Biological process	GO:0071219	cellular response to molecule of bacterial origin	11/762 1.44%	169/19682 0.86%	0.0645456	0.437621	ENSBTAG00000003289.4;ENSBTAG00000025250.5;ENSBTAG00000000095.6;ENSBTAG00000008099.4;ENSBTAG00000019979.6;ENSBTAG00000047302.2;ENSBTAG00000007275.5;ENSBTAG00000005609.6;ENSBTAG00000001725.5;ENSBTAG00000047107.2;ENSBTAG00000020221.5	11	ENSBTAG00000003289.4;ENSBTAG00000025250.5;ENSBTAG00000000095.6;ENSBTAG00000019979.6;ENSBTAG00000047302.2;ENSBTAG00000005609.6;ENSBTAG00000001725.5;ENSBTAG00000047107.2	8	ENSBTAG00000008099.4;ENSBTAG00000007275.5;ENSBTAG00000020221.5	3
Biological process	GO:0046626	regulation of insulin receptor signaling pathway	5/762 0.66%	56/19682 0.28%	0.0649927	0.437621	ENSBTAG00000034871.4;ENSBTAG00000038337.2;ENSBTAG00000010976.5;ENSBTAG00000021830.7;ENSBTAG00000006860.5	5	ENSBTAG00000034871.4;ENSBTAG00000010976.5;ENSBTAG00000006860.5	3	ENSBTAG00000038337.2;ENSBTAG00000021830.7	2
Biological process	GO:0002420	natural killer cell mediated cytotoxicity directed against tumor cell target	2/762 0.26%	11/19682 0.06%	0.0653137	0.437621	ENSBTAG00000030426.4;ENSBTAG00000009137.5	2	ENSBTAG00000030426.4;ENSBTAG00000009137.5	2	--	0
Biological process	GO:0002423	natural killer cell mediated immune response to tumor cell	2/762 0.26%	11/19682 0.06%	0.0653137	0.437621	ENSBTAG00000030426.4;ENSBTAG00000009137.5	2	ENSBTAG00000030426.4;ENSBTAG00000009137.5	2	--	0
Biological process	GO:0003139	secondary heart field specification	2/762 0.26%	11/19682 0.06%	0.0653137	0.437621	ENSBTAG00000020221.5;ENSBTAG00000053191.1	2	ENSBTAG00000053191.1	1	ENSBTAG00000020221.5	1
Biological process	GO:0014889	muscle atrophy	2/762 0.26%	11/19682 0.06%	0.0653137	0.437621	ENSBTAG00000007109.6;ENSBTAG00000003519.5	2	ENSBTAG00000007109.6;ENSBTAG00000003519.5	2	--	0
Biological process	GO:0021670	lateral ventricle development	2/762 0.26%	11/19682 0.06%	0.0653137	0.437621	ENSBTAG00000001537.5;ENSBTAG00000019461.6	2	ENSBTAG00000001537.5	1	ENSBTAG00000019461.6	1
Biological process	GO:0032352	positive regulation of hormone metabolic process	2/762 0.26%	11/19682 0.06%	0.0653137	0.437621	ENSBTAG00000016152.6;ENSBTAG00000051083.1	2	ENSBTAG00000051083.1	1	ENSBTAG00000016152.6	1
Biological process	GO:0032530	regulation of microvillus organization	2/762 0.26%	11/19682 0.06%	0.0653137	0.437621	ENSBTAG00000003191.4;ENSBTAG00000047914.2	2	ENSBTAG00000003191.4;ENSBTAG00000047914.2	2	--	0
Biological process	GO:0034350	regulation of glial cell apoptotic process	2/762 0.26%	11/19682 0.06%	0.0653137	0.437621	ENSBTAG00000007275.5;ENSBTAG00000031476.4	2	--	0	ENSBTAG00000007275.5;ENSBTAG00000031476.4	2
Biological process	GO:0036376	sodium ion export across plasma membrane	2/762 0.26%	11/19682 0.06%	0.0653137	0.437621	ENSBTAG00000019961.5;ENSBTAG00000014486.6	2	ENSBTAG00000019961.5;ENSBTAG00000014486.6	2	--	0
Biological process	GO:0046541	saliva secretion	2/762 0.26%	11/19682 0.06%	0.0653137	0.437621	ENSBTAG00000013300.6;ENSBTAG00000008059.5	2	ENSBTAG00000013300.6;ENSBTAG00000008059.5	2	--	0
Biological process	GO:0072520	seminiferous tubule development	2/762 0.26%	11/19682 0.06%	0.0653137	0.437621	ENSBTAG00000049507.1;ENSBTAG00000002705.6	2	ENSBTAG00000049507.1;ENSBTAG00000002705.6	2	--	0
Biological process	GO:0072567	chemokine (C-X-C motif) ligand 2 production	2/762 0.26%	11/19682 0.06%	0.0653137	0.437621	ENSBTAG00000012855.6;ENSBTAG00000039861.3	2	ENSBTAG00000039861.3	1	ENSBTAG00000012855.6	1
Biological process	GO:0090030	regulation of steroid hormone biosynthetic process	2/762 0.26%	11/19682 0.06%	0.0653137	0.437621	ENSBTAG00000016152.6;ENSBTAG00000051083.1	2	ENSBTAG00000051083.1	1	ENSBTAG00000016152.6	1
Biological process	GO:0099612	protein localization to axon	2/762 0.26%	11/19682 0.06%	0.0653137	0.437621	ENSBTAG00000019052.7;ENSBTAG00000019097.6	2	ENSBTAG00000019052.7	1	ENSBTAG00000019097.6	1
Biological process	GO:1903587	regulation of blood vessel endothelial cell proliferation involved in sprouting angiogenesis	2/762 0.26%	11/19682 0.06%	0.0653137	0.437621	ENSBTAG00000001204.5;ENSBTAG00000003510.4	2	ENSBTAG00000001204.5	1	ENSBTAG00000003510.4	1
Biological process	GO:1905939	regulation of gonad development	2/762 0.26%	11/19682 0.06%	0.0653137	0.437621	ENSBTAG00000018016.4;ENSBTAG00000051083.1	2	ENSBTAG00000018016.4;ENSBTAG00000051083.1	2	--	0
Biological process	GO:1990428	miRNA transport	2/762 0.26%	11/19682 0.06%	0.0653137	0.437621	ENSBTAG00000038680.3;ENSBTAG00000011195.6	2	ENSBTAG00000038680.3;ENSBTAG00000011195.6	2	--	0
Biological process	GO:2000291	regulation of myoblast proliferation	2/762 0.26%	11/19682 0.06%	0.0653137	0.437621	ENSBTAG00000018161.6;ENSBTAG00000005734.6	2	ENSBTAG00000018161.6;ENSBTAG00000005734.6	2	--	0
Biological process	GO:2000318	positive regulation of T-helper 17 type immune response	2/762 0.26%	11/19682 0.06%	0.0653137	0.437621	ENSBTAG00000014546.6;ENSBTAG00000014983.6	2	ENSBTAG00000014546.6	1	ENSBTAG00000014983.6	1
Biological process	GO:2000341	regulation of chemokine (C-X-C motif) ligand 2 production	2/762 0.26%	11/19682 0.06%	0.0653137	0.437621	ENSBTAG00000012855.6;ENSBTAG00000039861.3	2	ENSBTAG00000039861.3	1	ENSBTAG00000012855.6	1
Biological process	GO:0007160	cell-matrix adhesion	13/762 1.71%	210/19682 1.07%	0.0653271	0.437621	ENSBTAG00000020600.6;ENSBTAG00000000283.6;ENSBTAG00000019524.6;ENSBTAG00000021945.6;ENSBTAG00000020382.6;ENSBTAG00000013843.5;ENSBTAG00000011324.5;ENSBTAG00000033197.4;ENSBTAG00000008300.6;ENSBTAG00000013462.6;ENSBTAG00000051083.1;ENSBTAG00000006860.5;ENSBTAG00000010682.6	13	ENSBTAG00000020600.6;ENSBTAG00000000283.6;ENSBTAG00000019524.6;ENSBTAG00000020382.6;ENSBTAG00000013843.5;ENSBTAG00000011324.5;ENSBTAG00000008300.6;ENSBTAG00000051083.1;ENSBTAG00000006860.5;ENSBTAG00000010682.6	10	ENSBTAG00000021945.6;ENSBTAG00000033197.4;ENSBTAG00000013462.6	3
Biological process	GO:0003014	renal system process	7/762 0.92%	92/19682 0.47%	0.0658319	0.440315	ENSBTAG00000034871.4;ENSBTAG00000047700.2;ENSBTAG00000049473.1;ENSBTAG00000006256.6;ENSBTAG00000007490.6;ENSBTAG00000013300.6;ENSBTAG00000019455.7	7	ENSBTAG00000034871.4;ENSBTAG00000049473.1;ENSBTAG00000006256.6;ENSBTAG00000007490.6;ENSBTAG00000013300.6;ENSBTAG00000019455.7	6	ENSBTAG00000047700.2	1
Biological process	GO:0030509	BMP signaling pathway	10/762 1.31%	150/19682 0.76%	0.0666405	0.443943	ENSBTAG00000009020.6;ENSBTAG00000002081.6;ENSBTAG00000013843.5;ENSBTAG00000003449.6;ENSBTAG00000010875.4;ENSBTAG00000021306.5;ENSBTAG00000005734.6;ENSBTAG00000003045.6;ENSBTAG00000020221.5;ENSBTAG00000053191.1	10	ENSBTAG00000002081.6;ENSBTAG00000013843.5;ENSBTAG00000003449.6;ENSBTAG00000010875.4;ENSBTAG00000021306.5;ENSBTAG00000005734.6;ENSBTAG00000003045.6;ENSBTAG00000053191.1	8	ENSBTAG00000009020.6;ENSBTAG00000020221.5	2
Biological process	GO:0055067	monovalent inorganic cation homeostasis	10/762 1.31%	150/19682 0.76%	0.0666405	0.443943	ENSBTAG00000034871.4;ENSBTAG00000035572.3;ENSBTAG00000021775.6;ENSBTAG00000026428.5;ENSBTAG00000006630.6;ENSBTAG00000015793.5;ENSBTAG00000013300.6;ENSBTAG00000016698.5;ENSBTAG00000019961.5;ENSBTAG00000014486.6	10	ENSBTAG00000034871.4;ENSBTAG00000035572.3;ENSBTAG00000021775.6;ENSBTAG00000026428.5;ENSBTAG00000006630.6;ENSBTAG00000013300.6;ENSBTAG00000016698.5;ENSBTAG00000019961.5;ENSBTAG00000014486.6	9	ENSBTAG00000015793.5	1
Biological process	GO:0006029	proteoglycan metabolic process	6/762 0.79%	74/19682 0.38%	0.0666845	0.443943	ENSBTAG00000001396.6;ENSBTAG00000002081.6;ENSBTAG00000021574.6;ENSBTAG00000027477.5;ENSBTAG00000007490.6;ENSBTAG00000005250.6	6	ENSBTAG00000001396.6;ENSBTAG00000002081.6;ENSBTAG00000021574.6;ENSBTAG00000027477.5;ENSBTAG00000007490.6;ENSBTAG00000005250.6	6	--	0
Biological process	GO:0050803	regulation of synapse structure or activity	13/762 1.71%	211/19682 1.07%	0.067282	0.447227	ENSBTAG00000000032.6;ENSBTAG00000052631.1;ENSBTAG00000004399.5;ENSBTAG00000020244.5;ENSBTAG00000018179.6;ENSBTAG00000006256.6;ENSBTAG00000004249.6;ENSBTAG00000007275.5;ENSBTAG00000006732.6;ENSBTAG00000010916.6;ENSBTAG00000048825.1;ENSBTAG00000051541.1;ENSBTAG00000020221.5	13	ENSBTAG00000000032.6;ENSBTAG00000052631.1;ENSBTAG00000006256.6;ENSBTAG00000010916.6;ENSBTAG00000048825.1;ENSBTAG00000051541.1	6	ENSBTAG00000004399.5;ENSBTAG00000020244.5;ENSBTAG00000018179.6;ENSBTAG00000004249.6;ENSBTAG00000007275.5;ENSBTAG00000006732.6;ENSBTAG00000020221.5	7
Biological process	GO:0007178	transmembrane receptor protein serine/threonine kinase signaling pathway	19/762 2.49%	338/19682 1.72%	0.0676304	0.448849	ENSBTAG00000001301.4;ENSBTAG00000009020.6;ENSBTAG00000018965.6;ENSBTAG00000002081.6;ENSBTAG00000013843.5;ENSBTAG00000011324.5;ENSBTAG00000003449.6;ENSBTAG00000001537.5;ENSBTAG00000016152.6;ENSBTAG00000016169.5;ENSBTAG00000010875.4;ENSBTAG00000053735.1;ENSBTAG00000004322.6;ENSBTAG00000021306.5;ENSBTAG00000005734.6;ENSBTAG00000031647.2;ENSBTAG00000003045.6;ENSBTAG00000020221.5;ENSBTAG00000053191.1	19	ENSBTAG00000001301.4;ENSBTAG00000018965.6;ENSBTAG00000002081.6;ENSBTAG00000013843.5;ENSBTAG00000011324.5;ENSBTAG00000003449.6;ENSBTAG00000001537.5;ENSBTAG00000016169.5;ENSBTAG00000010875.4;ENSBTAG00000021306.5;ENSBTAG00000005734.6;ENSBTAG00000003045.6;ENSBTAG00000053191.1	13	ENSBTAG00000009020.6;ENSBTAG00000016152.6;ENSBTAG00000053735.1;ENSBTAG00000004322.6;ENSBTAG00000031647.2;ENSBTAG00000020221.5	6
Biological process	GO:0015872	dopamine transport	4/762 0.52%	40/19682 0.2%	0.0678985	0.449153	ENSBTAG00000040103.3;ENSBTAG00000005077.5;ENSBTAG00000019947.6;ENSBTAG00000019864.6	4	ENSBTAG00000040103.3;ENSBTAG00000019864.6	2	ENSBTAG00000005077.5;ENSBTAG00000019947.6	2
Biological process	GO:1903170	negative regulation of calcium ion transmembrane transport	4/762 0.52%	40/19682 0.2%	0.0678985	0.449153	ENSBTAG00000010948.5;ENSBTAG00000049473.1;ENSBTAG00000007596.5;ENSBTAG00000031483.3	4	ENSBTAG00000010948.5;ENSBTAG00000049473.1;ENSBTAG00000031483.3	3	ENSBTAG00000007596.5	1
Biological process	GO:0090092	regulation of transmembrane receptor protein serine/threonine kinase signaling pathway	15/762 1.97%	253/19682 1.29%	0.0679901	0.449153	ENSBTAG00000009020.6;ENSBTAG00000018965.6;ENSBTAG00000013843.5;ENSBTAG00000011324.5;ENSBTAG00000003449.6;ENSBTAG00000001537.5;ENSBTAG00000016152.6;ENSBTAG00000010875.4;ENSBTAG00000053735.1;ENSBTAG00000021306.5;ENSBTAG00000005734.6;ENSBTAG00000031647.2;ENSBTAG00000003045.6;ENSBTAG00000020221.5;ENSBTAG00000053191.1	15	ENSBTAG00000018965.6;ENSBTAG00000013843.5;ENSBTAG00000011324.5;ENSBTAG00000003449.6;ENSBTAG00000001537.5;ENSBTAG00000010875.4;ENSBTAG00000021306.5;ENSBTAG00000005734.6;ENSBTAG00000003045.6;ENSBTAG00000053191.1	10	ENSBTAG00000009020.6;ENSBTAG00000016152.6;ENSBTAG00000053735.1;ENSBTAG00000031647.2;ENSBTAG00000020221.5	5
Biological process	GO:0016482	cytosolic transport	11/762 1.44%	171/19682 0.87%	0.068955	0.45428	ENSBTAG00000034871.4;ENSBTAG00000014306.5;ENSBTAG00000052631.1;ENSBTAG00000012774.5;novel.2499;ENSBTAG00000016152.6;ENSBTAG00000004249.6;ENSBTAG00000008849.6;ENSBTAG00000019947.6;ENSBTAG00000000905.5;ENSBTAG00000004799.6	11	ENSBTAG00000034871.4;ENSBTAG00000052631.1;ENSBTAG00000012774.5;novel.2499;ENSBTAG00000008849.6;ENSBTAG00000004799.6	6	ENSBTAG00000014306.5;ENSBTAG00000016152.6;ENSBTAG00000004249.6;ENSBTAG00000019947.6;ENSBTAG00000000905.5	5
Biological process	GO:0019083	viral transcription	5/762 0.66%	57/19682 0.29%	0.0690836	0.45428	ENSBTAG00000003289.4;ENSBTAG00000025250.5;ENSBTAG00000015582.6;ENSBTAG00000049371.1;ENSBTAG00000052306.1	5	ENSBTAG00000003289.4;ENSBTAG00000025250.5;ENSBTAG00000015582.6;ENSBTAG00000049371.1;ENSBTAG00000052306.1	5	--	0
Biological process	GO:0030514	negative regulation of BMP signaling pathway	5/762 0.66%	57/19682 0.29%	0.0690836	0.45428	ENSBTAG00000009020.6;ENSBTAG00000021306.5;ENSBTAG00000003045.6;ENSBTAG00000020221.5;ENSBTAG00000053191.1	5	ENSBTAG00000021306.5;ENSBTAG00000003045.6;ENSBTAG00000053191.1	3	ENSBTAG00000009020.6;ENSBTAG00000020221.5	2
Biological process	GO:0045765	regulation of angiogenesis	14/762 1.84%	233/19682 1.18%	0.0697367	0.457874	ENSBTAG00000013843.5;ENSBTAG00000020244.5;ENSBTAG00000011324.5;ENSBTAG00000054072.1;ENSBTAG00000001725.5;ENSBTAG00000031476.4;ENSBTAG00000005734.6;ENSBTAG00000024015.6;ENSBTAG00000003806.6;ENSBTAG00000005163.6;ENSBTAG00000031647.2;ENSBTAG00000014737.6;ENSBTAG00000020221.5;ENSBTAG00000008814.6	14	ENSBTAG00000013843.5;ENSBTAG00000011324.5;ENSBTAG00000001725.5;ENSBTAG00000005734.6;ENSBTAG00000024015.6;ENSBTAG00000003806.6;ENSBTAG00000005163.6	7	ENSBTAG00000020244.5;ENSBTAG00000054072.1;ENSBTAG00000031476.4;ENSBTAG00000031647.2;ENSBTAG00000014737.6;ENSBTAG00000020221.5;ENSBTAG00000008814.6	7
Biological process	GO:0006929	substrate-dependent cell migration	3/762 0.39%	25/19682 0.13%	0.0706904	0.461314	ENSBTAG00000012219.6;ENSBTAG00000003200.4;ENSBTAG00000014737.6	3	ENSBTAG00000003200.4	1	ENSBTAG00000012219.6;ENSBTAG00000014737.6	2
Biological process	GO:0009072	aromatic amino acid family metabolic process	3/762 0.39%	25/19682 0.13%	0.0706904	0.461314	ENSBTAG00000005725.5;ENSBTAG00000020602.6;ENSBTAG00000026768.5	3	ENSBTAG00000005725.5;ENSBTAG00000020602.6;ENSBTAG00000026768.5	3	--	0
Biological process	GO:0045662	negative regulation of myoblast differentiation	3/762 0.39%	25/19682 0.13%	0.0706904	0.461314	ENSBTAG00000008596.6;ENSBTAG00000001725.5;ENSBTAG00000031476.4	3	ENSBTAG00000001725.5	1	ENSBTAG00000008596.6;ENSBTAG00000031476.4	2
Biological process	GO:0072525	pyridine-containing compound biosynthetic process	3/762 0.39%	25/19682 0.13%	0.0706904	0.461314	ENSBTAG00000005725.5;ENSBTAG00000020602.6;ENSBTAG00000000795.5	3	ENSBTAG00000005725.5;ENSBTAG00000020602.6;ENSBTAG00000000795.5	3	--	0
Biological process	GO:0090101	negative regulation of transmembrane receptor protein serine/threonine kinase signaling pathway	9/762 1.18%	132/19682 0.67%	0.0709078	0.46203	ENSBTAG00000009020.6;ENSBTAG00000018965.6;ENSBTAG00000011324.5;ENSBTAG00000001537.5;ENSBTAG00000053735.1;ENSBTAG00000021306.5;ENSBTAG00000003045.6;ENSBTAG00000020221.5;ENSBTAG00000053191.1	9	ENSBTAG00000018965.6;ENSBTAG00000011324.5;ENSBTAG00000001537.5;ENSBTAG00000021306.5;ENSBTAG00000003045.6;ENSBTAG00000053191.1	6	ENSBTAG00000009020.6;ENSBTAG00000053735.1;ENSBTAG00000020221.5	3
Biological process	GO:0071248	cellular response to metal ion	10/762 1.31%	152/19682 0.77%	0.0714634	0.463541	ENSBTAG00000040103.3;ENSBTAG00000016711.4;ENSBTAG00000020914.6;ENSBTAG00000019052.7;ENSBTAG00000005448.6;ENSBTAG00000019947.6;ENSBTAG00000006031.6;ENSBTAG00000004322.6;ENSBTAG00000014600.6;ENSBTAG00000020221.5	10	ENSBTAG00000040103.3;ENSBTAG00000016711.4;ENSBTAG00000020914.6;ENSBTAG00000019052.7;ENSBTAG00000005448.6	5	ENSBTAG00000019947.6;ENSBTAG00000006031.6;ENSBTAG00000004322.6;ENSBTAG00000014600.6;ENSBTAG00000020221.5	5
Biological process	GO:1902107	positive regulation of leukocyte differentiation	10/762 1.31%	152/19682 0.77%	0.0714634	0.463541	ENSBTAG00000000283.6;ENSBTAG00000014983.6;ENSBTAG00000020883.5;ENSBTAG00000006738.6;ENSBTAG00000007275.5;ENSBTAG00000008132.6;ENSBTAG00000031355.2;ENSBTAG00000004322.6;ENSBTAG00000014824.6;ENSBTAG00000051184.1	10	ENSBTAG00000000283.6;ENSBTAG00000006738.6;ENSBTAG00000031355.2;ENSBTAG00000014824.6	4	ENSBTAG00000014983.6;ENSBTAG00000020883.5;ENSBTAG00000007275.5;ENSBTAG00000008132.6;ENSBTAG00000004322.6;ENSBTAG00000051184.1	6
Biological process	GO:1903708	positive regulation of hemopoiesis	10/762 1.31%	152/19682 0.77%	0.0714634	0.463541	ENSBTAG00000000283.6;ENSBTAG00000014983.6;ENSBTAG00000020883.5;ENSBTAG00000006738.6;ENSBTAG00000007275.5;ENSBTAG00000008132.6;ENSBTAG00000031355.2;ENSBTAG00000004322.6;ENSBTAG00000014824.6;ENSBTAG00000051184.1	10	ENSBTAG00000000283.6;ENSBTAG00000006738.6;ENSBTAG00000031355.2;ENSBTAG00000014824.6	4	ENSBTAG00000014983.6;ENSBTAG00000020883.5;ENSBTAG00000007275.5;ENSBTAG00000008132.6;ENSBTAG00000004322.6;ENSBTAG00000051184.1	6
Biological process	GO:0002064	epithelial cell development	12/762 1.57%	193/19682 0.98%	0.0726166	0.465365	ENSBTAG00000017604.3;ENSBTAG00000040432.2;ENSBTAG00000010082.6;ENSBTAG00000046010.2;ENSBTAG00000008419.6;ENSBTAG00000013300.6;ENSBTAG00000021993.5;ENSBTAG00000031476.4;ENSBTAG00000022635.5;ENSBTAG00000003950.5;ENSBTAG00000054230.1;ENSBTAG00000020221.5	12	ENSBTAG00000017604.3;ENSBTAG00000010082.6;ENSBTAG00000013300.6;ENSBTAG00000021993.5;ENSBTAG00000022635.5;ENSBTAG00000003950.5;ENSBTAG00000054230.1	7	ENSBTAG00000040432.2;ENSBTAG00000046010.2;ENSBTAG00000008419.6;ENSBTAG00000031476.4;ENSBTAG00000020221.5	5
Biological process	GO:0001667	ameboidal-type cell migration	21/762 2.76%	385/19682 1.96%	0.0730259	0.465365	ENSBTAG00000000507.6;ENSBTAG00000020382.6;ENSBTAG00000013843.5;ENSBTAG00000020244.5;ENSBTAG00000037651.2;ENSBTAG00000017604.3;ENSBTAG00000001204.5;ENSBTAG00000005556.5;ENSBTAG00000016169.5;ENSBTAG00000010976.5;ENSBTAG00000010138.5;ENSBTAG00000044073.3;ENSBTAG00000018945.5;ENSBTAG00000014554.5;ENSBTAG00000019533.4;ENSBTAG00000024015.6;ENSBTAG00000003510.4;ENSBTAG00000031647.2;ENSBTAG00000014737.6;…	21	ENSBTAG00000000507.6;ENSBTAG00000020382.6;ENSBTAG00000013843.5;ENSBTAG00000037651.2;ENSBTAG00000017604.3;ENSBTAG00000001204.5;ENSBTAG00000016169.5;ENSBTAG00000010976.5;ENSBTAG00000010138.5;ENSBTAG00000044073.3;ENSBTAG00000014554.5;ENSBTAG00000019533.4;ENSBTAG00000024015.6	13	ENSBTAG00000020244.5;ENSBTAG00000005556.5;ENSBTAG00000018945.5;ENSBTAG00000003510.4;ENSBTAG00000031647.2;ENSBTAG00000014737.6;ENSBTAG00000020221.5;ENSBTAG00000008814.6	8
Biological process	GO:0022617	extracellular matrix disassembly	4/762 0.52%	41/19682 0.21%	0.0730413	0.465365	ENSBTAG00000003191.4;ENSBTAG00000009019.6;ENSBTAG00000009051.5;ENSBTAG00000010682.6	4	ENSBTAG00000003191.4;ENSBTAG00000009019.6;ENSBTAG00000009051.5;ENSBTAG00000010682.6	4	--	0
Biological process	GO:0031018	endocrine pancreas development	4/762 0.52%	41/19682 0.21%	0.0730413	0.465365	ENSBTAG00000046010.2;ENSBTAG00000031476.4;ENSBTAG00000005734.6;ENSBTAG00000020221.5	4	ENSBTAG00000005734.6	1	ENSBTAG00000046010.2;ENSBTAG00000031476.4;ENSBTAG00000020221.5	3
Biological process	GO:0046596	regulation of viral entry into host cell	4/762 0.52%	41/19682 0.21%	0.0730413	0.465365	ENSBTAG00000049371.1;ENSBTAG00000052306.1;ENSBTAG00000019017.4;novel.1844	4	ENSBTAG00000049371.1;ENSBTAG00000052306.1;ENSBTAG00000019017.4;novel.1844	4	--	0
Biological process	GO:1901385	regulation of voltage-gated calcium channel activity	4/762 0.52%	41/19682 0.21%	0.0730413	0.465365	ENSBTAG00000049473.1;ENSBTAG00000020569.7;ENSBTAG00000007596.5;ENSBTAG00000031483.3	4	ENSBTAG00000049473.1;ENSBTAG00000031483.3	2	ENSBTAG00000020569.7;ENSBTAG00000007596.5	2
Biological process	GO:2000107	negative regulation of leukocyte apoptotic process	4/762 0.52%	41/19682 0.21%	0.0730413	0.465365	ENSBTAG00000020244.5;ENSBTAG00000005077.5;ENSBTAG00000020602.6;ENSBTAG00000020883.5	4	ENSBTAG00000020602.6	1	ENSBTAG00000020244.5;ENSBTAG00000005077.5;ENSBTAG00000020883.5	3
Biological process	GO:0031638	zymogen activation	5/762 0.66%	58/19682 0.29%	0.0733134	0.465365	novel.2036;ENSBTAG00000052092.1;ENSBTAG00000053545.1;ENSBTAG00000050618.1;ENSBTAG00000014824.6	5	novel.2036;ENSBTAG00000052092.1;ENSBTAG00000053545.1;ENSBTAG00000050618.1;ENSBTAG00000014824.6	5	--	0
Biological process	GO:0050922	negative regulation of chemotaxis	5/762 0.66%	58/19682 0.29%	0.0733134	0.465365	ENSBTAG00000020554.3;ENSBTAG00000006256.6;ENSBTAG00000010138.5;ENSBTAG00000016698.5;ENSBTAG00000020221.5	5	ENSBTAG00000020554.3;ENSBTAG00000006256.6;ENSBTAG00000010138.5;ENSBTAG00000016698.5	4	ENSBTAG00000020221.5	1
Biological process	GO:0061045	negative regulation of wound healing	5/762 0.66%	58/19682 0.29%	0.0733134	0.465365	ENSBTAG00000040432.2;ENSBTAG00000014541.6;ENSBTAG00000019533.4;ENSBTAG00000051083.1;ENSBTAG00000003950.5	5	ENSBTAG00000019533.4;ENSBTAG00000051083.1;ENSBTAG00000003950.5	3	ENSBTAG00000040432.2;ENSBTAG00000014541.6	2
Biological process	GO:0010507	negative regulation of autophagy	6/762 0.79%	76/19682 0.39%	0.0738873	0.465365	ENSBTAG00000018016.4;ENSBTAG00000009124.5;ENSBTAG00000007275.5;novel.1407;ENSBTAG00000048825.1;ENSBTAG00000038064.3	6	ENSBTAG00000018016.4;ENSBTAG00000009124.5;novel.1407;ENSBTAG00000048825.1;ENSBTAG00000038064.3	5	ENSBTAG00000007275.5	1
Biological process	GO:1903035	negative regulation of response to wounding	6/762 0.79%	76/19682 0.39%	0.0738873	0.465365	ENSBTAG00000012302.5;ENSBTAG00000040432.2;ENSBTAG00000014541.6;ENSBTAG00000019533.4;ENSBTAG00000051083.1;ENSBTAG00000003950.5	6	ENSBTAG00000019533.4;ENSBTAG00000051083.1;ENSBTAG00000003950.5	3	ENSBTAG00000012302.5;ENSBTAG00000040432.2;ENSBTAG00000014541.6	3
Biological process	GO:0071216	cellular response to biotic stimulus	12/762 1.57%	194/19682 0.99%	0.0748293	0.465365	ENSBTAG00000003289.4;ENSBTAG00000025250.5;ENSBTAG00000014546.6;ENSBTAG00000000095.6;ENSBTAG00000008099.4;ENSBTAG00000019979.6;ENSBTAG00000047302.2;ENSBTAG00000007275.5;ENSBTAG00000005609.6;ENSBTAG00000001725.5;ENSBTAG00000047107.2;ENSBTAG00000020221.5	12	ENSBTAG00000003289.4;ENSBTAG00000025250.5;ENSBTAG00000014546.6;ENSBTAG00000000095.6;ENSBTAG00000019979.6;ENSBTAG00000047302.2;ENSBTAG00000005609.6;ENSBTAG00000001725.5;ENSBTAG00000047107.2	9	ENSBTAG00000008099.4;ENSBTAG00000007275.5;ENSBTAG00000020221.5	3
Biological process	GO:0051147	regulation of muscle cell differentiation	8/762 1.05%	114/19682 0.58%	0.0750497	0.465365	ENSBTAG00000030182.4;ENSBTAG00000046010.2;ENSBTAG00000002333.6;ENSBTAG00000010875.4;ENSBTAG00000031476.4;ENSBTAG00000022635.5;ENSBTAG00000014824.6;ENSBTAG00000031849.3	8	ENSBTAG00000030182.4;ENSBTAG00000002333.6;ENSBTAG00000010875.4;ENSBTAG00000022635.5;ENSBTAG00000014824.6;ENSBTAG00000031849.3	6	ENSBTAG00000046010.2;ENSBTAG00000031476.4	2
Biological process	GO:0009165	nucleotide biosynthetic process	14/762 1.84%	236/19682 1.2%	0.0756613	0.465365	ENSBTAG00000005725.5;ENSBTAG00000024453.3;ENSBTAG00000020602.6;ENSBTAG00000019979.6;ENSBTAG00000014576.5;ENSBTAG00000007275.5;ENSBTAG00000017616.6;ENSBTAG00000032150.4;ENSBTAG00000032057.2;ENSBTAG00000014600.6;ENSBTAG00000000795.5;ENSBTAG00000008428.5;ENSBTAG00000006305.5;ENSBTAG00000030674.3	14	ENSBTAG00000005725.5;ENSBTAG00000024453.3;ENSBTAG00000020602.6;ENSBTAG00000019979.6;ENSBTAG00000014576.5;ENSBTAG00000017616.6;ENSBTAG00000032057.2;ENSBTAG00000000795.5;ENSBTAG00000008428.5;ENSBTAG00000006305.5;ENSBTAG00000030674.3	11	ENSBTAG00000007275.5;ENSBTAG00000032150.4;ENSBTAG00000014600.6	3
Biological process	GO:0071241	cellular response to inorganic substance	11/762 1.44%	174/19682 0.88%	0.0759243	0.465365	ENSBTAG00000040103.3;ENSBTAG00000016711.4;ENSBTAG00000020914.6;ENSBTAG00000019052.7;ENSBTAG00000006630.6;ENSBTAG00000005448.6;ENSBTAG00000019947.6;ENSBTAG00000006031.6;ENSBTAG00000004322.6;ENSBTAG00000014600.6;ENSBTAG00000020221.5	11	ENSBTAG00000040103.3;ENSBTAG00000016711.4;ENSBTAG00000020914.6;ENSBTAG00000019052.7;ENSBTAG00000006630.6;ENSBTAG00000005448.6	6	ENSBTAG00000019947.6;ENSBTAG00000006031.6;ENSBTAG00000004322.6;ENSBTAG00000014600.6;ENSBTAG00000020221.5	5
Biological process	GO:0001711	endodermal cell fate commitment	2/762 0.26%	12/19682 0.06%	0.0764191	0.465365	ENSBTAG00000016920.7;ENSBTAG00000005734.6	2	ENSBTAG00000016920.7;ENSBTAG00000005734.6	2	--	0
Biological process	GO:0009173	pyrimidine ribonucleoside monophosphate metabolic process	2/762 0.26%	12/19682 0.06%	0.0764191	0.465365	ENSBTAG00000001325.5;ENSBTAG00000008428.5	2	ENSBTAG00000001325.5;ENSBTAG00000008428.5	2	--	0
Biological process	GO:0010649	regulation of cell communication by electrical coupling	2/762 0.26%	12/19682 0.06%	0.0764191	0.465365	ENSBTAG00000031483.3;ENSBTAG00000019052.7	2	ENSBTAG00000031483.3;ENSBTAG00000019052.7	2	--	0
Biological process	GO:0010838	positive regulation of keratinocyte proliferation	2/762 0.26%	12/19682 0.06%	0.0764191	0.465365	ENSBTAG00000031647.2;ENSBTAG00000003920.5	2	ENSBTAG00000003920.5	1	ENSBTAG00000031647.2	1
Biological process	GO:0030853	negative regulation of granulocyte differentiation	2/762 0.26%	12/19682 0.06%	0.0764191	0.465365	ENSBTAG00000018965.6;ENSBTAG00000011193.4	2	ENSBTAG00000018965.6;ENSBTAG00000011193.4	2	--	0
Biological process	GO:0032490	detection of molecule of bacterial origin	2/762 0.26%	12/19682 0.06%	0.0764191	0.465365	ENSBTAG00000047302.2;ENSBTAG00000007275.5	2	ENSBTAG00000047302.2	1	ENSBTAG00000007275.5	1
Biological process	GO:0032908	regulation of transforming growth factor beta1 production	2/762 0.26%	12/19682 0.06%	0.0764191	0.465365	ENSBTAG00000001537.5;ENSBTAG00000005734.6	2	ENSBTAG00000001537.5;ENSBTAG00000005734.6	2	--	0
Biological process	GO:0034309	primary alcohol biosynthetic process	2/762 0.26%	12/19682 0.06%	0.0764191	0.465365	ENSBTAG00000016152.6;ENSBTAG00000051083.1	2	ENSBTAG00000051083.1	1	ENSBTAG00000016152.6	1
Biological process	GO:0036363	transforming growth factor beta activation	2/762 0.26%	12/19682 0.06%	0.0764191	0.465365	ENSBTAG00000001301.4;ENSBTAG00000005734.6	2	ENSBTAG00000001301.4;ENSBTAG00000005734.6	2	--	0
Biological process	GO:0042359	vitamin D metabolic process	2/762 0.26%	12/19682 0.06%	0.0764191	0.465365	ENSBTAG00000014554.5;ENSBTAG00000053191.1	2	ENSBTAG00000014554.5;ENSBTAG00000053191.1	2	--	0
Biological process	GO:0046049	UMP metabolic process	2/762 0.26%	12/19682 0.06%	0.0764191	0.465365	ENSBTAG00000001325.5;ENSBTAG00000008428.5	2	ENSBTAG00000001325.5;ENSBTAG00000008428.5	2	--	0
Biological process	GO:0048143	astrocyte activation	2/762 0.26%	12/19682 0.06%	0.0764191	0.465365	ENSBTAG00000007153.4;ENSBTAG00000007275.5	2	ENSBTAG00000007153.4	1	ENSBTAG00000007275.5	1
Biological process	GO:0050965	detection of temperature stimulus involved in sensory perception of pain	2/762 0.26%	12/19682 0.06%	0.0764191	0.465365	ENSBTAG00000011136.6;ENSBTAG00000005077.5	2	ENSBTAG00000011136.6	1	ENSBTAG00000005077.5	1
Biological process	GO:0060100	positive regulation of phagocytosis, engulfment	2/762 0.26%	12/19682 0.06%	0.0764191	0.465365	ENSBTAG00000047302.2;ENSBTAG00000007275.5	2	ENSBTAG00000047302.2	1	ENSBTAG00000007275.5	1
Biological process	GO:0060330	regulation of response to interferon-gamma	2/762 0.26%	12/19682 0.06%	0.0764191	0.465365	ENSBTAG00000012403.6;ENSBTAG00000003651.3	2	ENSBTAG00000012403.6	1	ENSBTAG00000003651.3	1
Biological process	GO:0060334	regulation of interferon-gamma-mediated signaling pathway	2/762 0.26%	12/19682 0.06%	0.0764191	0.465365	ENSBTAG00000012403.6;ENSBTAG00000003651.3	2	ENSBTAG00000012403.6	1	ENSBTAG00000003651.3	1
Biological process	GO:0060456	positive regulation of digestive system process	2/762 0.26%	12/19682 0.06%	0.0764191	0.465365	ENSBTAG00000049473.1;ENSBTAG00000054832.1	2	ENSBTAG00000049473.1;ENSBTAG00000054832.1	2	--	0
Biological process	GO:0070243	regulation of thymocyte apoptotic process	2/762 0.26%	12/19682 0.06%	0.0764191	0.465365	ENSBTAG00000020244.5;ENSBTAG00000020221.5	2	--	0	ENSBTAG00000020244.5;ENSBTAG00000020221.5	2
Biological process	GO:0086015	SA node cell action potential	2/762 0.26%	12/19682 0.06%	0.0764191	0.465365	ENSBTAG00000018161.6;ENSBTAG00000017055.5	2	ENSBTAG00000018161.6;ENSBTAG00000017055.5	2	--	0
Biological process	GO:0086018	SA node cell to atrial cardiac muscle cell signaling	2/762 0.26%	12/19682 0.06%	0.0764191	0.465365	ENSBTAG00000018161.6;ENSBTAG00000017055.5	2	ENSBTAG00000018161.6;ENSBTAG00000017055.5	2	--	0
Biological process	GO:0086070	SA node cell to atrial cardiac muscle cell communication	2/762 0.26%	12/19682 0.06%	0.0764191	0.465365	ENSBTAG00000018161.6;ENSBTAG00000017055.5	2	ENSBTAG00000018161.6;ENSBTAG00000017055.5	2	--	0
Biological process	GO:0090179	planar cell polarity pathway involved in neural tube closure	2/762 0.26%	12/19682 0.06%	0.0764191	0.465365	ENSBTAG00000008036.5;ENSBTAG00000020221.5	2	ENSBTAG00000008036.5	1	ENSBTAG00000020221.5	1
Biological process	GO:1900426	positive regulation of defense response to bacterium	2/762 0.26%	12/19682 0.06%	0.0764191	0.465365	ENSBTAG00000011324.5;ENSBTAG00000003510.4	2	ENSBTAG00000011324.5	1	ENSBTAG00000003510.4	1
Biological process	GO:1905155	positive regulation of membrane invagination	2/762 0.26%	12/19682 0.06%	0.0764191	0.465365	ENSBTAG00000047302.2;ENSBTAG00000007275.5	2	ENSBTAG00000047302.2	1	ENSBTAG00000007275.5	1
Biological process	GO:1903169	regulation of calcium ion transmembrane transport	10/762 1.31%	154/19682 0.78%	0.076501	0.465365	ENSBTAG00000010948.5;ENSBTAG00000049473.1;ENSBTAG00000007169.6;ENSBTAG00000020569.7;ENSBTAG00000007596.5;ENSBTAG00000002232.6;ENSBTAG00000031483.3;ENSBTAG00000018811.6;ENSBTAG00000001725.5;ENSBTAG00000003519.5	10	ENSBTAG00000010948.5;ENSBTAG00000049473.1;ENSBTAG00000007169.6;ENSBTAG00000031483.3;ENSBTAG00000018811.6;ENSBTAG00000001725.5;ENSBTAG00000003519.5	7	ENSBTAG00000020569.7;ENSBTAG00000007596.5;ENSBTAG00000002232.6	3
Biological process	GO:0050900	leukocyte migration	19/762 2.49%	344/19682 1.75%	0.0773191	0.465365	ENSBTAG00000003289.4;ENSBTAG00000000283.6;ENSBTAG00000020554.3;ENSBTAG00000025250.5;ENSBTAG00000011324.5;ENSBTAG00000014113.4;ENSBTAG00000005077.5;ENSBTAG00000006256.6;ENSBTAG00000006566.6;ENSBTAG00000047302.2;ENSBTAG00000007275.5;ENSBTAG00000050726.1;ENSBTAG00000031355.2;ENSBTAG00000001725.5;ENSBTAG00000019533.4;ENSBTAG00000016698.5;ENSBTAG00000003806.6;ENSBTAG00000014737.6;ENSBTAG00000020221.5	19	ENSBTAG00000003289.4;ENSBTAG00000000283.6;ENSBTAG00000020554.3;ENSBTAG00000025250.5;ENSBTAG00000011324.5;ENSBTAG00000014113.4;ENSBTAG00000006256.6;ENSBTAG00000006566.6;ENSBTAG00000047302.2;ENSBTAG00000050726.1;ENSBTAG00000031355.2;ENSBTAG00000001725.5;ENSBTAG00000019533.4;ENSBTAG00000016698.5;ENSBTAG00000003806.6	15	ENSBTAG00000005077.5;ENSBTAG00000007275.5;ENSBTAG00000014737.6;ENSBTAG00000020221.5	4
Biological process	GO:2000146	negative regulation of cell motility	15/762 1.97%	258/19682 1.31%	0.077418	0.465365	ENSBTAG00000020554.3;ENSBTAG00000013843.5;ENSBTAG00000011324.5;ENSBTAG00000005077.5;ENSBTAG00000040432.2;ENSBTAG00000005556.5;ENSBTAG00000010976.5;ENSBTAG00000019533.4;ENSBTAG00000051083.1;ENSBTAG00000024015.6;ENSBTAG00000016698.5;ENSBTAG00000010146.6;ENSBTAG00000003510.4;ENSBTAG00000019017.4;ENSBTAG00000019864.6	15	ENSBTAG00000020554.3;ENSBTAG00000013843.5;ENSBTAG00000011324.5;ENSBTAG00000010976.5;ENSBTAG00000019533.4;ENSBTAG00000051083.1;ENSBTAG00000024015.6;ENSBTAG00000016698.5;ENSBTAG00000010146.6;ENSBTAG00000019017.4;ENSBTAG00000019864.6	11	ENSBTAG00000005077.5;ENSBTAG00000040432.2;ENSBTAG00000005556.5;ENSBTAG00000003510.4	4
Biological process	GO:0019218	regulation of steroid metabolic process	6/762 0.79%	77/19682 0.39%	0.0776487	0.465365	ENSBTAG00000027412.4;ENSBTAG00000019368.6;ENSBTAG00000016152.6;ENSBTAG00000013300.6;ENSBTAG00000014554.5;ENSBTAG00000051083.1	6	ENSBTAG00000027412.4;ENSBTAG00000019368.6;ENSBTAG00000013300.6;ENSBTAG00000014554.5;ENSBTAG00000051083.1	5	ENSBTAG00000016152.6	1
Biological process	GO:0002230	positive regulation of defense response to virus by host	3/762 0.39%	26/19682 0.13%	0.0777053	0.465365	ENSBTAG00000014983.6;ENSBTAG00000003366.7;ENSBTAG00000051519.1	3	ENSBTAG00000003366.7;ENSBTAG00000051519.1	2	ENSBTAG00000014983.6	1
Biological process	GO:0010659	cardiac muscle cell apoptotic process	3/762 0.39%	26/19682 0.13%	0.0777053	0.465365	ENSBTAG00000018016.4;ENSBTAG00000003519.5;ENSBTAG00000005734.6	3	ENSBTAG00000018016.4;ENSBTAG00000003519.5;ENSBTAG00000005734.6	3	--	0
Biological process	GO:0019934	cGMP-mediated signaling	3/762 0.39%	26/19682 0.13%	0.0777053	0.465365	ENSBTAG00000014576.5;ENSBTAG00000008419.6;ENSBTAG00000007129.6	3	ENSBTAG00000014576.5;ENSBTAG00000007129.6	2	ENSBTAG00000008419.6	1
Biological process	GO:0032735	positive regulation of interleukin-12 production	3/762 0.39%	26/19682 0.13%	0.0777053	0.465365	ENSBTAG00000030182.4;ENSBTAG00000014983.6;ENSBTAG00000020602.6	3	ENSBTAG00000030182.4;ENSBTAG00000020602.6	2	ENSBTAG00000014983.6	1
Biological process	GO:0036314	response to sterol	3/762 0.39%	26/19682 0.13%	0.0777053	0.465365	ENSBTAG00000003289.4;ENSBTAG00000025250.5;ENSBTAG00000008099.4	3	ENSBTAG00000003289.4;ENSBTAG00000025250.5	2	ENSBTAG00000008099.4	1
Biological process	GO:0040036	regulation of fibroblast growth factor receptor signaling pathway	3/762 0.39%	26/19682 0.13%	0.0777053	0.465365	ENSBTAG00000007490.6;ENSBTAG00000051083.1;ENSBTAG00000020221.5	3	ENSBTAG00000007490.6;ENSBTAG00000051083.1	2	ENSBTAG00000020221.5	1
Biological process	GO:0042133	neurotransmitter metabolic process	3/762 0.39%	26/19682 0.13%	0.0777053	0.465365	ENSBTAG00000019516.6;ENSBTAG00000026768.5;ENSBTAG00000051541.1	3	ENSBTAG00000019516.6;ENSBTAG00000026768.5;ENSBTAG00000051541.1	3	--	0
Biological process	GO:0050850	positive regulation of calcium-mediated signaling	3/762 0.39%	26/19682 0.13%	0.0777053	0.465365	ENSBTAG00000003289.4;ENSBTAG00000025250.5;ENSBTAG00000007275.5	3	ENSBTAG00000003289.4;ENSBTAG00000025250.5	2	ENSBTAG00000007275.5	1
Biological process	GO:0062098	regulation of programmed necrotic cell death	3/762 0.39%	26/19682 0.13%	0.0777053	0.465365	ENSBTAG00000018016.4;ENSBTAG00000012406.6;ENSBTAG00000049507.1	3	ENSBTAG00000018016.4;ENSBTAG00000012406.6;ENSBTAG00000049507.1	3	--	0
Biological process	GO:0070229	negative regulation of lymphocyte apoptotic process	3/762 0.39%	26/19682 0.13%	0.0777053	0.465365	ENSBTAG00000020244.5;ENSBTAG00000020602.6;ENSBTAG00000020883.5	3	ENSBTAG00000020602.6	1	ENSBTAG00000020244.5;ENSBTAG00000020883.5	2
Biological process	GO:1904376	negative regulation of protein localization to cell periphery	3/762 0.39%	26/19682 0.13%	0.0777053	0.465365	ENSBTAG00000000032.6;ENSBTAG00000016152.6;ENSBTAG00000005585.6	3	ENSBTAG00000000032.6;ENSBTAG00000005585.6	2	ENSBTAG00000016152.6	1
Biological process	GO:0045638	negative regulation of myeloid cell differentiation	8/762 1.05%	115/19682 0.58%	0.0780771	0.466778	ENSBTAG00000003289.4;ENSBTAG00000018965.6;ENSBTAG00000025250.5;ENSBTAG00000046383.2;ENSBTAG00000003396.5;ENSBTAG00000011193.4;ENSBTAG00000006738.6;ENSBTAG00000031476.4	8	ENSBTAG00000003289.4;ENSBTAG00000018965.6;ENSBTAG00000025250.5;ENSBTAG00000046383.2;ENSBTAG00000003396.5;ENSBTAG00000011193.4;ENSBTAG00000006738.6	7	ENSBTAG00000031476.4	1
Biological process	GO:0030574	collagen catabolic process	4/762 0.52%	42/19682 0.21%	0.078376	0.466778	ENSBTAG00000021177.6;ENSBTAG00000009051.5;ENSBTAG00000014824.6;ENSBTAG00000006507.7	4	ENSBTAG00000021177.6;ENSBTAG00000009051.5;ENSBTAG00000014824.6;ENSBTAG00000006507.7	4	--	0
Biological process	GO:0090303	positive regulation of wound healing	4/762 0.52%	42/19682 0.21%	0.078376	0.466778	ENSBTAG00000014546.6;ENSBTAG00000011324.5;ENSBTAG00000040432.2;ENSBTAG00000010976.5	4	ENSBTAG00000014546.6;ENSBTAG00000011324.5;ENSBTAG00000010976.5	3	ENSBTAG00000040432.2	1
Biological process	GO:0097300	programmed necrotic cell death	4/762 0.52%	42/19682 0.21%	0.078376	0.466778	ENSBTAG00000018016.4;ENSBTAG00000012406.6;ENSBTAG00000016711.4;ENSBTAG00000049507.1	4	ENSBTAG00000018016.4;ENSBTAG00000012406.6;ENSBTAG00000016711.4;ENSBTAG00000049507.1	4	--	0
Biological process	GO:0006814	sodium ion transport	12/762 1.57%	196/19682 1%	0.0793831	0.47212	ENSBTAG00000017674.5;ENSBTAG00000001981.6;ENSBTAG00000039340.3;ENSBTAG00000054592.1;ENSBTAG00000038375.3;ENSBTAG00000014861.6;ENSBTAG00000019052.7;ENSBTAG00000006630.6;ENSBTAG00000019961.5;ENSBTAG00000014486.6;ENSBTAG00000017055.5;ENSBTAG00000014197.6	12	ENSBTAG00000017674.5;ENSBTAG00000039340.3;ENSBTAG00000054592.1;ENSBTAG00000038375.3;ENSBTAG00000019052.7;ENSBTAG00000006630.6;ENSBTAG00000019961.5;ENSBTAG00000014486.6;ENSBTAG00000017055.5;ENSBTAG00000014197.6	10	ENSBTAG00000001981.6;ENSBTAG00000014861.6	2
Biological process	GO:0007626	locomotory behavior	11/762 1.44%	176/19682 0.89%	0.0808089	0.479273	ENSBTAG00000027412.4;ENSBTAG00000019076.6;ENSBTAG00000049473.1;ENSBTAG00000005077.5;ENSBTAG00000020602.6;ENSBTAG00000008036.5;ENSBTAG00000008323.5;ENSBTAG00000013300.6;ENSBTAG00000005078.6;ENSBTAG00000034138.4;ENSBTAG00000014600.6	11	ENSBTAG00000027412.4;ENSBTAG00000049473.1;ENSBTAG00000020602.6;ENSBTAG00000008036.5;ENSBTAG00000008323.5;ENSBTAG00000013300.6;ENSBTAG00000034138.4	7	ENSBTAG00000019076.6;ENSBTAG00000005077.5;ENSBTAG00000005078.6;ENSBTAG00000014600.6	4
Biological process	GO:0015748	organophosphate ester transport	11/762 1.44%	176/19682 0.89%	0.0808089	0.479273	novel.596;ENSBTAG00000045580.2;ENSBTAG00000047764.2;ENSBTAG00000047383.2;ENSBTAG00000052720.1;novel.597;ENSBTAG00000054768.1;novel.581;novel.582;novel.3324;novel.3308	11	novel.596;ENSBTAG00000054768.1;novel.581;novel.582;novel.3324;novel.3308	6	ENSBTAG00000045580.2;ENSBTAG00000047764.2;ENSBTAG00000047383.2;ENSBTAG00000052720.1;novel.597	5
Biological process	GO:0030048	actin filament-based movement	8/762 1.05%	116/19682 0.59%	0.0811765	0.480789	ENSBTAG00000039340.3;ENSBTAG00000054592.1;ENSBTAG00000020569.7;ENSBTAG00000033197.4;ENSBTAG00000003763.5;ENSBTAG00000045699.2;ENSBTAG00000019455.7;ENSBTAG00000002695.6	8	ENSBTAG00000039340.3;ENSBTAG00000054592.1;ENSBTAG00000019455.7;ENSBTAG00000002695.6	4	ENSBTAG00000020569.7;ENSBTAG00000033197.4;ENSBTAG00000003763.5;ENSBTAG00000045699.2	4
Biological process	GO:0072503	cellular divalent inorganic cation homeostasis	15/762 1.97%	260/19682 1.32%	0.0814166	0.481546	ENSBTAG00000003289.4;ENSBTAG00000010948.5;ENSBTAG00000025250.5;ENSBTAG00000007169.6;ENSBTAG00000014113.4;ENSBTAG00000005077.5;ENSBTAG00000002232.6;ENSBTAG00000008099.4;ENSBTAG00000031483.3;ENSBTAG00000031355.2;ENSBTAG00000001725.5;ENSBTAG00000003519.5;ENSBTAG00000034138.4;ENSBTAG00000014600.6;ENSBTAG00000020221.5	15	ENSBTAG00000003289.4;ENSBTAG00000010948.5;ENSBTAG00000025250.5;ENSBTAG00000007169.6;ENSBTAG00000014113.4;ENSBTAG00000031483.3;ENSBTAG00000031355.2;ENSBTAG00000001725.5;ENSBTAG00000003519.5;ENSBTAG00000034138.4	10	ENSBTAG00000005077.5;ENSBTAG00000002232.6;ENSBTAG00000008099.4;ENSBTAG00000014600.6;ENSBTAG00000020221.5	5
Biological process	GO:0001649	osteoblast differentiation	12/762 1.57%	197/19682 1%	0.0817243	0.481657	ENSBTAG00000003289.4;ENSBTAG00000009020.6;ENSBTAG00000002081.6;ENSBTAG00000025250.5;ENSBTAG00000030182.4;ENSBTAG00000053097.1;ENSBTAG00000014554.5;ENSBTAG00000051083.1;ENSBTAG00000019017.4;ENSBTAG00000031849.3;ENSBTAG00000014737.6;ENSBTAG00000003045.6	12	ENSBTAG00000003289.4;ENSBTAG00000002081.6;ENSBTAG00000025250.5;ENSBTAG00000030182.4;ENSBTAG00000053097.1;ENSBTAG00000014554.5;ENSBTAG00000051083.1;ENSBTAG00000019017.4;ENSBTAG00000031849.3;ENSBTAG00000003045.6	10	ENSBTAG00000009020.6;ENSBTAG00000014737.6	2
Biological process	GO:0006081	cellular aldehyde metabolic process	5/762 0.66%	60/19682 0.3%	0.0821862	0.481657	ENSBTAG00000007820.5;ENSBTAG00000016152.6;ENSBTAG00000026758.5;ENSBTAG00000013300.6;ENSBTAG00000051083.1	5	ENSBTAG00000007820.5;ENSBTAG00000026758.5;ENSBTAG00000013300.6;ENSBTAG00000051083.1	4	ENSBTAG00000016152.6	1
Biological process	GO:0009620	response to fungus	5/762 0.66%	60/19682 0.3%	0.0821862	0.481657	ENSBTAG00000012406.6;ENSBTAG00000014546.6;ENSBTAG00000012403.6;ENSBTAG00000002635.4;ENSBTAG00000047449.2	5	ENSBTAG00000012406.6;ENSBTAG00000014546.6;ENSBTAG00000012403.6	3	ENSBTAG00000002635.4;ENSBTAG00000047449.2	2
Biological process	GO:0015844	monoamine transport	5/762 0.66%	60/19682 0.3%	0.0821862	0.481657	ENSBTAG00000040103.3;ENSBTAG00000007169.6;ENSBTAG00000005077.5;ENSBTAG00000019947.6;ENSBTAG00000019864.6	5	ENSBTAG00000040103.3;ENSBTAG00000007169.6;ENSBTAG00000019864.6	3	ENSBTAG00000005077.5;ENSBTAG00000019947.6	2
Biological process	GO:0050795	regulation of behavior	5/762 0.66%	60/19682 0.3%	0.0821862	0.481657	ENSBTAG00000003289.4;ENSBTAG00000025250.5;ENSBTAG00000049473.1;ENSBTAG00000001242.3;ENSBTAG00000007092.3	5	ENSBTAG00000003289.4;ENSBTAG00000025250.5;ENSBTAG00000049473.1;ENSBTAG00000001242.3;ENSBTAG00000007092.3	5	--	0
Biological process	GO:0070830	bicellular tight junction assembly	5/762 0.66%	60/19682 0.3%	0.0821862	0.481657	ENSBTAG00000003923.4;ENSBTAG00000047783.2;ENSBTAG00000017604.3;ENSBTAG00000040432.2;ENSBTAG00000014554.5	5	ENSBTAG00000003923.4;ENSBTAG00000017604.3;ENSBTAG00000014554.5	3	ENSBTAG00000047783.2;ENSBTAG00000040432.2	2
Biological process	GO:0001708	cell fate specification	7/762 0.92%	97/19682 0.49%	0.0822204	0.481657	ENSBTAG00000018161.6;ENSBTAG00000016920.7;ENSBTAG00000031476.4;ENSBTAG00000051184.1;ENSBTAG00000049136.1;ENSBTAG00000020221.5;ENSBTAG00000007439.7	7	ENSBTAG00000018161.6;ENSBTAG00000016920.7;ENSBTAG00000049136.1	3	ENSBTAG00000031476.4;ENSBTAG00000051184.1;ENSBTAG00000020221.5;ENSBTAG00000007439.7	4
Biological process	GO:0060537	muscle tissue development	19/762 2.49%	347/19682 1.76%	0.082494	0.482601	ENSBTAG00000000507.6;ENSBTAG00000018016.4;ENSBTAG00000018161.6;ENSBTAG00000016920.7;ENSBTAG00000030182.4;ENSBTAG00000001058.5;ENSBTAG00000013339.7;ENSBTAG00000000698.6;ENSBTAG00000007109.6;ENSBTAG00000010875.4;ENSBTAG00000011743.5;ENSBTAG00000031476.4;ENSBTAG00000004322.6;ENSBTAG00000019097.6;ENSBTAG00000005734.6;ENSBTAG00000051184.1;ENSBTAG00000020221.5;ENSBTAG00000007439.7;ENSBTAG00000053191.1	19	ENSBTAG00000000507.6;ENSBTAG00000018016.4;ENSBTAG00000018161.6;ENSBTAG00000016920.7;ENSBTAG00000030182.4;ENSBTAG00000001058.5;ENSBTAG00000013339.7;ENSBTAG00000000698.6;ENSBTAG00000007109.6;ENSBTAG00000010875.4;ENSBTAG00000005734.6;ENSBTAG00000053191.1	12	ENSBTAG00000011743.5;ENSBTAG00000031476.4;ENSBTAG00000004322.6;ENSBTAG00000019097.6;ENSBTAG00000051184.1;ENSBTAG00000020221.5;ENSBTAG00000007439.7	7
Biological process	GO:0002347	response to tumor cell	4/762 0.52%	43/19682 0.22%	0.0838994	0.487502	ENSBTAG00000000032.6;ENSBTAG00000000095.6;ENSBTAG00000030426.4;ENSBTAG00000009137.5	4	ENSBTAG00000000032.6;ENSBTAG00000000095.6;ENSBTAG00000030426.4;ENSBTAG00000009137.5	4	--	0
Biological process	GO:0051148	negative regulation of muscle cell differentiation	4/762 0.52%	43/19682 0.22%	0.0838994	0.487502	ENSBTAG00000046010.2;ENSBTAG00000010875.4;ENSBTAG00000031476.4;ENSBTAG00000031849.3	4	ENSBTAG00000010875.4;ENSBTAG00000031849.3	2	ENSBTAG00000046010.2;ENSBTAG00000031476.4	2
Biological process	GO:0070528	protein kinase C signaling	4/762 0.52%	43/19682 0.22%	0.0838994	0.487502	ENSBTAG00000015979.6;ENSBTAG00000006031.6;ENSBTAG00000054230.1;ENSBTAG00000020221.5	4	ENSBTAG00000015979.6;ENSBTAG00000054230.1	2	ENSBTAG00000006031.6;ENSBTAG00000020221.5	2
Biological process	GO:0097178	ruffle assembly	4/762 0.52%	43/19682 0.22%	0.0838994	0.487502	ENSBTAG00000020554.3;ENSBTAG00000010976.5;ENSBTAG00000012219.6;ENSBTAG00000003200.4	4	ENSBTAG00000020554.3;ENSBTAG00000010976.5;ENSBTAG00000003200.4	3	ENSBTAG00000012219.6	1
Biological process	GO:2000649	regulation of sodium ion transmembrane transporter activity	4/762 0.52%	43/19682 0.22%	0.0838994	0.487502	ENSBTAG00000039340.3;ENSBTAG00000054592.1;ENSBTAG00000038375.3;ENSBTAG00000019052.7	4	ENSBTAG00000039340.3;ENSBTAG00000054592.1;ENSBTAG00000038375.3;ENSBTAG00000019052.7	4	--	0
Biological process	GO:1901293	nucleoside phosphate biosynthetic process	14/762 1.84%	240/19682 1.22%	0.084056	0.487752	ENSBTAG00000005725.5;ENSBTAG00000024453.3;ENSBTAG00000020602.6;ENSBTAG00000019979.6;ENSBTAG00000014576.5;ENSBTAG00000007275.5;ENSBTAG00000017616.6;ENSBTAG00000032150.4;ENSBTAG00000032057.2;ENSBTAG00000014600.6;ENSBTAG00000000795.5;ENSBTAG00000008428.5;ENSBTAG00000006305.5;ENSBTAG00000030674.3	14	ENSBTAG00000005725.5;ENSBTAG00000024453.3;ENSBTAG00000020602.6;ENSBTAG00000019979.6;ENSBTAG00000014576.5;ENSBTAG00000017616.6;ENSBTAG00000032057.2;ENSBTAG00000000795.5;ENSBTAG00000008428.5;ENSBTAG00000006305.5;ENSBTAG00000030674.3	11	ENSBTAG00000007275.5;ENSBTAG00000032150.4;ENSBTAG00000014600.6	3
Biological process	GO:0071222	cellular response to lipopolysaccharide	10/762 1.31%	157/19682 0.8%	0.0844615	0.489205	ENSBTAG00000003289.4;ENSBTAG00000025250.5;ENSBTAG00000000095.6;ENSBTAG00000008099.4;ENSBTAG00000019979.6;ENSBTAG00000047302.2;ENSBTAG00000005609.6;ENSBTAG00000001725.5;ENSBTAG00000047107.2;ENSBTAG00000020221.5	10	ENSBTAG00000003289.4;ENSBTAG00000025250.5;ENSBTAG00000000095.6;ENSBTAG00000019979.6;ENSBTAG00000047302.2;ENSBTAG00000005609.6;ENSBTAG00000001725.5;ENSBTAG00000047107.2	8	ENSBTAG00000008099.4;ENSBTAG00000020221.5	2
Biological process	GO:0010662	regulation of striated muscle cell apoptotic process	3/762 0.39%	27/19682 0.14%	0.0850114	0.489205	ENSBTAG00000018016.4;ENSBTAG00000003519.5;ENSBTAG00000005734.6	3	ENSBTAG00000018016.4;ENSBTAG00000003519.5;ENSBTAG00000005734.6	3	--	0
Biological process	GO:0045601	regulation of endothelial cell differentiation	3/762 0.39%	27/19682 0.14%	0.0850114	0.489205	ENSBTAG00000013843.5;ENSBTAG00000016169.5;ENSBTAG00000003950.5	3	ENSBTAG00000013843.5;ENSBTAG00000016169.5;ENSBTAG00000003950.5	3	--	0
Biological process	GO:0032410	negative regulation of transporter activity	6/762 0.79%	79/19682 0.4%	0.0854892	0.489205	ENSBTAG00000010948.5;ENSBTAG00000049473.1;ENSBTAG00000007596.5;ENSBTAG00000016711.4;ENSBTAG00000031483.3;ENSBTAG00000019052.7	6	ENSBTAG00000010948.5;ENSBTAG00000049473.1;ENSBTAG00000016711.4;ENSBTAG00000031483.3;ENSBTAG00000019052.7	5	ENSBTAG00000007596.5	1
Biological process	GO:1902106	negative regulation of leukocyte differentiation	7/762 0.92%	98/19682 0.5%	0.0857559	0.489205	ENSBTAG00000003289.4;ENSBTAG00000018965.6;ENSBTAG00000025250.5;ENSBTAG00000046383.2;ENSBTAG00000003396.5;ENSBTAG00000011193.4;ENSBTAG00000006738.6	7	ENSBTAG00000003289.4;ENSBTAG00000018965.6;ENSBTAG00000025250.5;ENSBTAG00000046383.2;ENSBTAG00000003396.5;ENSBTAG00000011193.4;ENSBTAG00000006738.6	7	--	0
Biological process	GO:0051216	cartilage development	11/762 1.44%	178/19682 0.9%	0.085885	0.489205	ENSBTAG00000001396.6;ENSBTAG00000002081.6;ENSBTAG00000013843.5;ENSBTAG00000010875.4;ENSBTAG00000007490.6;ENSBTAG00000005250.6;ENSBTAG00000014554.5;ENSBTAG00000021306.5;ENSBTAG00000017448.6;ENSBTAG00000003806.6;ENSBTAG00000020221.5	11	ENSBTAG00000001396.6;ENSBTAG00000002081.6;ENSBTAG00000013843.5;ENSBTAG00000010875.4;ENSBTAG00000007490.6;ENSBTAG00000005250.6;ENSBTAG00000014554.5;ENSBTAG00000021306.5;ENSBTAG00000003806.6	9	ENSBTAG00000017448.6;ENSBTAG00000020221.5	2
Biological process	GO:0060348	bone development	12/762 1.57%	199/19682 1.01%	0.0865359	0.489205	ENSBTAG00000001396.6;ENSBTAG00000002081.6;ENSBTAG00000009019.6;ENSBTAG00000020575.6;ENSBTAG00000030182.4;ENSBTAG00000015405.4;ENSBTAG00000006738.6;ENSBTAG00000010875.4;ENSBTAG00000007490.6;ENSBTAG00000005250.6;ENSBTAG00000003806.6;ENSBTAG00000031849.3	12	ENSBTAG00000001396.6;ENSBTAG00000002081.6;ENSBTAG00000009019.6;ENSBTAG00000020575.6;ENSBTAG00000030182.4;ENSBTAG00000006738.6;ENSBTAG00000010875.4;ENSBTAG00000007490.6;ENSBTAG00000005250.6;ENSBTAG00000003806.6;ENSBTAG00000031849.3	11	ENSBTAG00000015405.4	1
Biological process	GO:0002720	positive regulation of cytokine production involved in immune response	5/762 0.66%	61/19682 0.31%	0.0868266	0.489205	ENSBTAG00000038235.4;ENSBTAG00000016061.4;ENSBTAG00000003366.7;ENSBTAG00000006566.6;ENSBTAG00000020221.5	5	ENSBTAG00000038235.4;ENSBTAG00000016061.4;ENSBTAG00000003366.7;ENSBTAG00000006566.6	4	ENSBTAG00000020221.5	1
Biological process	GO:0009116	nucleoside metabolic process	5/762 0.66%	61/19682 0.31%	0.0868266	0.489205	ENSBTAG00000012317.6;ENSBTAG00000037800.3;ENSBTAG00000001325.5;ENSBTAG00000018849.6;ENSBTAG00000008428.5	5	ENSBTAG00000012317.6;ENSBTAG00000037800.3;ENSBTAG00000001325.5;ENSBTAG00000018849.6;ENSBTAG00000008428.5	5	--	0
Biological process	GO:0032481	positive regulation of type I interferon production	5/762 0.66%	61/19682 0.31%	0.0868266	0.489205	ENSBTAG00000039861.3;ENSBTAG00000003366.7;ENSBTAG00000014707.5;ENSBTAG00000014628.6;ENSBTAG00000051519.1	5	ENSBTAG00000039861.3;ENSBTAG00000003366.7;ENSBTAG00000014707.5;ENSBTAG00000014628.6;ENSBTAG00000051519.1	5	--	0
Biological process	GO:0051653	spindle localization	5/762 0.66%	61/19682 0.31%	0.0868266	0.489205	ENSBTAG00000040356.3;ENSBTAG00000052631.1;ENSBTAG00000004635.5;ENSBTAG00000020269.5;ENSBTAG00000049044.1	5	ENSBTAG00000040356.3;ENSBTAG00000052631.1;ENSBTAG00000004635.5;ENSBTAG00000049044.1	4	ENSBTAG00000020269.5	1
Biological process	GO:0072593	reactive oxygen species metabolic process	10/762 1.31%	158/19682 0.8%	0.0872231	0.489205	ENSBTAG00000046690.2;ENSBTAG00000027412.4;ENSBTAG00000009019.6;ENSBTAG00000037644.3;ENSBTAG00000007554.4;ENSBTAG00000054844.1;ENSBTAG00000051412.1;ENSBTAG00000038757.2;ENSBTAG00000005572.6;ENSBTAG00000050986.1	10	ENSBTAG00000046690.2;ENSBTAG00000027412.4;ENSBTAG00000009019.6;ENSBTAG00000037644.3;ENSBTAG00000007554.4;ENSBTAG00000054844.1;ENSBTAG00000051412.1;ENSBTAG00000038757.2	8	ENSBTAG00000005572.6;ENSBTAG00000050986.1	2
Biological process	GO:1901653	cellular response to peptide	15/762 1.97%	263/19682 1.34%	0.0876604	0.489205	ENSBTAG00000034871.4;ENSBTAG00000000507.6;ENSBTAG00000038235.4;ENSBTAG00000006083.6;ENSBTAG00000034555.4;ENSBTAG00000017604.3;ENSBTAG00000020569.7;ENSBTAG00000038337.2;ENSBTAG00000016169.5;ENSBTAG00000007275.5;ENSBTAG00000010976.5;ENSBTAG00000021830.7;ENSBTAG00000014600.6;ENSBTAG00000006860.5;ENSBTAG00000003651.3	15	ENSBTAG00000034871.4;ENSBTAG00000000507.6;ENSBTAG00000038235.4;ENSBTAG00000006083.6;ENSBTAG00000034555.4;ENSBTAG00000017604.3;ENSBTAG00000016169.5;ENSBTAG00000010976.5;ENSBTAG00000006860.5	9	ENSBTAG00000020569.7;ENSBTAG00000038337.2;ENSBTAG00000007275.5;ENSBTAG00000021830.7;ENSBTAG00000014600.6;ENSBTAG00000003651.3	6
Biological process	GO:0030335	positive regulation of cell migration	24/762 3.15%	461/19682 2.34%	0.0877969	0.489205	ENSBTAG00000003289.4;ENSBTAG00000038682.3;ENSBTAG00000020600.6;ENSBTAG00000000283.6;ENSBTAG00000020554.3;ENSBTAG00000025250.5;ENSBTAG00000020382.6;ENSBTAG00000014546.6;ENSBTAG00000005077.5;ENSBTAG00000040432.2;ENSBTAG00000000095.6;ENSBTAG00000001204.5;ENSBTAG00000016152.6;ENSBTAG00000047302.2;ENSBTAG00000007275.5;ENSBTAG00000010138.5;ENSBTAG00000031355.2;ENSBTAG00000001725.5;ENSBTAG00000014554.5;…	24	ENSBTAG00000003289.4;ENSBTAG00000038682.3;ENSBTAG00000020600.6;ENSBTAG00000000283.6;ENSBTAG00000020554.3;ENSBTAG00000025250.5;ENSBTAG00000020382.6;ENSBTAG00000014546.6;ENSBTAG00000000095.6;ENSBTAG00000001204.5;ENSBTAG00000047302.2;ENSBTAG00000010138.5;ENSBTAG00000031355.2;ENSBTAG00000001725.5;ENSBTAG00000014554.5;ENSBTAG00000054230.1	16	ENSBTAG00000005077.5;ENSBTAG00000040432.2;ENSBTAG00000016152.6;ENSBTAG00000007275.5;ENSBTAG00000014541.6;ENSBTAG00000014737.6;ENSBTAG00000020221.5;ENSBTAG00000008814.6	8
Biological process	GO:1903034	regulation of response to wounding	9/762 1.18%	138/19682 0.7%	0.0879033	0.489205	ENSBTAG00000014546.6;ENSBTAG00000011324.5;ENSBTAG00000012302.5;ENSBTAG00000040432.2;ENSBTAG00000010976.5;ENSBTAG00000014541.6;ENSBTAG00000019533.4;ENSBTAG00000051083.1;ENSBTAG00000003950.5	9	ENSBTAG00000014546.6;ENSBTAG00000011324.5;ENSBTAG00000010976.5;ENSBTAG00000019533.4;ENSBTAG00000051083.1;ENSBTAG00000003950.5	6	ENSBTAG00000012302.5;ENSBTAG00000040432.2;ENSBTAG00000014541.6	3
Biological process	GO:0001696	gastric acid secretion	2/762 0.26%	13/19682 0.07%	0.0880661	0.489205	ENSBTAG00000049473.1;ENSBTAG00000054832.1	2	ENSBTAG00000049473.1;ENSBTAG00000054832.1	2	--	0
Biological process	GO:0009176	pyrimidine deoxyribonucleoside monophosphate metabolic process	2/762 0.26%	13/19682 0.07%	0.0880661	0.489205	ENSBTAG00000001325.5;ENSBTAG00000008428.5	2	ENSBTAG00000001325.5;ENSBTAG00000008428.5	2	--	0
Biological process	GO:0030540	female genitalia development	2/762 0.26%	13/19682 0.07%	0.0880661	0.489205	ENSBTAG00000020221.5;ENSBTAG00000053191.1	2	ENSBTAG00000053191.1	1	ENSBTAG00000020221.5	1
Biological process	GO:0031643	positive regulation of myelination	2/762 0.26%	13/19682 0.07%	0.0880661	0.489205	ENSBTAG00000012604.4;ENSBTAG00000007439.7	2	--	0	ENSBTAG00000012604.4;ENSBTAG00000007439.7	2
Biological process	GO:0034163	regulation of toll-like receptor 9 signaling pathway	2/762 0.26%	13/19682 0.07%	0.0880661	0.489205	ENSBTAG00000012774.5;ENSBTAG00000016061.4	2	ENSBTAG00000012774.5;ENSBTAG00000016061.4	2	--	0
Biological process	GO:0043455	regulation of secondary metabolic process	2/762 0.26%	13/19682 0.07%	0.0880661	0.489205	ENSBTAG00000034077.4;ENSBTAG00000020221.5	2	--	0	ENSBTAG00000034077.4;ENSBTAG00000020221.5	2
Biological process	GO:0045161	neuronal ion channel clustering	2/762 0.26%	13/19682 0.07%	0.0880661	0.489205	ENSBTAG00000019052.7;ENSBTAG00000006732.6	2	ENSBTAG00000019052.7	1	ENSBTAG00000006732.6	1
Biological process	GO:0045579	positive regulation of B cell differentiation	2/762 0.26%	13/19682 0.07%	0.0880661	0.489205	ENSBTAG00000020883.5;ENSBTAG00000014824.6	2	ENSBTAG00000014824.6	1	ENSBTAG00000020883.5	1
Biological process	GO:0046184	aldehyde biosynthetic process	2/762 0.26%	13/19682 0.07%	0.0880661	0.489205	ENSBTAG00000016152.6;ENSBTAG00000051083.1	2	ENSBTAG00000051083.1	1	ENSBTAG00000016152.6	1
Biological process	GO:0048021	regulation of melanin biosynthetic process	2/762 0.26%	13/19682 0.07%	0.0880661	0.489205	ENSBTAG00000034077.4;ENSBTAG00000020221.5	2	--	0	ENSBTAG00000034077.4;ENSBTAG00000020221.5	2
Biological process	GO:0051000	positive regulation of nitric-oxide synthase activity	2/762 0.26%	13/19682 0.07%	0.0880661	0.489205	ENSBTAG00000038235.4;ENSBTAG00000005163.6	2	ENSBTAG00000038235.4;ENSBTAG00000005163.6	2	--	0
Biological process	GO:0051450	myoblast proliferation	2/762 0.26%	13/19682 0.07%	0.0880661	0.489205	ENSBTAG00000018161.6;ENSBTAG00000005734.6	2	ENSBTAG00000018161.6;ENSBTAG00000005734.6	2	--	0
Biological process	GO:0060911	cardiac cell fate commitment	2/762 0.26%	13/19682 0.07%	0.0880661	0.489205	ENSBTAG00000018161.6;ENSBTAG00000007439.7	2	ENSBTAG00000018161.6	1	ENSBTAG00000007439.7	1
Biological process	GO:0071236	cellular response to antibiotic	2/762 0.26%	13/19682 0.07%	0.0880661	0.489205	ENSBTAG00000052631.1;ENSBTAG00000032068.4	2	ENSBTAG00000052631.1;ENSBTAG00000032068.4	2	--	0
Biological process	GO:0072148	epithelial cell fate commitment	2/762 0.26%	13/19682 0.07%	0.0880661	0.489205	ENSBTAG00000021993.5;ENSBTAG00000031476.4	2	ENSBTAG00000021993.5	1	ENSBTAG00000031476.4	1
Biological process	GO:0090178	regulation of establishment of planar polarity involved in neural tube closure	2/762 0.26%	13/19682 0.07%	0.0880661	0.489205	ENSBTAG00000008036.5;ENSBTAG00000020221.5	2	ENSBTAG00000008036.5	1	ENSBTAG00000020221.5	1
Biological process	GO:1900376	regulation of secondary metabolite biosynthetic process	2/762 0.26%	13/19682 0.07%	0.0880661	0.489205	ENSBTAG00000034077.4;ENSBTAG00000020221.5	2	--	0	ENSBTAG00000034077.4;ENSBTAG00000020221.5	2
Biological process	GO:2001169	regulation of ATP biosynthetic process	2/762 0.26%	13/19682 0.07%	0.0880661	0.489205	ENSBTAG00000007275.5;ENSBTAG00000030674.3	2	ENSBTAG00000030674.3	1	ENSBTAG00000007275.5	1
Biological process	GO:0034329	cell junction assembly	21/762 2.76%	395/19682 2.01%	0.0893756	0.492041	ENSBTAG00000020600.6;ENSBTAG00000000032.6;ENSBTAG00000003191.4;ENSBTAG00000004399.5;ENSBTAG00000003923.4;ENSBTAG00000047783.2;ENSBTAG00000013843.5;ENSBTAG00000017604.3;ENSBTAG00000015405.4;ENSBTAG00000040432.2;ENSBTAG00000008300.6;ENSBTAG00000006256.6;ENSBTAG00000002333.6;ENSBTAG00000021365.6;ENSBTAG00000044195.3;ENSBTAG00000014554.5;ENSBTAG00000010916.6;ENSBTAG00000019097.6;ENSBTAG00000051083.1;…	21	ENSBTAG00000020600.6;ENSBTAG00000000032.6;ENSBTAG00000003191.4;ENSBTAG00000003923.4;ENSBTAG00000013843.5;ENSBTAG00000017604.3;ENSBTAG00000008300.6;ENSBTAG00000006256.6;ENSBTAG00000002333.6;ENSBTAG00000021365.6;ENSBTAG00000044195.3;ENSBTAG00000014554.5;ENSBTAG00000010916.6;ENSBTAG00000051083.1;ENSBTAG00000051541.1	15	ENSBTAG00000004399.5;ENSBTAG00000047783.2;ENSBTAG00000015405.4;ENSBTAG00000040432.2;ENSBTAG00000019097.6;ENSBTAG00000020221.5	6
Biological process	GO:0002065	columnar/cuboidal epithelial cell differentiation	7/762 0.92%	99/19682 0.5%	0.0893769	0.492041	ENSBTAG00000046010.2;ENSBTAG00000013300.6;ENSBTAG00000021993.5;ENSBTAG00000031476.4;ENSBTAG00000005734.6;ENSBTAG00000051083.1;ENSBTAG00000020221.5	7	ENSBTAG00000013300.6;ENSBTAG00000021993.5;ENSBTAG00000005734.6;ENSBTAG00000051083.1	4	ENSBTAG00000046010.2;ENSBTAG00000031476.4;ENSBTAG00000020221.5	3
Biological process	GO:0070555	response to interleukin-1	7/762 0.92%	99/19682 0.5%	0.0893769	0.492041	ENSBTAG00000003289.4;ENSBTAG00000001396.6;ENSBTAG00000012406.6;ENSBTAG00000025250.5;ENSBTAG00000014113.4;ENSBTAG00000030182.4;ENSBTAG00000008338.6	7	ENSBTAG00000003289.4;ENSBTAG00000001396.6;ENSBTAG00000012406.6;ENSBTAG00000025250.5;ENSBTAG00000014113.4;ENSBTAG00000030182.4	6	ENSBTAG00000008338.6	1
Biological process	GO:0071887	leukocyte apoptotic process	7/762 0.92%	99/19682 0.5%	0.0893769	0.492041	ENSBTAG00000006685.4;ENSBTAG00000020244.5;ENSBTAG00000005077.5;ENSBTAG00000020602.6;ENSBTAG00000000095.6;ENSBTAG00000020883.5;ENSBTAG00000020221.5	7	ENSBTAG00000006685.4;ENSBTAG00000020602.6;ENSBTAG00000000095.6	3	ENSBTAG00000020244.5;ENSBTAG00000005077.5;ENSBTAG00000020883.5;ENSBTAG00000020221.5	4
Biological process	GO:0002534	cytokine production involved in inflammatory response	4/762 0.52%	44/19682 0.22%	0.0896078	0.492041	ENSBTAG00000014546.6;ENSBTAG00000007275.5;ENSBTAG00000015060.6;ENSBTAG00000006894.6	4	ENSBTAG00000014546.6;ENSBTAG00000015060.6;ENSBTAG00000006894.6	3	ENSBTAG00000007275.5	1
Biological process	GO:0031952	regulation of protein autophosphorylation	4/762 0.52%	44/19682 0.22%	0.0896078	0.492041	ENSBTAG00000031483.3;ENSBTAG00000014541.6;ENSBTAG00000021830.7;ENSBTAG00000014737.6	4	ENSBTAG00000031483.3	1	ENSBTAG00000014541.6;ENSBTAG00000021830.7;ENSBTAG00000014737.6	3
Biological process	GO:0061001	regulation of dendritic spine morphogenesis	4/762 0.52%	44/19682 0.22%	0.0896078	0.492041	ENSBTAG00000000032.6;ENSBTAG00000052631.1;ENSBTAG00000020244.5;ENSBTAG00000004249.6	4	ENSBTAG00000000032.6;ENSBTAG00000052631.1	2	ENSBTAG00000020244.5;ENSBTAG00000004249.6	2
Biological process	GO:0086002	cardiac muscle cell action potential involved in contraction	4/762 0.52%	44/19682 0.22%	0.0896078	0.492041	ENSBTAG00000039340.3;ENSBTAG00000054592.1;ENSBTAG00000020569.7;ENSBTAG00000045699.2	4	ENSBTAG00000039340.3;ENSBTAG00000054592.1	2	ENSBTAG00000020569.7;ENSBTAG00000045699.2	2
Biological process	GO:1900015	regulation of cytokine production involved in inflammatory response	4/762 0.52%	44/19682 0.22%	0.0896078	0.492041	ENSBTAG00000014546.6;ENSBTAG00000007275.5;ENSBTAG00000015060.6;ENSBTAG00000006894.6	4	ENSBTAG00000014546.6;ENSBTAG00000015060.6;ENSBTAG00000006894.6	3	ENSBTAG00000007275.5	1
Biological process	GO:0070588	calcium ion transmembrane transport	15/762 1.97%	264/19682 1.34%	0.0898075	0.492507	ENSBTAG00000003289.4;ENSBTAG00000010948.5;ENSBTAG00000021994.6;ENSBTAG00000025250.5;ENSBTAG00000049473.1;ENSBTAG00000007169.6;ENSBTAG00000020569.7;ENSBTAG00000007596.5;ENSBTAG00000002232.6;ENSBTAG00000008099.4;ENSBTAG00000031483.3;ENSBTAG00000046010.2;ENSBTAG00000018811.6;ENSBTAG00000001725.5;ENSBTAG00000003519.5	15	ENSBTAG00000003289.4;ENSBTAG00000010948.5;ENSBTAG00000021994.6;ENSBTAG00000025250.5;ENSBTAG00000049473.1;ENSBTAG00000007169.6;ENSBTAG00000031483.3;ENSBTAG00000018811.6;ENSBTAG00000001725.5;ENSBTAG00000003519.5	10	ENSBTAG00000020569.7;ENSBTAG00000007596.5;ENSBTAG00000002232.6;ENSBTAG00000008099.4;ENSBTAG00000046010.2	5
Biological process	GO:0042273	ribosomal large subunit biogenesis	10/762 1.31%	159/19682 0.81%	0.0900386	0.492517	ENSBTAG00000027075.5;novel.3145;ENSBTAG00000032432.2;novel.2755;novel.1675;novel.3184;novel.1352;novel.484;novel.2847;novel.1451	10	ENSBTAG00000027075.5;novel.3145;ENSBTAG00000032432.2;novel.1675;novel.3184;novel.2847;novel.1451	7	novel.2755;novel.1352;novel.484	3
Biological process	GO:0097305	response to alcohol	10/762 1.31%	159/19682 0.81%	0.0900386	0.492517	ENSBTAG00000003289.4;ENSBTAG00000052631.1;ENSBTAG00000027412.4;ENSBTAG00000025250.5;ENSBTAG00000019368.6;ENSBTAG00000008099.4;ENSBTAG00000006630.6;ENSBTAG00000026768.5;ENSBTAG00000014600.6;ENSBTAG00000040367.2	10	ENSBTAG00000003289.4;ENSBTAG00000052631.1;ENSBTAG00000027412.4;ENSBTAG00000025250.5;ENSBTAG00000019368.6;ENSBTAG00000006630.6;ENSBTAG00000026768.5;ENSBTAG00000040367.2	8	ENSBTAG00000008099.4;ENSBTAG00000014600.6	2
Biological process	GO:0042113	B cell activation	16/762 2.1%	286/19682 1.45%	0.0907243	0.495636	ENSBTAG00000048135.2;ENSBTAG00000048048.2;ENSBTAG00000047700.2;ENSBTAG00000050485.1;ENSBTAG00000053635.1;ENSBTAG00000006685.4;ENSBTAG00000038337.2;ENSBTAG00000046076.2;ENSBTAG00000048268.2;ENSBTAG00000047632.2;ENSBTAG00000020883.5;ENSBTAG00000031476.4;ENSBTAG00000016698.5;ENSBTAG00000054133.1;ENSBTAG00000014824.6;ENSBTAG00000046967.2	16	ENSBTAG00000006685.4;ENSBTAG00000047632.2;ENSBTAG00000016698.5;ENSBTAG00000014824.6;ENSBTAG00000046967.2	5	ENSBTAG00000048135.2;ENSBTAG00000048048.2;ENSBTAG00000047700.2;ENSBTAG00000050485.1;ENSBTAG00000053635.1;ENSBTAG00000038337.2;ENSBTAG00000046076.2;ENSBTAG00000048268.2;ENSBTAG00000020883.5;ENSBTAG00000031476.4;ENSBTAG00000054133.1	11
Biological process	GO:0050680	negative regulation of epithelial cell proliferation	8/762 1.05%	119/19682 0.6%	0.0909058	0.495997	ENSBTAG00000018016.4;ENSBTAG00000013070.4;ENSBTAG00000013843.5;ENSBTAG00000016152.6;ENSBTAG00000006342.4;ENSBTAG00000024015.6;ENSBTAG00000003510.4;ENSBTAG00000020221.5	8	ENSBTAG00000018016.4;ENSBTAG00000013843.5;ENSBTAG00000006342.4;ENSBTAG00000024015.6	4	ENSBTAG00000013070.4;ENSBTAG00000016152.6;ENSBTAG00000003510.4;ENSBTAG00000020221.5	4
Biological process	GO:0001885	endothelial cell development	5/762 0.66%	62/19682 0.32%	0.0916011	0.499156	ENSBTAG00000040432.2;ENSBTAG00000010082.6;ENSBTAG00000008419.6;ENSBTAG00000003950.5;ENSBTAG00000054230.1	5	ENSBTAG00000010082.6;ENSBTAG00000003950.5;ENSBTAG00000054230.1	3	ENSBTAG00000040432.2;ENSBTAG00000008419.6	2
Biological process	GO:0002418	immune response to tumor cell	3/762 0.39%	28/19682 0.14%	0.0925973	0.500142	ENSBTAG00000000095.6;ENSBTAG00000030426.4;ENSBTAG00000009137.5	3	ENSBTAG00000000095.6;ENSBTAG00000030426.4;ENSBTAG00000009137.5	3	--	0
Biological process	GO:0014046	dopamine secretion	3/762 0.39%	28/19682 0.14%	0.0925973	0.500142	ENSBTAG00000040103.3;ENSBTAG00000005077.5;ENSBTAG00000019947.6	3	ENSBTAG00000040103.3	1	ENSBTAG00000005077.5;ENSBTAG00000019947.6	2
Biological process	GO:0014059	regulation of dopamine secretion	3/762 0.39%	28/19682 0.14%	0.0925973	0.500142	ENSBTAG00000040103.3;ENSBTAG00000005077.5;ENSBTAG00000019947.6	3	ENSBTAG00000040103.3	1	ENSBTAG00000005077.5;ENSBTAG00000019947.6	2
Biological process	GO:0030449	regulation of complement activation	3/762 0.39%	28/19682 0.14%	0.0925973	0.500142	ENSBTAG00000007275.5;ENSBTAG00000034501.4;ENSBTAG00000047621.2	3	ENSBTAG00000034501.4;ENSBTAG00000047621.2	2	ENSBTAG00000007275.5	1
Biological process	GO:0033622	integrin activation	3/762 0.39%	28/19682 0.14%	0.0925973	0.500142	ENSBTAG00000038337.2;ENSBTAG00000005077.5;ENSBTAG00000018725.4	3	--	0	ENSBTAG00000038337.2;ENSBTAG00000005077.5;ENSBTAG00000018725.4	3
Biological process	GO:0045954	positive regulation of natural killer cell mediated cytotoxicity	3/762 0.39%	28/19682 0.14%	0.0925973	0.500142	ENSBTAG00000000966.6;ENSBTAG00000030426.4;ENSBTAG00000051183.1	3	ENSBTAG00000000966.6;ENSBTAG00000030426.4	2	ENSBTAG00000051183.1	1
Biological process	GO:0086010	membrane depolarization during action potential	3/762 0.39%	28/19682 0.14%	0.0925973	0.500142	ENSBTAG00000054592.1;ENSBTAG00000020569.7;ENSBTAG00000019052.7	3	ENSBTAG00000054592.1;ENSBTAG00000019052.7	2	ENSBTAG00000020569.7	1
Biological process	GO:0046660	female sex differentiation	7/762 0.92%	100/19682 0.51%	0.0930828	0.501503	ENSBTAG00000018016.4;ENSBTAG00000002081.6;ENSBTAG00000027412.4;ENSBTAG00000009051.5;ENSBTAG00000051083.1;ENSBTAG00000020221.5;ENSBTAG00000053191.1	7	ENSBTAG00000018016.4;ENSBTAG00000002081.6;ENSBTAG00000027412.4;ENSBTAG00000009051.5;ENSBTAG00000051083.1;ENSBTAG00000053191.1	6	ENSBTAG00000020221.5	1
Biological process	GO:1903707	negative regulation of hemopoiesis	7/762 0.92%	100/19682 0.51%	0.0930828	0.501503	ENSBTAG00000003289.4;ENSBTAG00000018965.6;ENSBTAG00000025250.5;ENSBTAG00000046383.2;ENSBTAG00000003396.5;ENSBTAG00000011193.4;ENSBTAG00000006738.6	7	ENSBTAG00000003289.4;ENSBTAG00000018965.6;ENSBTAG00000025250.5;ENSBTAG00000046383.2;ENSBTAG00000003396.5;ENSBTAG00000011193.4;ENSBTAG00000006738.6	7	--	0
Biological process	GO:0048469	cell maturation	11/762 1.44%	181/19682 0.92%	0.0938591	0.505051	ENSBTAG00000046010.2;ENSBTAG00000019052.7;ENSBTAG00000007153.4;ENSBTAG00000008876.6;ENSBTAG00000006732.6;ENSBTAG00000005638.6;ENSBTAG00000002705.6;ENSBTAG00000013300.6;ENSBTAG00000053097.1;ENSBTAG00000011439.6;ENSBTAG00000003200.4	11	ENSBTAG00000019052.7;ENSBTAG00000007153.4;ENSBTAG00000008876.6;ENSBTAG00000005638.6;ENSBTAG00000002705.6;ENSBTAG00000013300.6;ENSBTAG00000053097.1;ENSBTAG00000011439.6;ENSBTAG00000003200.4	9	ENSBTAG00000046010.2;ENSBTAG00000006732.6	2
Biological process	GO:0014706	striated muscle tissue development	12/762 1.57%	202/19682 1.03%	0.0940767	0.505588	ENSBTAG00000018161.6;ENSBTAG00000030182.4;ENSBTAG00000013339.7;ENSBTAG00000000698.6;ENSBTAG00000007109.6;ENSBTAG00000010875.4;ENSBTAG00000031476.4;ENSBTAG00000005734.6;ENSBTAG00000051184.1;ENSBTAG00000020221.5;ENSBTAG00000007439.7;ENSBTAG00000053191.1	12	ENSBTAG00000018161.6;ENSBTAG00000030182.4;ENSBTAG00000013339.7;ENSBTAG00000000698.6;ENSBTAG00000007109.6;ENSBTAG00000010875.4;ENSBTAG00000005734.6;ENSBTAG00000053191.1	8	ENSBTAG00000031476.4;ENSBTAG00000051184.1;ENSBTAG00000020221.5;ENSBTAG00000007439.7	4
Biological process	GO:0043627	response to estrogen	4/762 0.52%	45/19682 0.23%	0.0954975	0.511943	ENSBTAG00000001842.6;ENSBTAG00000013300.6;ENSBTAG00000031267.3;ENSBTAG00000005734.6	4	ENSBTAG00000013300.6;ENSBTAG00000031267.3;ENSBTAG00000005734.6	3	ENSBTAG00000001842.6	1
Biological process	GO:0061028	establishment of endothelial barrier	4/762 0.52%	45/19682 0.23%	0.0954975	0.511943	ENSBTAG00000040432.2;ENSBTAG00000008419.6;ENSBTAG00000003950.5;ENSBTAG00000054230.1	4	ENSBTAG00000003950.5;ENSBTAG00000054230.1	2	ENSBTAG00000040432.2;ENSBTAG00000008419.6	2
Biological process	GO:0048663	neuron fate commitment	5/762 0.66%	63/19682 0.32%	0.0965079	0.515688	ENSBTAG00000007319.5;ENSBTAG00000043971.3;ENSBTAG00000031476.4;ENSBTAG00000051184.1;ENSBTAG00000049136.1	5	ENSBTAG00000043971.3;ENSBTAG00000049136.1	2	ENSBTAG00000007319.5;ENSBTAG00000031476.4;ENSBTAG00000051184.1	3
Biological process	GO:0048708	astrocyte differentiation	5/762 0.66%	63/19682 0.32%	0.0965079	0.515688	ENSBTAG00000016920.7;ENSBTAG00000007153.4;ENSBTAG00000007275.5;ENSBTAG00000031476.4;ENSBTAG00000022635.5	5	ENSBTAG00000016920.7;ENSBTAG00000007153.4;ENSBTAG00000022635.5	3	ENSBTAG00000007275.5;ENSBTAG00000031476.4	2
Biological process	GO:0010001	glial cell differentiation	11/762 1.44%	182/19682 0.92%	0.096613	0.515688	ENSBTAG00000027412.4;ENSBTAG00000016920.7;ENSBTAG00000007153.4;ENSBTAG00000012604.4;ENSBTAG00000007275.5;ENSBTAG00000008132.6;ENSBTAG00000031476.4;ENSBTAG00000019097.6;ENSBTAG00000022635.5;ENSBTAG00000049136.1;ENSBTAG00000007439.7	11	ENSBTAG00000027412.4;ENSBTAG00000016920.7;ENSBTAG00000007153.4;ENSBTAG00000022635.5;ENSBTAG00000049136.1	5	ENSBTAG00000012604.4;ENSBTAG00000007275.5;ENSBTAG00000008132.6;ENSBTAG00000031476.4;ENSBTAG00000019097.6;ENSBTAG00000007439.7	6
Biological process	GO:0099003	vesicle-mediated transport in synapse	12/762 1.57%	203/19682 1.03%	0.0966765	0.515688	ENSBTAG00000011397.6;ENSBTAG00000040103.3;ENSBTAG00000007169.6;ENSBTAG00000046142.2;ENSBTAG00000034555.4;ENSBTAG00000018004.6;ENSBTAG00000008323.5;ENSBTAG00000003531.6;ENSBTAG00000019947.6;ENSBTAG00000009803.6;ENSBTAG00000005031.5;ENSBTAG00000014103.6	12	ENSBTAG00000011397.6;ENSBTAG00000040103.3;ENSBTAG00000007169.6;ENSBTAG00000034555.4;ENSBTAG00000018004.6;ENSBTAG00000008323.5;ENSBTAG00000003531.6;ENSBTAG00000005031.5;ENSBTAG00000014103.6	9	ENSBTAG00000046142.2;ENSBTAG00000019947.6;ENSBTAG00000009803.6	3
Biological process	GO:0061053	somite development	6/762 0.79%	82/19682 0.42%	0.0980342	0.519058	ENSBTAG00000018161.6;ENSBTAG00000018179.6;ENSBTAG00000012295.6;ENSBTAG00000031476.4;ENSBTAG00000051083.1;ENSBTAG00000020221.5	6	ENSBTAG00000018161.6;ENSBTAG00000051083.1	2	ENSBTAG00000018179.6;ENSBTAG00000012295.6;ENSBTAG00000031476.4;ENSBTAG00000020221.5	4
Biological process	GO:0002577	regulation of antigen processing and presentation	2/762 0.26%	14/19682 0.07%	0.100196	0.519058	ENSBTAG00000038235.4;ENSBTAG00000007275.5	2	ENSBTAG00000038235.4	1	ENSBTAG00000007275.5	1
Biological process	GO:0006883	cellular sodium ion homeostasis	2/762 0.26%	14/19682 0.07%	0.100196	0.519058	ENSBTAG00000019961.5;ENSBTAG00000014486.6	2	ENSBTAG00000019961.5;ENSBTAG00000014486.6	2	--	0
Biological process	GO:0010566	regulation of ketone biosynthetic process	2/762 0.26%	14/19682 0.07%	0.100196	0.519058	ENSBTAG00000016152.6;ENSBTAG00000051083.1	2	ENSBTAG00000051083.1	1	ENSBTAG00000016152.6	1
Biological process	GO:0032905	transforming growth factor beta1 production	2/762 0.26%	14/19682 0.07%	0.100196	0.519058	ENSBTAG00000001537.5;ENSBTAG00000005734.6	2	ENSBTAG00000001537.5;ENSBTAG00000005734.6	2	--	0
Biological process	GO:0045217	cell-cell junction maintenance	2/762 0.26%	14/19682 0.07%	0.100196	0.519058	ENSBTAG00000007181.6;ENSBTAG00000019097.6	2	--	0	ENSBTAG00000007181.6;ENSBTAG00000019097.6	2
Biological process	GO:0060099	regulation of phagocytosis, engulfment	2/762 0.26%	14/19682 0.07%	0.100196	0.519058	ENSBTAG00000047302.2;ENSBTAG00000007275.5	2	ENSBTAG00000047302.2	1	ENSBTAG00000007275.5	1
Biological process	GO:0060315	negative regulation of ryanodine-sensitive calcium-release channel activity	2/762 0.26%	14/19682 0.07%	0.100196	0.519058	ENSBTAG00000010948.5;ENSBTAG00000031483.3	2	ENSBTAG00000010948.5;ENSBTAG00000031483.3	2	--	0
Biological process	GO:0061469	regulation of type B pancreatic cell proliferation	2/762 0.26%	14/19682 0.07%	0.100196	0.519058	ENSBTAG00000000507.6;ENSBTAG00000018016.4	2	ENSBTAG00000000507.6;ENSBTAG00000018016.4	2	--	0
Biological process	GO:0070207	protein homotrimerization	2/762 0.26%	14/19682 0.07%	0.100196	0.519058	ENSBTAG00000000376.6;ENSBTAG00000050986.1	2	--	0	ENSBTAG00000000376.6;ENSBTAG00000050986.1	2
Biological process	GO:0070885	negative regulation of calcineurin-NFAT signaling cascade	2/762 0.26%	14/19682 0.07%	0.100196	0.519058	ENSBTAG00000000813.6;ENSBTAG00000017715.6	2	ENSBTAG00000000813.6;ENSBTAG00000017715.6	2	--	0
Biological process	GO:0071071	regulation of phospholipid biosynthetic process	2/762 0.26%	14/19682 0.07%	0.100196	0.519058	ENSBTAG00000015793.5;ENSBTAG00000014541.6	2	--	0	ENSBTAG00000015793.5;ENSBTAG00000014541.6	2
Biological process	GO:0090177	establishment of planar polarity involved in neural tube closure	2/762 0.26%	14/19682 0.07%	0.100196	0.519058	ENSBTAG00000008036.5;ENSBTAG00000020221.5	2	ENSBTAG00000008036.5	1	ENSBTAG00000020221.5	1
Biological process	GO:0090336	positive regulation of brown fat cell differentiation	2/762 0.26%	14/19682 0.07%	0.100196	0.519058	ENSBTAG00000004787.6;ENSBTAG00000008132.6	2	ENSBTAG00000004787.6	1	ENSBTAG00000008132.6	1
Biological process	GO:0090385	phagosome-lysosome fusion	2/762 0.26%	14/19682 0.07%	0.100196	0.519058	ENSBTAG00000012774.5;ENSBTAG00000019947.6	2	ENSBTAG00000012774.5	1	ENSBTAG00000019947.6	1
Biological process	GO:0106057	negative regulation of calcineurin-mediated signaling	2/762 0.26%	14/19682 0.07%	0.100196	0.519058	ENSBTAG00000000813.6;ENSBTAG00000017715.6	2	ENSBTAG00000000813.6;ENSBTAG00000017715.6	2	--	0
Biological process	GO:1903428	positive regulation of reactive oxygen species biosynthetic process	2/762 0.26%	14/19682 0.07%	0.100196	0.519058	ENSBTAG00000046690.2;ENSBTAG00000005572.6	2	ENSBTAG00000046690.2	1	ENSBTAG00000005572.6	1
Biological process	GO:1903975	regulation of glial cell migration	2/762 0.26%	14/19682 0.07%	0.100196	0.519058	ENSBTAG00000000283.6;ENSBTAG00000007275.5	2	ENSBTAG00000000283.6	1	ENSBTAG00000007275.5	1
Biological process	GO:1905153	regulation of membrane invagination	2/762 0.26%	14/19682 0.07%	0.100196	0.519058	ENSBTAG00000047302.2;ENSBTAG00000007275.5	2	ENSBTAG00000047302.2	1	ENSBTAG00000007275.5	1
Biological process	GO:2000479	regulation of cAMP-dependent protein kinase activity	2/762 0.26%	14/19682 0.07%	0.100196	0.519058	ENSBTAG00000008150.5;ENSBTAG00000046142.2	2	ENSBTAG00000008150.5	1	ENSBTAG00000046142.2	1
Biological process	GO:2001256	regulation of store-operated calcium entry	2/762 0.26%	14/19682 0.07%	0.100196	0.519058	ENSBTAG00000000813.6;ENSBTAG00000017715.6	2	ENSBTAG00000000813.6;ENSBTAG00000017715.6	2	--	0
Biological process	GO:0010658	striated muscle cell apoptotic process	3/762 0.39%	29/19682 0.15%	0.100451	0.519058	ENSBTAG00000018016.4;ENSBTAG00000003519.5;ENSBTAG00000005734.6	3	ENSBTAG00000018016.4;ENSBTAG00000003519.5;ENSBTAG00000005734.6	3	--	0
Biological process	GO:0031954	positive regulation of protein autophosphorylation	3/762 0.39%	29/19682 0.15%	0.100451	0.519058	ENSBTAG00000031483.3;ENSBTAG00000014541.6;ENSBTAG00000014737.6	3	ENSBTAG00000031483.3	1	ENSBTAG00000014541.6;ENSBTAG00000014737.6	2
Biological process	GO:0042311	vasodilation	3/762 0.39%	29/19682 0.15%	0.100451	0.519058	ENSBTAG00000027412.4;ENSBTAG00000001242.3;ENSBTAG00000013300.6	3	ENSBTAG00000027412.4;ENSBTAG00000001242.3;ENSBTAG00000013300.6	3	--	0
Biological process	GO:0042417	dopamine metabolic process	3/762 0.39%	29/19682 0.15%	0.100451	0.519058	ENSBTAG00000019516.6;ENSBTAG00000026768.5;ENSBTAG00000009803.6	3	ENSBTAG00000019516.6;ENSBTAG00000026768.5	2	ENSBTAG00000009803.6	1
Biological process	GO:0045577	regulation of B cell differentiation	3/762 0.39%	29/19682 0.15%	0.100451	0.519058	ENSBTAG00000020883.5;ENSBTAG00000016698.5;ENSBTAG00000014824.6	3	ENSBTAG00000016698.5;ENSBTAG00000014824.6	2	ENSBTAG00000020883.5	1
Biological process	GO:0001756	somitogenesis	5/762 0.66%	64/19682 0.33%	0.101545	0.522296	ENSBTAG00000018161.6;ENSBTAG00000018179.6;ENSBTAG00000012295.6;ENSBTAG00000031476.4;ENSBTAG00000020221.5	5	ENSBTAG00000018161.6	1	ENSBTAG00000018179.6;ENSBTAG00000012295.6;ENSBTAG00000031476.4;ENSBTAG00000020221.5	4
Biological process	GO:0002920	regulation of humoral immune response	4/762 0.52%	46/19682 0.23%	0.101564	0.522296	ENSBTAG00000007275.5;ENSBTAG00000034501.4;ENSBTAG00000047621.2;ENSBTAG00000005734.6	4	ENSBTAG00000034501.4;ENSBTAG00000047621.2;ENSBTAG00000005734.6	3	ENSBTAG00000007275.5	1
Biological process	GO:0070231	T cell apoptotic process	4/762 0.52%	46/19682 0.23%	0.101564	0.522296	ENSBTAG00000020244.5;ENSBTAG00000020602.6;ENSBTAG00000000095.6;ENSBTAG00000020221.5	4	ENSBTAG00000020602.6;ENSBTAG00000000095.6	2	ENSBTAG00000020244.5;ENSBTAG00000020221.5	2
Biological process	GO:0090102	cochlea development	4/762 0.52%	46/19682 0.23%	0.101564	0.522296	ENSBTAG00000018161.6;ENSBTAG00000015405.4;ENSBTAG00000002123.4;ENSBTAG00000020221.5	4	ENSBTAG00000018161.6;ENSBTAG00000002123.4	2	ENSBTAG00000015405.4;ENSBTAG00000020221.5	2
Biological process	GO:0019935	cyclic-nucleotide-mediated signaling	6/762 0.79%	83/19682 0.42%	0.102422	0.526075	ENSBTAG00000049473.1;ENSBTAG00000014576.5;ENSBTAG00000008419.6;ENSBTAG00000007129.6;novel.962;ENSBTAG00000045689.2	6	ENSBTAG00000049473.1;ENSBTAG00000014576.5;ENSBTAG00000007129.6;novel.962;ENSBTAG00000045689.2	5	ENSBTAG00000008419.6	1
Biological process	GO:0002009	morphogenesis of an epithelium	24/762 3.15%	470/19682 2.39%	0.102893	0.527864	ENSBTAG00000018161.6;ENSBTAG00000000283.6;ENSBTAG00000003455.6;ENSBTAG00000003140.4;ENSBTAG00000013843.5;ENSBTAG00000018179.6;ENSBTAG00000007319.5;ENSBTAG00000015405.4;ENSBTAG00000008036.5;ENSBTAG00000016152.6;ENSBTAG00000008596.6;ENSBTAG00000001725.5;ENSBTAG00000014554.5;ENSBTAG00000012295.6;ENSBTAG00000031476.4;ENSBTAG00000051083.1;ENSBTAG00000014824.6;ENSBTAG00000003510.4;ENSBTAG00000031647.2;…	24	ENSBTAG00000018161.6;ENSBTAG00000000283.6;ENSBTAG00000003140.4;ENSBTAG00000013843.5;ENSBTAG00000008036.5;ENSBTAG00000001725.5;ENSBTAG00000014554.5;ENSBTAG00000051083.1;ENSBTAG00000014824.6;ENSBTAG00000053191.1;ENSBTAG00000010682.6	11	ENSBTAG00000003455.6;ENSBTAG00000018179.6;ENSBTAG00000007319.5;ENSBTAG00000015405.4;ENSBTAG00000016152.6;ENSBTAG00000008596.6;ENSBTAG00000012295.6;ENSBTAG00000031476.4;ENSBTAG00000003510.4;ENSBTAG00000031647.2;ENSBTAG00000030542.3;ENSBTAG00000014737.6;ENSBTAG00000020221.5	13
Biological process	GO:0002700	regulation of production of molecular mediator of immune response	9/762 1.18%	143/19682 0.73%	0.10376	0.531042	ENSBTAG00000038235.4;ENSBTAG00000006685.4;ENSBTAG00000038337.2;ENSBTAG00000016061.4;ENSBTAG00000003366.7;ENSBTAG00000012403.6;ENSBTAG00000006566.6;ENSBTAG00000020883.5;ENSBTAG00000020221.5	9	ENSBTAG00000038235.4;ENSBTAG00000006685.4;ENSBTAG00000016061.4;ENSBTAG00000003366.7;ENSBTAG00000012403.6;ENSBTAG00000006566.6	6	ENSBTAG00000038337.2;ENSBTAG00000020883.5;ENSBTAG00000020221.5	3
Biological process	GO:0042255	ribosome assembly	9/762 1.18%	143/19682 0.73%	0.10376	0.531042	novel.3145;ENSBTAG00000032432.2;novel.2755;novel.3184;novel.1352;novel.484;novel.2847;novel.1451;ENSBTAG00000024125.3	9	novel.3145;ENSBTAG00000032432.2;novel.3184;novel.2847;novel.1451;ENSBTAG00000024125.3	6	novel.2755;novel.1352;novel.484	3
Biological process	GO:0061564	axon development	24/762 3.15%	471/19682 2.39%	0.104667	0.533974	ENSBTAG00000004635.5;ENSBTAG00000002081.6;ENSBTAG00000020244.5;ENSBTAG00000010673.5;ENSBTAG00000005077.5;ENSBTAG00000012302.5;ENSBTAG00000001537.5;ENSBTAG00000009124.5;ENSBTAG00000019052.7;ENSBTAG00000006256.6;ENSBTAG00000033225.5;ENSBTAG00000006732.6;ENSBTAG00000010138.5;ENSBTAG00000019461.6;ENSBTAG00000043971.3;ENSBTAG00000005078.6;ENSBTAG00000013462.6;ENSBTAG00000019097.6;ENSBTAG00000024015.6;…	24	ENSBTAG00000004635.5;ENSBTAG00000002081.6;ENSBTAG00000010673.5;ENSBTAG00000001537.5;ENSBTAG00000009124.5;ENSBTAG00000019052.7;ENSBTAG00000006256.6;ENSBTAG00000033225.5;ENSBTAG00000010138.5;ENSBTAG00000043971.3;ENSBTAG00000024015.6;ENSBTAG00000010146.6;ENSBTAG00000022635.5;ENSBTAG00000053191.1;ENSBTAG00000010682.6	15	ENSBTAG00000020244.5;ENSBTAG00000005077.5;ENSBTAG00000012302.5;ENSBTAG00000006732.6;ENSBTAG00000019461.6;ENSBTAG00000005078.6;ENSBTAG00000013462.6;ENSBTAG00000019097.6;ENSBTAG00000020221.5	9
Biological process	GO:0006892	post-Golgi vesicle-mediated transport	7/762 0.92%	103/19682 0.52%	0.104706	0.533974	ENSBTAG00000014306.5;ENSBTAG00000004635.5;ENSBTAG00000003506.5;ENSBTAG00000034555.4;ENSBTAG00000019052.7;ENSBTAG00000008849.6;ENSBTAG00000005585.6	7	ENSBTAG00000004635.5;ENSBTAG00000034555.4;ENSBTAG00000019052.7;ENSBTAG00000008849.6;ENSBTAG00000005585.6	5	ENSBTAG00000014306.5;ENSBTAG00000003506.5	2
Biological process	GO:0014074	response to purine-containing compound	7/762 0.92%	103/19682 0.52%	0.104706	0.533974	ENSBTAG00000007169.6;ENSBTAG00000008419.6;ENSBTAG00000009051.5;ENSBTAG00000000376.6;ENSBTAG00000021830.7;ENSBTAG00000005734.6;ENSBTAG00000017055.5	7	ENSBTAG00000007169.6;ENSBTAG00000009051.5;ENSBTAG00000005734.6;ENSBTAG00000017055.5	4	ENSBTAG00000008419.6;ENSBTAG00000000376.6;ENSBTAG00000021830.7	3
Biological process	GO:0006939	smooth muscle contraction	6/762 0.79%	84/19682 0.43%	0.10691	0.543925	ENSBTAG00000027412.4;ENSBTAG00000007169.6;ENSBTAG00000007490.6;ENSBTAG00000013300.6;ENSBTAG00000000376.6;ENSBTAG00000008059.5	6	ENSBTAG00000027412.4;ENSBTAG00000007169.6;ENSBTAG00000007490.6;ENSBTAG00000013300.6;ENSBTAG00000008059.5	5	ENSBTAG00000000376.6	1
Biological process	GO:0051702	biological process involved in interaction with symbiont	6/762 0.79%	84/19682 0.43%	0.10691	0.543925	ENSBTAG00000003289.4;ENSBTAG00000025250.5;ENSBTAG00000014113.4;ENSBTAG00000038375.3;ENSBTAG00000015582.6;ENSBTAG00000012403.6	6	ENSBTAG00000003289.4;ENSBTAG00000025250.5;ENSBTAG00000014113.4;ENSBTAG00000038375.3;ENSBTAG00000015582.6;ENSBTAG00000012403.6	6	--	0
Biological process	GO:0009167	purine ribonucleoside monophosphate metabolic process	4/762 0.52%	47/19682 0.24%	0.107804	0.545049	ENSBTAG00000008419.6;ENSBTAG00000017616.6;ENSBTAG00000006305.5;ENSBTAG00000030674.3	4	ENSBTAG00000017616.6;ENSBTAG00000006305.5;ENSBTAG00000030674.3	3	ENSBTAG00000008419.6	1
Biological process	GO:0072001	renal system development	15/762 1.97%	272/19682 1.38%	0.108175	0.545049	ENSBTAG00000018161.6;ENSBTAG00000026657.5;ENSBTAG00000024950.6;ENSBTAG00000015405.4;ENSBTAG00000006213.3;ENSBTAG00000006256.6;ENSBTAG00000007490.6;ENSBTAG00000043971.3;ENSBTAG00000019297.6;ENSBTAG00000014541.6;ENSBTAG00000031476.4;ENSBTAG00000051083.1;ENSBTAG00000022635.5;ENSBTAG00000020221.5;ENSBTAG00000053191.1	15	ENSBTAG00000018161.6;ENSBTAG00000024950.6;ENSBTAG00000006213.3;ENSBTAG00000006256.6;ENSBTAG00000007490.6;ENSBTAG00000043971.3;ENSBTAG00000019297.6;ENSBTAG00000051083.1;ENSBTAG00000022635.5;ENSBTAG00000053191.1	10	ENSBTAG00000026657.5;ENSBTAG00000015405.4;ENSBTAG00000014541.6;ENSBTAG00000031476.4;ENSBTAG00000020221.5	5
Biological process	GO:0002063	chondrocyte development	3/762 0.39%	30/19682 0.15%	0.108561	0.545049	ENSBTAG00000002081.6;ENSBTAG00000007490.6;ENSBTAG00000003806.6	3	ENSBTAG00000002081.6;ENSBTAG00000007490.6;ENSBTAG00000003806.6	3	--	0
Biological process	GO:0010737	protein kinase A signaling	3/762 0.39%	30/19682 0.15%	0.108561	0.545049	ENSBTAG00000002278.6;ENSBTAG00000017604.3;ENSBTAG00000006031.6	3	ENSBTAG00000017604.3	1	ENSBTAG00000002278.6;ENSBTAG00000006031.6	2
Biological process	GO:0016242	negative regulation of macroautophagy	3/762 0.39%	30/19682 0.15%	0.108561	0.545049	ENSBTAG00000018016.4;ENSBTAG00000009124.5;ENSBTAG00000048825.1	3	ENSBTAG00000018016.4;ENSBTAG00000009124.5;ENSBTAG00000048825.1	3	--	0
Biological process	GO:0022011	myelination in peripheral nervous system	3/762 0.39%	30/19682 0.15%	0.108561	0.545049	ENSBTAG00000027412.4;ENSBTAG00000012604.4;ENSBTAG00000019097.6	3	ENSBTAG00000027412.4	1	ENSBTAG00000012604.4;ENSBTAG00000019097.6	2
Biological process	GO:0032292	peripheral nervous system axon ensheathment	3/762 0.39%	30/19682 0.15%	0.108561	0.545049	ENSBTAG00000027412.4;ENSBTAG00000012604.4;ENSBTAG00000019097.6	3	ENSBTAG00000027412.4	1	ENSBTAG00000012604.4;ENSBTAG00000019097.6	2
Biological process	GO:0034122	negative regulation of toll-like receptor signaling pathway	3/762 0.39%	30/19682 0.15%	0.108561	0.545049	ENSBTAG00000012774.5;ENSBTAG00000007275.5;ENSBTAG00000031214.4	3	ENSBTAG00000012774.5;ENSBTAG00000031214.4	2	ENSBTAG00000007275.5	1
Biological process	GO:0050931	pigment cell differentiation	3/762 0.39%	30/19682 0.15%	0.108561	0.545049	ENSBTAG00000046690.2;ENSBTAG00000015793.5;ENSBTAG00000021830.7	3	ENSBTAG00000046690.2	1	ENSBTAG00000015793.5;ENSBTAG00000021830.7	2
Biological process	GO:1902175	regulation of oxidative stress-induced intrinsic apoptotic signaling pathway	3/762 0.39%	30/19682 0.15%	0.108561	0.545049	ENSBTAG00000027412.4;ENSBTAG00000007275.5;ENSBTAG00000003519.5	3	ENSBTAG00000027412.4;ENSBTAG00000003519.5	2	ENSBTAG00000007275.5	1
Biological process	GO:1905476	negative regulation of protein localization to membrane	3/762 0.39%	30/19682 0.15%	0.108561	0.545049	ENSBTAG00000000032.6;ENSBTAG00000016152.6;ENSBTAG00000005585.6	3	ENSBTAG00000000032.6;ENSBTAG00000005585.6	2	ENSBTAG00000016152.6	1
Biological process	GO:0002708	positive regulation of lymphocyte mediated immunity	7/762 0.92%	104/19682 0.53%	0.108746	0.545049	ENSBTAG00000000966.6;ENSBTAG00000014983.6;ENSBTAG00000016061.4;ENSBTAG00000007275.5;ENSBTAG00000030426.4;ENSBTAG00000051183.1;ENSBTAG00000008592.6	7	ENSBTAG00000000966.6;ENSBTAG00000016061.4;ENSBTAG00000030426.4;ENSBTAG00000008592.6	4	ENSBTAG00000014983.6;ENSBTAG00000007275.5;ENSBTAG00000051183.1	3
Biological process	GO:0010942	positive regulation of cell death	25/762 3.28%	497/19682 2.53%	0.110493	0.545049	ENSBTAG00000003289.4;ENSBTAG00000011397.6;ENSBTAG00000000507.6;ENSBTAG00000018016.4;ENSBTAG00000038235.4;ENSBTAG00000012406.6;ENSBTAG00000002081.6;ENSBTAG00000027412.4;ENSBTAG00000025250.5;ENSBTAG00000006685.4;ENSBTAG00000014546.6;ENSBTAG00000021958.6;ENSBTAG00000020602.6;ENSBTAG00000000095.6;ENSBTAG00000007153.4;ENSBTAG00000010875.4;ENSBTAG00000044073.3;ENSBTAG00000013300.6;ENSBTAG00000021993.5;…	25	ENSBTAG00000003289.4;ENSBTAG00000011397.6;ENSBTAG00000000507.6;ENSBTAG00000018016.4;ENSBTAG00000038235.4;ENSBTAG00000012406.6;ENSBTAG00000002081.6;ENSBTAG00000027412.4;ENSBTAG00000025250.5;ENSBTAG00000006685.4;ENSBTAG00000014546.6;ENSBTAG00000021958.6;ENSBTAG00000020602.6;ENSBTAG00000000095.6;ENSBTAG00000007153.4;ENSBTAG00000010875.4;ENSBTAG00000044073.3;ENSBTAG00000013300.6;ENSBTAG00000021993.5;…	23	ENSBTAG00000051184.1;ENSBTAG00000020221.5	2
Biological process	GO:1904063	negative regulation of cation transmembrane transport	6/762 0.79%	85/19682 0.43%	0.111499	0.545049	ENSBTAG00000010948.5;ENSBTAG00000049473.1;ENSBTAG00000007596.5;ENSBTAG00000016711.4;ENSBTAG00000031483.3;ENSBTAG00000019052.7	6	ENSBTAG00000010948.5;ENSBTAG00000049473.1;ENSBTAG00000016711.4;ENSBTAG00000031483.3;ENSBTAG00000019052.7	5	ENSBTAG00000007596.5	1
Biological process	GO:0032496	response to lipopolysaccharide	13/762 1.71%	230/19682 1.17%	0.11179	0.545049	ENSBTAG00000003289.4;ENSBTAG00000025250.5;ENSBTAG00000014983.6;ENSBTAG00000020602.6;ENSBTAG00000000095.6;ENSBTAG00000008099.4;ENSBTAG00000019979.6;ENSBTAG00000047302.2;ENSBTAG00000007275.5;ENSBTAG00000005609.6;ENSBTAG00000001725.5;ENSBTAG00000047107.2;ENSBTAG00000020221.5	13	ENSBTAG00000003289.4;ENSBTAG00000025250.5;ENSBTAG00000020602.6;ENSBTAG00000000095.6;ENSBTAG00000019979.6;ENSBTAG00000047302.2;ENSBTAG00000005609.6;ENSBTAG00000001725.5;ENSBTAG00000047107.2	9	ENSBTAG00000014983.6;ENSBTAG00000008099.4;ENSBTAG00000007275.5;ENSBTAG00000020221.5	4
Biological process	GO:0045599	negative regulation of fat cell differentiation	5/762 0.66%	66/19682 0.34%	0.112003	0.545049	novel.3277;ENSBTAG00000008849.6;ENSBTAG00000017339.6;ENSBTAG00000021830.7;ENSBTAG00000020221.5	5	novel.3277;ENSBTAG00000008849.6;ENSBTAG00000017339.6	3	ENSBTAG00000021830.7;ENSBTAG00000020221.5	2
Biological process	GO:0120192	tight junction assembly	5/762 0.66%	66/19682 0.34%	0.112003	0.545049	ENSBTAG00000003923.4;ENSBTAG00000047783.2;ENSBTAG00000017604.3;ENSBTAG00000040432.2;ENSBTAG00000014554.5	5	ENSBTAG00000003923.4;ENSBTAG00000017604.3;ENSBTAG00000014554.5	3	ENSBTAG00000047783.2;ENSBTAG00000040432.2	2
Biological process	GO:0002830	positive regulation of type 2 immune response	2/762 0.26%	15/19682 0.08%	0.112754	0.545049	ENSBTAG00000020602.6;ENSBTAG00000016061.4	2	ENSBTAG00000020602.6;ENSBTAG00000016061.4	2	--	0
Biological process	GO:0003159	morphogenesis of an endothelium	2/762 0.26%	15/19682 0.08%	0.112754	0.545049	ENSBTAG00000013843.5;ENSBTAG00000001725.5	2	ENSBTAG00000013843.5;ENSBTAG00000001725.5	2	--	0
Biological process	GO:0006700	C21-steroid hormone biosynthetic process	2/762 0.26%	15/19682 0.08%	0.112754	0.545049	ENSBTAG00000016152.6;ENSBTAG00000051083.1	2	ENSBTAG00000051083.1	1	ENSBTAG00000016152.6	1
Biological process	GO:0009068	aspartate family amino acid catabolic process	2/762 0.26%	15/19682 0.08%	0.112754	0.545049	ENSBTAG00000009029.5;ENSBTAG00000050967.1	2	ENSBTAG00000009029.5;ENSBTAG00000050967.1	2	--	0
Biological process	GO:0009074	aromatic amino acid family catabolic process	2/762 0.26%	15/19682 0.08%	0.112754	0.545049	ENSBTAG00000005725.5;ENSBTAG00000020602.6	2	ENSBTAG00000005725.5;ENSBTAG00000020602.6	2	--	0
Biological process	GO:0009159	deoxyribonucleoside monophosphate catabolic process	2/762 0.26%	15/19682 0.08%	0.112754	0.545049	ENSBTAG00000001325.5;ENSBTAG00000008428.5	2	ENSBTAG00000001325.5;ENSBTAG00000008428.5	2	--	0
Biological process	GO:0009223	pyrimidine deoxyribonucleotide catabolic process	2/762 0.26%	15/19682 0.08%	0.112754	0.545049	ENSBTAG00000001325.5;ENSBTAG00000008428.5	2	ENSBTAG00000001325.5;ENSBTAG00000008428.5	2	--	0
Biological process	GO:0010715	regulation of extracellular matrix disassembly	2/762 0.26%	15/19682 0.08%	0.112754	0.545049	ENSBTAG00000003191.4;ENSBTAG00000010682.6	2	ENSBTAG00000003191.4;ENSBTAG00000010682.6	2	--	0
Biological process	GO:0010885	regulation of cholesterol storage	2/762 0.26%	15/19682 0.08%	0.112754	0.545049	ENSBTAG00000012855.6;ENSBTAG00000007275.5	2	--	0	ENSBTAG00000012855.6;ENSBTAG00000007275.5	2
Biological process	GO:0014850	response to muscle activity	2/762 0.26%	15/19682 0.08%	0.112754	0.545049	ENSBTAG00000004787.6;ENSBTAG00000014540.6	2	ENSBTAG00000004787.6;ENSBTAG00000014540.6	2	--	0
Biological process	GO:0034349	glial cell apoptotic process	2/762 0.26%	15/19682 0.08%	0.112754	0.545049	ENSBTAG00000007275.5;ENSBTAG00000031476.4	2	--	0	ENSBTAG00000007275.5;ENSBTAG00000031476.4	2
Biological process	GO:0035743	CD4-positive, alpha-beta T cell cytokine production	2/762 0.26%	15/19682 0.08%	0.112754	0.545049	ENSBTAG00000016061.4;ENSBTAG00000012403.6	2	ENSBTAG00000016061.4;ENSBTAG00000012403.6	2	--	0
Biological process	GO:0035795	negative regulation of mitochondrial membrane permeability	2/762 0.26%	15/19682 0.08%	0.112754	0.545049	ENSBTAG00000052720.1;ENSBTAG00000003519.5	2	ENSBTAG00000003519.5	1	ENSBTAG00000052720.1	1
Biological process	GO:0042481	regulation of odontogenesis	2/762 0.26%	15/19682 0.08%	0.112754	0.545049	ENSBTAG00000000283.6;ENSBTAG00000010875.4	2	ENSBTAG00000000283.6;ENSBTAG00000010875.4	2	--	0
Biological process	GO:0044827	modulation by host of viral genome replication	2/762 0.26%	15/19682 0.08%	0.112754	0.545049	ENSBTAG00000014113.4;ENSBTAG00000038375.3	2	ENSBTAG00000014113.4;ENSBTAG00000038375.3	2	--	0
Biological process	GO:0045932	negative regulation of muscle contraction	2/762 0.26%	15/19682 0.08%	0.112754	0.545049	ENSBTAG00000027412.4;ENSBTAG00000013300.6	2	ENSBTAG00000027412.4;ENSBTAG00000013300.6	2	--	0
Biological process	GO:0050884	neuromuscular process controlling posture	2/762 0.26%	15/19682 0.08%	0.112754	0.545049	ENSBTAG00000019097.6;ENSBTAG00000051184.1	2	--	0	ENSBTAG00000019097.6;ENSBTAG00000051184.1	2
Biological process	GO:0050961	detection of temperature stimulus involved in sensory perception	2/762 0.26%	15/19682 0.08%	0.112754	0.545049	ENSBTAG00000011136.6;ENSBTAG00000005077.5	2	ENSBTAG00000011136.6	1	ENSBTAG00000005077.5	1
[truncated: 4,685 more rows]
