# Supplementary material for: Multi-Omic Analysis of the Differences in Growth and Metabolic Mechanisms Between Chinese Domestic Cattle and Simmental Crossbred Cattle
Source: Int J Mol Sci. 2025 Feb 12;26(4):1547. doi: 10.3390/ijms26041547 (PMC11855754; doi:10.3390/ijms26041547)
Supplement: Supplementary file 1 [file ijms-26-01547-s001.zip › Table S4_TN_vs_LB_KEGGpathenrichment.xlsx]

## Sheet: Sheet1
ID	KEGG_level_1	KEGG_level_2	Description	GeneRatio	BgRatio	Pvalue	Padj	geneID	Count	Up_gene	Up	Down_gene	Down	hyperlink
ko05340	Human Diseases	Immune disease	Primary immunodeficiency	37/487 7.6%	127/11559 1.1%	1.49733e-21	4.29733e-19	ENSBTAG00000048135.2;ENSBTAG00000047986.2;ENSBTAG00000048048.2;ENSBTAG00000047700.2;ENSBTAG00000050485.1;ENSBTAG00000053502.1;ENSBTAG00000036154.4;ENSBTAG00000053635.1;ENSBTAG00000055254.1;novel.3258;ENSBTAG00000047529.2;ENSBTAG00000019975.4;ENSBTAG00000050586.1;ENSBTAG00000046076.2;ENSBTAG00000048268.2;novel.241;ENSBTAG00000052233.1;ENSBTAG00000047121.2;ENSBTAG00000047632.2;ENSBTAG00000046322.2;…	37	ENSBTAG00000053502.1;ENSBTAG00000036154.4;ENSBTAG00000055254.1;ENSBTAG00000047632.2;ENSBTAG00000018849.6;ENSBTAG00000055016.1;novel.209	7	ENSBTAG00000048135.2;ENSBTAG00000047986.2;ENSBTAG00000048048.2;ENSBTAG00000047700.2;ENSBTAG00000050485.1;ENSBTAG00000053635.1;novel.3258;ENSBTAG00000047529.2;ENSBTAG00000019975.4;ENSBTAG00000050586.1;ENSBTAG00000046076.2;ENSBTAG00000048268.2;novel.241;ENSBTAG00000052233.1;ENSBTAG00000047121.2;ENSBTAG00000046322.2;ENSBTAG00000051483.1;ENSBTAG00000048030.2;ENSBTAG00000048730.1;ENSBTAG00000050136.1;…	30	https://www.genome.jp/dbget-bin/www_bget?ko05340	https:\\www.genome.jp\dbget-bin\www_bget?map05340
ko05332	Human Diseases	Immune disease	Graft-versus-host disease	36/487 7.39%	160/11559 1.38%	5.76636e-17	1.65495e-14	ENSBTAG00000053785.1;ENSBTAG00000013055.6;ENSBTAG00000049004.1;ENSBTAG00000000966.6;ENSBTAG00000038843.2;ENSBTAG00000035945.4;ENSBTAG00000026068.4;ENSBTAG00000022807.5;ENSBTAG00000054741.1;ENSBTAG00000052486.1;ENSBTAG00000051147.1;novel.1263;ENSBTAG00000012208.6;ENSBTAG00000038080.3;ENSBTAG00000053908.1;ENSBTAG00000054818.1;ENSBTAG00000050190.1;ENSBTAG00000052514.1;ENSBTAG00000020883.5;ENSBTAG000…	36	ENSBTAG00000013055.6;ENSBTAG00000000966.6;ENSBTAG00000035945.4;ENSBTAG00000022807.5;ENSBTAG00000054741.1;ENSBTAG00000052486.1;novel.1263;ENSBTAG00000012208.6;ENSBTAG00000038080.3;ENSBTAG00000054818.1;ENSBTAG00000052514.1;ENSBTAG00000030426.4;ENSBTAG00000046268.2;ENSBTAG00000002859.6;ENSBTAG00000045923.2;ENSBTAG00000053015.1	16	ENSBTAG00000053785.1;ENSBTAG00000049004.1;ENSBTAG00000038843.2;ENSBTAG00000026068.4;ENSBTAG00000051147.1;ENSBTAG00000053908.1;ENSBTAG00000050190.1;ENSBTAG00000020883.5;ENSBTAG00000050265.1;novel.256;ENSBTAG00000052267.1;ENSBTAG00000050211.1;ENSBTAG00000052658.1;ENSBTAG00000040387.2;ENSBTAG00000051183.1;novel.3281;ENSBTAG00000052371.1;ENSBTAG00000050668.1;ENSBTAG00000049140.1;ENSBTAG00000052597.1	20	https://www.genome.jp/dbget-bin/www_bget?ko05332	https:\\www.genome.jp\dbget-bin\www_bget?map05332
ko04672	Organismal Systems	Immune system	Intestinal immune network for IgA production	35/487 7.19%	164/11559 1.42%	9.13192e-16	2.62086e-13	ENSBTAG00000053785.1;ENSBTAG00000048135.2;ENSBTAG00000048048.2;ENSBTAG00000047700.2;ENSBTAG00000049004.1;ENSBTAG00000053635.1;ENSBTAG00000035945.4;ENSBTAG00000026068.4;ENSBTAG00000006685.4;ENSBTAG00000019095.4;ENSBTAG00000001060.4;ENSBTAG00000051147.1;ENSBTAG00000005077.5;ENSBTAG00000046076.2;ENSBTAG00000048268.2;ENSBTAG00000053908.1;ENSBTAG00000050190.1;ENSBTAG00000047632.2;ENSBTAG00000020883.5;…	35	ENSBTAG00000035945.4;ENSBTAG00000006685.4;ENSBTAG00000047632.2;ENSBTAG00000002859.6;ENSBTAG00000045923.2;ENSBTAG00000018849.6	6	ENSBTAG00000053785.1;ENSBTAG00000048135.2;ENSBTAG00000048048.2;ENSBTAG00000047700.2;ENSBTAG00000049004.1;ENSBTAG00000053635.1;ENSBTAG00000026068.4;ENSBTAG00000019095.4;ENSBTAG00000001060.4;ENSBTAG00000051147.1;ENSBTAG00000005077.5;ENSBTAG00000046076.2;ENSBTAG00000048268.2;ENSBTAG00000053908.1;ENSBTAG00000050190.1;ENSBTAG00000020883.5;ENSBTAG00000050265.1;novel.256;ENSBTAG00000052267.1;ENSBTAG0000…	29	https://www.genome.jp/dbget-bin/www_bget?ko04672	https:\\www.genome.jp\dbget-bin\www_bget?map04672
ko05320	Human Diseases	Immune disease	Autoimmune thyroid disease	35/487 7.19%	174/11559 1.51%	6.24358e-15	1.79191e-12	ENSBTAG00000053785.1;ENSBTAG00000048135.2;ENSBTAG00000013055.6;ENSBTAG00000048048.2;ENSBTAG00000047700.2;ENSBTAG00000049004.1;ENSBTAG00000053635.1;ENSBTAG00000035945.4;ENSBTAG00000026068.4;ENSBTAG00000006685.4;ENSBTAG00000051147.1;ENSBTAG00000046076.2;ENSBTAG00000012208.6;ENSBTAG00000048268.2;ENSBTAG00000038080.3;ENSBTAG00000053908.1;ENSBTAG00000050190.1;ENSBTAG00000047632.2;ENSBTAG00000020883.5;…	35	ENSBTAG00000013055.6;ENSBTAG00000035945.4;ENSBTAG00000006685.4;ENSBTAG00000012208.6;ENSBTAG00000038080.3;ENSBTAG00000047632.2;ENSBTAG00000002859.6;ENSBTAG00000045923.2;ENSBTAG00000053015.1;ENSBTAG00000046967.2	10	ENSBTAG00000053785.1;ENSBTAG00000048135.2;ENSBTAG00000048048.2;ENSBTAG00000047700.2;ENSBTAG00000049004.1;ENSBTAG00000053635.1;ENSBTAG00000026068.4;ENSBTAG00000051147.1;ENSBTAG00000046076.2;ENSBTAG00000048268.2;ENSBTAG00000053908.1;ENSBTAG00000050190.1;ENSBTAG00000020883.5;ENSBTAG00000050265.1;novel.256;ENSBTAG00000052267.1;ENSBTAG00000050211.1;ENSBTAG00000040387.2;novel.3281;ENSBTAG00000051624.1;…	25	https://www.genome.jp/dbget-bin/www_bget?ko05320	https:\\www.genome.jp\dbget-bin\www_bget?map05320
ko05330	Human Diseases	Immune disease	Allograft rejection	34/487 6.98%	165/11559 1.43%	7.24136e-15	2.07827e-12	ENSBTAG00000053785.1;ENSBTAG00000048135.2;ENSBTAG00000013055.6;ENSBTAG00000048048.2;ENSBTAG00000047700.2;ENSBTAG00000049004.1;ENSBTAG00000053635.1;ENSBTAG00000035945.4;ENSBTAG00000026068.4;ENSBTAG00000006685.4;ENSBTAG00000051147.1;ENSBTAG00000046076.2;ENSBTAG00000012208.6;ENSBTAG00000048268.2;ENSBTAG00000038080.3;ENSBTAG00000053908.1;ENSBTAG00000050190.1;ENSBTAG00000047632.2;ENSBTAG00000020883.5;…	34	ENSBTAG00000013055.6;ENSBTAG00000035945.4;ENSBTAG00000006685.4;ENSBTAG00000012208.6;ENSBTAG00000038080.3;ENSBTAG00000047632.2;ENSBTAG00000002859.6;ENSBTAG00000045923.2;ENSBTAG00000053015.1	9	ENSBTAG00000053785.1;ENSBTAG00000048135.2;ENSBTAG00000048048.2;ENSBTAG00000047700.2;ENSBTAG00000049004.1;ENSBTAG00000053635.1;ENSBTAG00000026068.4;ENSBTAG00000051147.1;ENSBTAG00000046076.2;ENSBTAG00000048268.2;ENSBTAG00000053908.1;ENSBTAG00000050190.1;ENSBTAG00000020883.5;ENSBTAG00000050265.1;novel.256;ENSBTAG00000052267.1;ENSBTAG00000050211.1;ENSBTAG00000040387.2;novel.3281;ENSBTAG00000051624.1;…	25	https://www.genome.jp/dbget-bin/www_bget?ko05330	https:\\www.genome.jp\dbget-bin\www_bget?map05330
ko05150	Human Diseases	Infectious disease: bacterial	Staphylococcus aureus infection	40/487 8.21%	230/11559 1.99%	1.22523e-14	3.51642e-12	ENSBTAG00000053785.1;ENSBTAG00000048135.2;ENSBTAG00000048048.2;ENSBTAG00000047700.2;ENSBTAG00000002096.6;ENSBTAG00000049004.1;ENSBTAG00000053635.1;ENSBTAG00000035945.4;ENSBTAG00000010303.5;ENSBTAG00000026068.4;ENSBTAG00000006685.4;ENSBTAG00000051147.1;ENSBTAG00000046076.2;ENSBTAG00000048268.2;ENSBTAG00000053908.1;ENSBTAG00000011193.4;ENSBTAG00000011196.4;ENSBTAG00000050190.1;ENSBTAG00000007153.4;…	40	ENSBTAG00000002096.6;ENSBTAG00000035945.4;ENSBTAG00000010303.5;ENSBTAG00000006685.4;ENSBTAG00000011193.4;ENSBTAG00000011196.4;ENSBTAG00000007153.4;ENSBTAG00000038124.2;ENSBTAG00000047632.2;ENSBTAG00000034501.4;ENSBTAG00000008592.6;ENSBTAG00000046158.2;ENSBTAG00000002859.6;ENSBTAG00000045923.2;ENSBTAG00000004840.5	15	ENSBTAG00000053785.1;ENSBTAG00000048135.2;ENSBTAG00000048048.2;ENSBTAG00000047700.2;ENSBTAG00000049004.1;ENSBTAG00000053635.1;ENSBTAG00000026068.4;ENSBTAG00000051147.1;ENSBTAG00000046076.2;ENSBTAG00000048268.2;ENSBTAG00000053908.1;ENSBTAG00000050190.1;ENSBTAG00000050265.1;novel.256;ENSBTAG00000052267.1;ENSBTAG00000050211.1;ENSBTAG00000040387.2;novel.3281;ENSBTAG00000051624.1;ENSBTAG00000054133.1;…	25	https://www.genome.jp/dbget-bin/www_bget?ko05150	https:\\www.genome.jp\dbget-bin\www_bget?map05150
ko05310	Human Diseases	Immune disease	Asthma	29/487 5.95%	143/11559 1.24%	1.12498e-12	3.22868e-10	ENSBTAG00000053785.1;ENSBTAG00000048135.2;ENSBTAG00000048048.2;ENSBTAG00000047700.2;ENSBTAG00000049004.1;ENSBTAG00000053635.1;ENSBTAG00000035945.4;ENSBTAG00000026068.4;ENSBTAG00000006685.4;ENSBTAG00000051147.1;ENSBTAG00000046076.2;ENSBTAG00000048268.2;ENSBTAG00000053908.1;ENSBTAG00000050190.1;ENSBTAG00000047632.2;ENSBTAG00000050265.1;novel.256;ENSBTAG00000052267.1;ENSBTAG00000050211.1;ENSBTAG0000…	29	ENSBTAG00000035945.4;ENSBTAG00000006685.4;ENSBTAG00000047632.2;ENSBTAG00000002859.6;ENSBTAG00000045923.2	5	ENSBTAG00000053785.1;ENSBTAG00000048135.2;ENSBTAG00000048048.2;ENSBTAG00000047700.2;ENSBTAG00000049004.1;ENSBTAG00000053635.1;ENSBTAG00000026068.4;ENSBTAG00000051147.1;ENSBTAG00000046076.2;ENSBTAG00000048268.2;ENSBTAG00000053908.1;ENSBTAG00000050190.1;ENSBTAG00000050265.1;novel.256;ENSBTAG00000052267.1;ENSBTAG00000050211.1;ENSBTAG00000040387.2;novel.3281;ENSBTAG00000051624.1;ENSBTAG00000054133.1;…	24	https://www.genome.jp/dbget-bin/www_bget?ko05310	https:\\www.genome.jp\dbget-bin\www_bget?map05310
ko04612	Organismal Systems	Immune system	Antigen processing and presentation	34/487 6.98%	196/11559 1.7%	1.38629e-12	3.97865e-10	ENSBTAG00000053785.1;ENSBTAG00000049004.1;ENSBTAG00000000966.6;ENSBTAG00000038843.2;ENSBTAG00000035945.4;ENSBTAG00000026068.4;ENSBTAG00000022807.5;ENSBTAG00000054741.1;ENSBTAG00000052486.1;ENSBTAG00000051147.1;novel.1263;ENSBTAG00000012208.6;ENSBTAG00000053908.1;ENSBTAG00000054818.1;ENSBTAG00000050190.1;ENSBTAG00000052514.1;ENSBTAG00000050265.1;novel.256;ENSBTAG00000052267.1;ENSBTAG00000050211.1;…	34	ENSBTAG00000000966.6;ENSBTAG00000035945.4;ENSBTAG00000022807.5;ENSBTAG00000054741.1;ENSBTAG00000052486.1;novel.1263;ENSBTAG00000012208.6;ENSBTAG00000054818.1;ENSBTAG00000052514.1;ENSBTAG00000030426.4;ENSBTAG00000051519.1;ENSBTAG00000046268.2;ENSBTAG00000002859.6;ENSBTAG00000045923.2;ENSBTAG00000039035.3	15	ENSBTAG00000053785.1;ENSBTAG00000049004.1;ENSBTAG00000038843.2;ENSBTAG00000026068.4;ENSBTAG00000051147.1;ENSBTAG00000053908.1;ENSBTAG00000050190.1;ENSBTAG00000050265.1;novel.256;ENSBTAG00000052267.1;ENSBTAG00000050211.1;ENSBTAG00000052658.1;ENSBTAG00000040387.2;ENSBTAG00000051183.1;novel.3281;ENSBTAG00000052371.1;ENSBTAG00000050668.1;ENSBTAG00000049140.1;ENSBTAG00000052597.1	19	https://www.genome.jp/dbget-bin/www_bget?ko04612	https:\\www.genome.jp\dbget-bin\www_bget?map04612
ko05323	Human Diseases	Immune disease	Rheumatoid arthritis	36/487 7.39%	222/11559 1.92%	2.37904e-12	6.82786e-10	ENSBTAG00000003289.4;ENSBTAG00000053785.1;ENSBTAG00000048135.2;ENSBTAG00000048048.2;ENSBTAG00000047700.2;ENSBTAG00000000283.6;ENSBTAG00000049004.1;ENSBTAG00000053635.1;ENSBTAG00000035572.3;ENSBTAG00000035945.4;ENSBTAG00000025250.5;ENSBTAG00000010303.5;ENSBTAG00000026068.4;ENSBTAG00000051147.1;ENSBTAG00000005077.5;ENSBTAG00000046076.2;ENSBTAG00000048268.2;ENSBTAG00000053908.1;ENSBTAG00000050190.1;…	36	ENSBTAG00000003289.4;ENSBTAG00000000283.6;ENSBTAG00000035572.3;ENSBTAG00000035945.4;ENSBTAG00000025250.5;ENSBTAG00000010303.5;ENSBTAG00000026428.5;ENSBTAG00000047632.2;ENSBTAG00000002859.6;ENSBTAG00000045923.2	10	ENSBTAG00000053785.1;ENSBTAG00000048135.2;ENSBTAG00000048048.2;ENSBTAG00000047700.2;ENSBTAG00000049004.1;ENSBTAG00000053635.1;ENSBTAG00000026068.4;ENSBTAG00000051147.1;ENSBTAG00000005077.5;ENSBTAG00000046076.2;ENSBTAG00000048268.2;ENSBTAG00000053908.1;ENSBTAG00000050190.1;ENSBTAG00000050265.1;novel.256;ENSBTAG00000052267.1;ENSBTAG00000050211.1;ENSBTAG00000040387.2;novel.3281;ENSBTAG00000051624.1;…	26	https://www.genome.jp/dbget-bin/www_bget?ko05323	https:\\www.genome.jp\dbget-bin\www_bget?map05323
ko05143	Human Diseases	Infectious disease: parasitic	African trypanosomiasis	19/487 3.9%	67/11559 0.58%	1.92281e-11	5.51847e-09	ENSBTAG00000048135.2;ENSBTAG00000048048.2;ENSBTAG00000005725.5;ENSBTAG00000047700.2;ENSBTAG00000053635.1;ENSBTAG00000010303.5;ENSBTAG00000006685.4;ENSBTAG00000037644.3;ENSBTAG00000046076.2;ENSBTAG00000020602.6;ENSBTAG00000054844.1;ENSBTAG00000051412.1;ENSBTAG00000048268.2;ENSBTAG00000047632.2;ENSBTAG00000051624.1;ENSBTAG00000008338.6;ENSBTAG00000008817.6;ENSBTAG00000054133.1;ENSBTAG00000007773.6	19	ENSBTAG00000005725.5;ENSBTAG00000010303.5;ENSBTAG00000006685.4;ENSBTAG00000037644.3;ENSBTAG00000020602.6;ENSBTAG00000054844.1;ENSBTAG00000051412.1;ENSBTAG00000047632.2;ENSBTAG00000007773.6	9	ENSBTAG00000048135.2;ENSBTAG00000048048.2;ENSBTAG00000047700.2;ENSBTAG00000053635.1;ENSBTAG00000046076.2;ENSBTAG00000048268.2;ENSBTAG00000051624.1;ENSBTAG00000008338.6;ENSBTAG00000008817.6;ENSBTAG00000054133.1	10	https://www.genome.jp/dbget-bin/www_bget?ko05143	https:\\www.genome.jp\dbget-bin\www_bget?map05143
ko05142	Human Diseases	Infectious disease: parasitic	Chagas disease	33/487 6.78%	212/11559 1.83%	6.25985e-11	1.79658e-08	ENSBTAG00000003289.4;ENSBTAG00000053785.1;ENSBTAG00000049004.1;ENSBTAG00000035945.4;ENSBTAG00000025250.5;ENSBTAG00000026068.4;ENSBTAG00000006685.4;ENSBTAG00000001862.4;ENSBTAG00000024950.6;ENSBTAG00000051147.1;ENSBTAG00000030182.4;ENSBTAG00000053908.1;ENSBTAG00000011193.4;ENSBTAG00000011196.4;ENSBTAG00000050190.1;ENSBTAG00000007153.4;ENSBTAG00000020883.5;ENSBTAG00000050265.1;novel.256;ENSBTAG0000…	33	ENSBTAG00000003289.4;ENSBTAG00000035945.4;ENSBTAG00000025250.5;ENSBTAG00000006685.4;ENSBTAG00000001862.4;ENSBTAG00000024950.6;ENSBTAG00000030182.4;ENSBTAG00000011193.4;ENSBTAG00000011196.4;ENSBTAG00000007153.4;ENSBTAG00000020598.6;ENSBTAG00000002859.6;ENSBTAG00000006894.6	13	ENSBTAG00000053785.1;ENSBTAG00000049004.1;ENSBTAG00000026068.4;ENSBTAG00000051147.1;ENSBTAG00000053908.1;ENSBTAG00000050190.1;ENSBTAG00000020883.5;ENSBTAG00000050265.1;novel.256;ENSBTAG00000052267.1;ENSBTAG00000050211.1;ENSBTAG00000040387.2;novel.3281;ENSBTAG00000008338.6;ENSBTAG00000004322.6;ENSBTAG00000052371.1;ENSBTAG00000050668.1;ENSBTAG00000020048.6;ENSBTAG00000049140.1;ENSBTAG00000052597.1	20	https://www.genome.jp/dbget-bin/www_bget?ko05142	https:\\www.genome.jp\dbget-bin\www_bget?map05142
ko05144	Human Diseases	Infectious disease: parasitic	Malaria	26/487 5.34%	148/11559 1.28%	4.80866e-10	1.38009e-07	ENSBTAG00000053785.1;ENSBTAG00000049004.1;ENSBTAG00000035945.4;ENSBTAG00000010303.5;ENSBTAG00000026068.4;ENSBTAG00000012029.6;ENSBTAG00000006685.4;ENSBTAG00000037644.3;ENSBTAG00000051147.1;ENSBTAG00000054844.1;ENSBTAG00000051412.1;ENSBTAG00000053908.1;ENSBTAG00000050190.1;ENSBTAG00000050265.1;novel.256;ENSBTAG00000052267.1;ENSBTAG00000050211.1;ENSBTAG00000040387.2;novel.3281;ENSBTAG00000002859.6;…	26	ENSBTAG00000035945.4;ENSBTAG00000010303.5;ENSBTAG00000006685.4;ENSBTAG00000037644.3;ENSBTAG00000054844.1;ENSBTAG00000051412.1;ENSBTAG00000002859.6;ENSBTAG00000039325.3;ENSBTAG00000007773.6	9	ENSBTAG00000053785.1;ENSBTAG00000049004.1;ENSBTAG00000026068.4;ENSBTAG00000012029.6;ENSBTAG00000051147.1;ENSBTAG00000053908.1;ENSBTAG00000050190.1;ENSBTAG00000050265.1;novel.256;ENSBTAG00000052267.1;ENSBTAG00000050211.1;ENSBTAG00000040387.2;novel.3281;ENSBTAG00000052371.1;ENSBTAG00000050668.1;ENSBTAG00000049140.1;ENSBTAG00000052597.1	17	https://www.genome.jp/dbget-bin/www_bget?ko05144	https:\\www.genome.jp\dbget-bin\www_bget?map05144
ko05416	Human Diseases	Cardiovascular disease	Viral myocarditis	31/487 6.37%	206/11559 1.78%	5.74343e-10	1.64837e-07	ENSBTAG00000053785.1;ENSBTAG00000048135.2;ENSBTAG00000048048.2;ENSBTAG00000047700.2;ENSBTAG00000049004.1;ENSBTAG00000053635.1;ENSBTAG00000035945.4;ENSBTAG00000010303.5;ENSBTAG00000026068.4;ENSBTAG00000051147.1;ENSBTAG00000046076.2;ENSBTAG00000010670.4;ENSBTAG00000012208.6;ENSBTAG00000048268.2;ENSBTAG00000053908.1;ENSBTAG00000050190.1;ENSBTAG00000047632.2;ENSBTAG00000050265.1;novel.256;ENSBTAG0000…	31	ENSBTAG00000035945.4;ENSBTAG00000010303.5;ENSBTAG00000010670.4;ENSBTAG00000012208.6;ENSBTAG00000047632.2;ENSBTAG00000002859.6;ENSBTAG00000045923.2	7	ENSBTAG00000053785.1;ENSBTAG00000048135.2;ENSBTAG00000048048.2;ENSBTAG00000047700.2;ENSBTAG00000049004.1;ENSBTAG00000053635.1;ENSBTAG00000026068.4;ENSBTAG00000051147.1;ENSBTAG00000046076.2;ENSBTAG00000048268.2;ENSBTAG00000053908.1;ENSBTAG00000050190.1;ENSBTAG00000050265.1;novel.256;ENSBTAG00000052267.1;ENSBTAG00000050211.1;ENSBTAG00000040387.2;novel.3281;ENSBTAG00000051624.1;ENSBTAG00000054133.1;…	24	https://www.genome.jp/dbget-bin/www_bget?ko05416	https:\\www.genome.jp\dbget-bin\www_bget?map05416
ko04020	Environmental Information Processing	Signal transduction	Calcium signaling pathway	44/487 9.03%	383/11559 3.31%	1.15936e-09	3.32736e-07	ENSBTAG00000053785.1;ENSBTAG00000048135.2;ENSBTAG00000048048.2;ENSBTAG00000047700.2;ENSBTAG00000016785.4;ENSBTAG00000049004.1;ENSBTAG00000053635.1;ENSBTAG00000035945.4;ENSBTAG00000026068.4;ENSBTAG00000007169.6;ENSBTAG00000001242.3;ENSBTAG00000001060.4;ENSBTAG00000051147.1;ENSBTAG00000046076.2;ENSBTAG00000016711.4;ENSBTAG00000031483.3;ENSBTAG00000048268.2;ENSBTAG00000053908.1;ENSBTAG00000050190.1;…	44	ENSBTAG00000016785.4;ENSBTAG00000035945.4;ENSBTAG00000007169.6;ENSBTAG00000001242.3;ENSBTAG00000016711.4;ENSBTAG00000031483.3;ENSBTAG00000047632.2;ENSBTAG00000007092.3;ENSBTAG00000008195.6;ENSBTAG00000002859.6;ENSBTAG00000006894.6;ENSBTAG00000008059.5;ENSBTAG00000016541.6	13	ENSBTAG00000053785.1;ENSBTAG00000048135.2;ENSBTAG00000048048.2;ENSBTAG00000047700.2;ENSBTAG00000049004.1;ENSBTAG00000053635.1;ENSBTAG00000026068.4;ENSBTAG00000001060.4;ENSBTAG00000051147.1;ENSBTAG00000046076.2;ENSBTAG00000048268.2;ENSBTAG00000053908.1;ENSBTAG00000050190.1;ENSBTAG00000050265.1;novel.256;ENSBTAG00000052267.1;ENSBTAG00000050211.1;ENSBTAG00000040387.2;ENSBTAG00000052720.1;novel.3281;…	31	https://www.genome.jp/dbget-bin/www_bget?ko04020	https:\\www.genome.jp\dbget-bin\www_bget?map04020
ko04064	Environmental Information Processing	Signal transduction	NF-kappa B signaling pathway	32/487 6.57%	228/11559 1.97%	1.8218e-09	5.22858e-07	ENSBTAG00000053785.1;ENSBTAG00000048135.2;ENSBTAG00000048048.2;ENSBTAG00000047700.2;ENSBTAG00000049004.1;ENSBTAG00000053635.1;ENSBTAG00000035945.4;ENSBTAG00000010303.5;ENSBTAG00000026068.4;ENSBTAG00000051147.1;ENSBTAG00000005077.5;ENSBTAG00000046076.2;ENSBTAG00000048268.2;ENSBTAG00000003366.7;ENSBTAG00000053908.1;ENSBTAG00000050190.1;ENSBTAG00000047632.2;ENSBTAG00000047302.2;ENSBTAG00000050265.1;…	32	ENSBTAG00000035945.4;ENSBTAG00000010303.5;ENSBTAG00000003366.7;ENSBTAG00000047632.2;ENSBTAG00000047302.2;ENSBTAG00000002859.6;ENSBTAG00000007773.6	7	ENSBTAG00000053785.1;ENSBTAG00000048135.2;ENSBTAG00000048048.2;ENSBTAG00000047700.2;ENSBTAG00000049004.1;ENSBTAG00000053635.1;ENSBTAG00000026068.4;ENSBTAG00000051147.1;ENSBTAG00000005077.5;ENSBTAG00000046076.2;ENSBTAG00000048268.2;ENSBTAG00000053908.1;ENSBTAG00000050190.1;ENSBTAG00000050265.1;novel.256;ENSBTAG00000052267.1;ENSBTAG00000050211.1;ENSBTAG00000040387.2;novel.3281;ENSBTAG00000051624.1;…	25	https://www.genome.jp/dbget-bin/www_bget?ko04064	https:\\www.genome.jp\dbget-bin\www_bget?map04064
ko05135	Human Diseases	Infectious disease: bacterial	Yersinia infection	36/487 7.39%	283/11559 2.45%	2.67162e-09	7.66754e-07	ENSBTAG00000053785.1;ENSBTAG00000048135.2;ENSBTAG00000048048.2;ENSBTAG00000047700.2;ENSBTAG00000052631.1;ENSBTAG00000049004.1;ENSBTAG00000053635.1;ENSBTAG00000005633.6;ENSBTAG00000035945.4;ENSBTAG00000026068.4;ENSBTAG00000006685.4;ENSBTAG00000051147.1;ENSBTAG00000030182.4;ENSBTAG00000046076.2;ENSBTAG00000008300.6;ENSBTAG00000048268.2;ENSBTAG00000053908.1;ENSBTAG00000050190.1;ENSBTAG00000038124.2;…	36	ENSBTAG00000052631.1;ENSBTAG00000005633.6;ENSBTAG00000035945.4;ENSBTAG00000006685.4;ENSBTAG00000030182.4;ENSBTAG00000008300.6;ENSBTAG00000038124.2;ENSBTAG00000047632.2;ENSBTAG00000002859.6	9	ENSBTAG00000053785.1;ENSBTAG00000048135.2;ENSBTAG00000048048.2;ENSBTAG00000047700.2;ENSBTAG00000049004.1;ENSBTAG00000053635.1;ENSBTAG00000026068.4;ENSBTAG00000051147.1;ENSBTAG00000046076.2;ENSBTAG00000048268.2;ENSBTAG00000053908.1;ENSBTAG00000050190.1;ENSBTAG00000020883.5;ENSBTAG00000050265.1;novel.256;ENSBTAG00000052267.1;ENSBTAG00000050211.1;ENSBTAG00000040387.2;novel.3281;ENSBTAG00000051624.1;…	27	https://www.genome.jp/dbget-bin/www_bget?ko05135	https:\\www.genome.jp\dbget-bin\www_bget?map05135
ko04650	Organismal Systems	Immune system	Natural killer cell mediated cytotoxicity	29/487 5.95%	201/11559 1.74%	5.63565e-09	1.61743e-06	ENSBTAG00000048135.2;ENSBTAG00000013055.6;ENSBTAG00000048048.2;ENSBTAG00000047700.2;ENSBTAG00000002096.6;ENSBTAG00000053635.1;ENSBTAG00000000966.6;ENSBTAG00000038843.2;ENSBTAG00000010303.5;ENSBTAG00000022807.5;ENSBTAG00000054741.1;ENSBTAG00000052486.1;ENSBTAG00000046076.2;novel.1263;ENSBTAG00000048268.2;ENSBTAG00000038080.3;ENSBTAG00000054818.1;ENSBTAG00000047632.2;ENSBTAG00000052514.1;ENSBTAG000…	29	ENSBTAG00000013055.6;ENSBTAG00000002096.6;ENSBTAG00000000966.6;ENSBTAG00000010303.5;ENSBTAG00000022807.5;ENSBTAG00000054741.1;ENSBTAG00000052486.1;novel.1263;ENSBTAG00000038080.3;ENSBTAG00000054818.1;ENSBTAG00000047632.2;ENSBTAG00000052514.1;ENSBTAG00000030426.4;ENSBTAG00000046268.2;ENSBTAG00000023970.5;ENSBTAG00000053015.1;ENSBTAG00000046967.2	17	ENSBTAG00000048135.2;ENSBTAG00000048048.2;ENSBTAG00000047700.2;ENSBTAG00000053635.1;ENSBTAG00000038843.2;ENSBTAG00000046076.2;ENSBTAG00000048268.2;ENSBTAG00000055302.1;ENSBTAG00000052658.1;ENSBTAG00000051183.1;ENSBTAG00000051624.1;ENSBTAG00000054133.1	12	https://www.genome.jp/dbget-bin/www_bget?ko04650	https:\\www.genome.jp\dbget-bin\www_bget?map04650
ko04658	Organismal Systems	Immune system	Th1 and Th2 cell differentiation	27/487 5.54%	184/11559 1.59%	1.32134e-08	3.79226e-06	ENSBTAG00000053785.1;ENSBTAG00000049004.1;ENSBTAG00000035945.4;ENSBTAG00000026068.4;ENSBTAG00000051147.1;ENSBTAG00000030182.4;ENSBTAG00000007319.5;ENSBTAG00000053908.1;ENSBTAG00000050190.1;ENSBTAG00000009455.6;ENSBTAG00000020883.5;ENSBTAG00000050265.1;novel.256;ENSBTAG00000052267.1;ENSBTAG00000050211.1;ENSBTAG00000040387.2;ENSBTAG00000043971.3;novel.3281;ENSBTAG00000002859.6;ENSBTAG00000045923.2;…	27	ENSBTAG00000035945.4;ENSBTAG00000030182.4;ENSBTAG00000009455.6;ENSBTAG00000043971.3;ENSBTAG00000002859.6;ENSBTAG00000045923.2	6	ENSBTAG00000053785.1;ENSBTAG00000049004.1;ENSBTAG00000026068.4;ENSBTAG00000051147.1;ENSBTAG00000007319.5;ENSBTAG00000053908.1;ENSBTAG00000050190.1;ENSBTAG00000020883.5;ENSBTAG00000050265.1;novel.256;ENSBTAG00000052267.1;ENSBTAG00000050211.1;ENSBTAG00000040387.2;novel.3281;ENSBTAG00000031476.4;ENSBTAG00000004322.6;ENSBTAG00000052371.1;ENSBTAG00000050668.1;ENSBTAG00000020048.6;ENSBTAG00000049140.1;…	21	https://www.genome.jp/dbget-bin/www_bget?ko04658	https:\\www.genome.jp\dbget-bin\www_bget?map04658
ko04940	Human Diseases	Endocrine and metabolic disease	Type I diabetes mellitus	24/487 4.93%	149/11559 1.29%	1.3478e-08	3.86818e-06	ENSBTAG00000053785.1;ENSBTAG00000013055.6;ENSBTAG00000049004.1;ENSBTAG00000035945.4;ENSBTAG00000026068.4;ENSBTAG00000051147.1;ENSBTAG00000012208.6;ENSBTAG00000038080.3;ENSBTAG00000053908.1;ENSBTAG00000050190.1;ENSBTAG00000020883.5;ENSBTAG00000050265.1;novel.256;ENSBTAG00000052267.1;ENSBTAG00000050211.1;ENSBTAG00000040387.2;novel.3281;ENSBTAG00000002859.6;ENSBTAG00000045923.2;ENSBTAG00000053015.1;…	24	ENSBTAG00000013055.6;ENSBTAG00000035945.4;ENSBTAG00000012208.6;ENSBTAG00000038080.3;ENSBTAG00000002859.6;ENSBTAG00000045923.2;ENSBTAG00000053015.1	7	ENSBTAG00000053785.1;ENSBTAG00000049004.1;ENSBTAG00000026068.4;ENSBTAG00000051147.1;ENSBTAG00000053908.1;ENSBTAG00000050190.1;ENSBTAG00000020883.5;ENSBTAG00000050265.1;novel.256;ENSBTAG00000052267.1;ENSBTAG00000050211.1;ENSBTAG00000040387.2;novel.3281;ENSBTAG00000052371.1;ENSBTAG00000050668.1;ENSBTAG00000049140.1;ENSBTAG00000052597.1	17	https://www.genome.jp/dbget-bin/www_bget?ko04940	https:\\www.genome.jp\dbget-bin\www_bget?map04940
ko05322	Human Diseases	Immune disease	Systemic lupus erythematosus	38/487 7.8%	332/11559 2.87%	1.83963e-08	5.27973e-06	ENSBTAG00000053785.1;ENSBTAG00000048135.2;ENSBTAG00000048048.2;ENSBTAG00000047700.2;ENSBTAG00000002096.6;ENSBTAG00000049004.1;ENSBTAG00000053635.1;ENSBTAG00000035945.4;ENSBTAG00000026068.4;ENSBTAG00000006685.4;ENSBTAG00000052382.1;ENSBTAG00000051147.1;ENSBTAG00000046076.2;ENSBTAG00000048268.2;ENSBTAG00000053908.1;ENSBTAG00000011193.4;ENSBTAG00000011196.4;ENSBTAG00000050190.1;ENSBTAG00000007153.4;…	38	ENSBTAG00000002096.6;ENSBTAG00000035945.4;ENSBTAG00000006685.4;ENSBTAG00000052382.1;ENSBTAG00000011193.4;ENSBTAG00000011196.4;ENSBTAG00000007153.4;ENSBTAG00000038124.2;ENSBTAG00000047632.2;ENSBTAG00000053097.1;ENSBTAG00000008592.6;ENSBTAG00000002859.6;ENSBTAG00000045923.2;ENSBTAG00000004840.5	14	ENSBTAG00000053785.1;ENSBTAG00000048135.2;ENSBTAG00000048048.2;ENSBTAG00000047700.2;ENSBTAG00000049004.1;ENSBTAG00000053635.1;ENSBTAG00000026068.4;ENSBTAG00000051147.1;ENSBTAG00000046076.2;ENSBTAG00000048268.2;ENSBTAG00000053908.1;ENSBTAG00000050190.1;ENSBTAG00000050265.1;novel.256;ENSBTAG00000052267.1;ENSBTAG00000050211.1;ENSBTAG00000040387.2;novel.3281;ENSBTAG00000051624.1;ENSBTAG00000054133.1;…	24	https://www.genome.jp/dbget-bin/www_bget?ko05322	https:\\www.genome.jp\dbget-bin\www_bget?map05322
ko04514	Environmental Information Processing	Signaling molecules and interaction	Cell adhesion molecules	36/487 7.39%	305/11559 2.64%	1.9854e-08	5.6981e-06	ENSBTAG00000053785.1;ENSBTAG00000049004.1;ENSBTAG00000035945.4;ENSBTAG00000010303.5;ENSBTAG00000026068.4;novel.2658;ENSBTAG00000051147.1;ENSBTAG00000040432.2;ENSBTAG00000000095.6;ENSBTAG00000012208.6;ENSBTAG00000053908.1;ENSBTAG00000050190.1;ENSBTAG00000050265.1;ENSBTAG00000006732.6;novel.256;ENSBTAG00000052267.1;ENSBTAG00000050211.1;ENSBTAG00000055302.1;ENSBTAG00000013167.5;ENSBTAG00000040387.2;…	36	ENSBTAG00000035945.4;ENSBTAG00000010303.5;novel.2658;ENSBTAG00000000095.6;ENSBTAG00000012208.6;ENSBTAG00000013167.5;ENSBTAG00000002859.6;novel.12;ENSBTAG00000045923.2;ENSBTAG00000000345.6;ENSBTAG00000024015.6;ENSBTAG00000007773.6;novel.2604;ENSBTAG00000014906.6	14	ENSBTAG00000053785.1;ENSBTAG00000049004.1;ENSBTAG00000026068.4;ENSBTAG00000051147.1;ENSBTAG00000040432.2;ENSBTAG00000053908.1;ENSBTAG00000050190.1;ENSBTAG00000050265.1;ENSBTAG00000006732.6;novel.256;ENSBTAG00000052267.1;ENSBTAG00000050211.1;ENSBTAG00000055302.1;ENSBTAG00000040387.2;ENSBTAG00000013462.6;novel.3281;ENSBTAG00000019734.6;ENSBTAG00000019097.6;ENSBTAG00000052371.1;ENSBTAG00000050668.1;…	22	https://www.genome.jp/dbget-bin/www_bget?ko04514	https:\\www.genome.jp\dbget-bin\www_bget?map04514
ko05321	Human Diseases	Immune disease	Inflammatory bowel disease	24/487 4.93%	155/11559 1.34%	2.97476e-08	8.53755e-06	ENSBTAG00000053785.1;ENSBTAG00000049004.1;ENSBTAG00000035945.4;ENSBTAG00000026068.4;ENSBTAG00000006685.4;ENSBTAG00000051147.1;ENSBTAG00000014983.6;ENSBTAG00000053908.1;ENSBTAG00000050190.1;ENSBTAG00000009455.6;ENSBTAG00000020883.5;ENSBTAG00000050265.1;novel.256;ENSBTAG00000052267.1;ENSBTAG00000050211.1;ENSBTAG00000033748.3;ENSBTAG00000040387.2;novel.3281;ENSBTAG00000002859.6;ENSBTAG00000045923.2;…	24	ENSBTAG00000035945.4;ENSBTAG00000006685.4;ENSBTAG00000009455.6;ENSBTAG00000033748.3;ENSBTAG00000002859.6;ENSBTAG00000045923.2	6	ENSBTAG00000053785.1;ENSBTAG00000049004.1;ENSBTAG00000026068.4;ENSBTAG00000051147.1;ENSBTAG00000014983.6;ENSBTAG00000053908.1;ENSBTAG00000050190.1;ENSBTAG00000020883.5;ENSBTAG00000050265.1;novel.256;ENSBTAG00000052267.1;ENSBTAG00000050211.1;ENSBTAG00000040387.2;novel.3281;ENSBTAG00000052371.1;ENSBTAG00000050668.1;ENSBTAG00000049140.1;ENSBTAG00000052597.1	18	https://www.genome.jp/dbget-bin/www_bget?ko05321	https:\\www.genome.jp\dbget-bin\www_bget?map05321
ko05169	Human Diseases	Infectious disease: viral	Epstein-Barr virus infection	39/487 8.01%	357/11559 3.09%	4.29334e-08	1.23219e-05	ENSBTAG00000053785.1;ENSBTAG00000048135.2;ENSBTAG00000048048.2;ENSBTAG00000047700.2;ENSBTAG00000049004.1;ENSBTAG00000053635.1;ENSBTAG00000035945.4;ENSBTAG00000010303.5;ENSBTAG00000026068.4;ENSBTAG00000051147.1;ENSBTAG00000030182.4;ENSBTAG00000039861.3;ENSBTAG00000046076.2;ENSBTAG00000012208.6;ENSBTAG00000048268.2;ENSBTAG00000003366.7;ENSBTAG00000053908.1;ENSBTAG00000050190.1;ENSBTAG00000047632.2;…	39	ENSBTAG00000035945.4;ENSBTAG00000010303.5;ENSBTAG00000030182.4;ENSBTAG00000039861.3;ENSBTAG00000012208.6;ENSBTAG00000003366.7;ENSBTAG00000047632.2;ENSBTAG00000014707.5;ENSBTAG00000014628.6;ENSBTAG00000053807.1;ENSBTAG00000002859.6;ENSBTAG00000001725.5;ENSBTAG00000045923.2;ENSBTAG00000046967.2	14	ENSBTAG00000053785.1;ENSBTAG00000048135.2;ENSBTAG00000048048.2;ENSBTAG00000047700.2;ENSBTAG00000049004.1;ENSBTAG00000053635.1;ENSBTAG00000026068.4;ENSBTAG00000051147.1;ENSBTAG00000046076.2;ENSBTAG00000048268.2;ENSBTAG00000053908.1;ENSBTAG00000050190.1;ENSBTAG00000050265.1;novel.256;ENSBTAG00000052267.1;ENSBTAG00000050211.1;ENSBTAG00000040387.2;novel.3281;ENSBTAG00000051624.1;ENSBTAG00000054133.1;…	25	https://www.genome.jp/dbget-bin/www_bget?ko05169	https:\\www.genome.jp\dbget-bin\www_bget?map05169
ko05202	Human Diseases	Cancer: overview	Transcriptional misregulation in cancer	37/487 7.6%	330/11559 2.85%	4.91477e-08	1.41054e-05	ENSBTAG00000053785.1;ENSBTAG00000018016.4;ENSBTAG00000048135.2;ENSBTAG00000013055.6;ENSBTAG00000048048.2;ENSBTAG00000047700.2;ENSBTAG00000049004.1;ENSBTAG00000053635.1;ENSBTAG00000035945.4;ENSBTAG00000026068.4;ENSBTAG00000051147.1;ENSBTAG00000046076.2;ENSBTAG00000048817.1;ENSBTAG00000048268.2;ENSBTAG00000038080.3;ENSBTAG00000053908.1;ENSBTAG00000050190.1;ENSBTAG00000047632.2;ENSBTAG00000050265.1;…	37	ENSBTAG00000018016.4;ENSBTAG00000013055.6;ENSBTAG00000035945.4;ENSBTAG00000048817.1;ENSBTAG00000038080.3;ENSBTAG00000047632.2;ENSBTAG00000053097.1;ENSBTAG00000008592.6;ENSBTAG00000002859.6;ENSBTAG00000017339.6;ENSBTAG00000053015.1;ENSBTAG00000008966.6	12	ENSBTAG00000053785.1;ENSBTAG00000048135.2;ENSBTAG00000048048.2;ENSBTAG00000047700.2;ENSBTAG00000049004.1;ENSBTAG00000053635.1;ENSBTAG00000026068.4;ENSBTAG00000051147.1;ENSBTAG00000046076.2;ENSBTAG00000048268.2;ENSBTAG00000053908.1;ENSBTAG00000050190.1;ENSBTAG00000050265.1;novel.256;ENSBTAG00000052267.1;ENSBTAG00000050211.1;ENSBTAG00000040387.2;novel.3281;ENSBTAG00000051624.1;ENSBTAG00000014541.6;…	25	https://www.genome.jp/dbget-bin/www_bget?ko05202	https:\\www.genome.jp\dbget-bin\www_bget?map05202
ko05162	Human Diseases	Infectious disease: viral	Measles	29/487 5.95%	244/11559 2.11%	4.23819e-07	0.000121636	ENSBTAG00000053785.1;ENSBTAG00000049004.1;ENSBTAG00000035945.4;ENSBTAG00000026068.4;ENSBTAG00000051147.1;ENSBTAG00000039861.3;ENSBTAG00000003366.7;ENSBTAG00000053908.1;ENSBTAG00000050190.1;ENSBTAG00000020883.5;ENSBTAG00000050265.1;novel.256;ENSBTAG00000052267.1;ENSBTAG00000050211.1;ENSBTAG00000040387.2;ENSBTAG00000014628.6;ENSBTAG00000030913.4;novel.3281;ENSBTAG00000053807.1;ENSBTAG00000002859.6;…	29	ENSBTAG00000035945.4;ENSBTAG00000039861.3;ENSBTAG00000003366.7;ENSBTAG00000014628.6;ENSBTAG00000030913.4;ENSBTAG00000053807.1;ENSBTAG00000002859.6;ENSBTAG00000008471.6;ENSBTAG00000039035.3;ENSBTAG00000046967.2	10	ENSBTAG00000053785.1;ENSBTAG00000049004.1;ENSBTAG00000026068.4;ENSBTAG00000051147.1;ENSBTAG00000053908.1;ENSBTAG00000050190.1;ENSBTAG00000020883.5;ENSBTAG00000050265.1;novel.256;ENSBTAG00000052267.1;ENSBTAG00000050211.1;ENSBTAG00000040387.2;novel.3281;ENSBTAG00000004322.6;ENSBTAG00000052371.1;ENSBTAG00000050668.1;ENSBTAG00000020048.6;ENSBTAG00000049140.1;ENSBTAG00000052597.1	19	https://www.genome.jp/dbget-bin/www_bget?ko05162	https:\\www.genome.jp\dbget-bin\www_bget?map05162
ko04659	Organismal Systems	Immune system	Th17 cell differentiation	26/487 5.34%	205/11559 1.77%	4.80736e-07	0.000137971	ENSBTAG00000053785.1;ENSBTAG00000049004.1;ENSBTAG00000035945.4;ENSBTAG00000026068.4;ENSBTAG00000051147.1;ENSBTAG00000030182.4;ENSBTAG00000014983.6;ENSBTAG00000053908.1;ENSBTAG00000050190.1;ENSBTAG00000020883.5;ENSBTAG00000050265.1;novel.256;ENSBTAG00000052267.1;ENSBTAG00000050211.1;ENSBTAG00000040387.2;ENSBTAG00000051519.1;novel.3281;ENSBTAG00000002859.6;ENSBTAG00000031214.4;ENSBTAG00000045923.2;…	26	ENSBTAG00000035945.4;ENSBTAG00000030182.4;ENSBTAG00000051519.1;ENSBTAG00000002859.6;ENSBTAG00000031214.4;ENSBTAG00000045923.2	6	ENSBTAG00000053785.1;ENSBTAG00000049004.1;ENSBTAG00000026068.4;ENSBTAG00000051147.1;ENSBTAG00000014983.6;ENSBTAG00000053908.1;ENSBTAG00000050190.1;ENSBTAG00000020883.5;ENSBTAG00000050265.1;novel.256;ENSBTAG00000052267.1;ENSBTAG00000050211.1;ENSBTAG00000040387.2;novel.3281;ENSBTAG00000004322.6;ENSBTAG00000052371.1;ENSBTAG00000050668.1;ENSBTAG00000020048.6;ENSBTAG00000049140.1;ENSBTAG00000052597.1	20	https://www.genome.jp/dbget-bin/www_bget?ko04659	https:\\www.genome.jp\dbget-bin\www_bget?map04659
ko04660	Organismal Systems	Immune system	T cell receptor signaling pathway	27/487 5.54%	219/11559 1.89%	5.13317e-07	0.000147322	ENSBTAG00000053785.1;ENSBTAG00000049004.1;ENSBTAG00000019076.6;ENSBTAG00000035945.4;ENSBTAG00000026068.4;ENSBTAG00000006685.4;ENSBTAG00000011600.5;ENSBTAG00000001862.4;ENSBTAG00000051147.1;ENSBTAG00000030182.4;ENSBTAG00000053908.1;ENSBTAG00000050190.1;ENSBTAG00000020883.5;ENSBTAG00000050265.1;novel.256;ENSBTAG00000052267.1;ENSBTAG00000050211.1;ENSBTAG00000040387.2;ENSBTAG00000020598.6;novel.3281;…	27	ENSBTAG00000035945.4;ENSBTAG00000006685.4;ENSBTAG00000011600.5;ENSBTAG00000001862.4;ENSBTAG00000030182.4;ENSBTAG00000020598.6;ENSBTAG00000002859.6	7	ENSBTAG00000053785.1;ENSBTAG00000049004.1;ENSBTAG00000019076.6;ENSBTAG00000026068.4;ENSBTAG00000051147.1;ENSBTAG00000053908.1;ENSBTAG00000050190.1;ENSBTAG00000020883.5;ENSBTAG00000050265.1;novel.256;ENSBTAG00000052267.1;ENSBTAG00000050211.1;ENSBTAG00000040387.2;novel.3281;ENSBTAG00000004322.6;ENSBTAG00000052371.1;ENSBTAG00000050668.1;ENSBTAG00000020048.6;ENSBTAG00000049140.1;ENSBTAG00000052597.1	20	https://www.genome.jp/dbget-bin/www_bget?ko04660	https:\\www.genome.jp\dbget-bin\www_bget?map04660
ko05140	Human Diseases	Infectious disease: parasitic	Leishmaniasis	18/487 3.7%	120/11559 1.04%	2.58058e-06	0.000740628	ENSBTAG00000048135.2;ENSBTAG00000048048.2;ENSBTAG00000047700.2;ENSBTAG00000002096.6;ENSBTAG00000053635.1;ENSBTAG00000006685.4;ENSBTAG00000030182.4;ENSBTAG00000046076.2;ENSBTAG00000048268.2;ENSBTAG00000038124.2;ENSBTAG00000047632.2;ENSBTAG00000054894.1;ENSBTAG00000008592.6;ENSBTAG00000051624.1;ENSBTAG00000045923.2;ENSBTAG00000004322.6;ENSBTAG00000006894.6;ENSBTAG00000054133.1	18	ENSBTAG00000002096.6;ENSBTAG00000006685.4;ENSBTAG00000030182.4;ENSBTAG00000038124.2;ENSBTAG00000047632.2;ENSBTAG00000054894.1;ENSBTAG00000008592.6;ENSBTAG00000045923.2;ENSBTAG00000006894.6	9	ENSBTAG00000048135.2;ENSBTAG00000048048.2;ENSBTAG00000047700.2;ENSBTAG00000053635.1;ENSBTAG00000046076.2;ENSBTAG00000048268.2;ENSBTAG00000051624.1;ENSBTAG00000004322.6;ENSBTAG00000054133.1	9	https://www.genome.jp/dbget-bin/www_bget?ko05140	https:\\www.genome.jp\dbget-bin\www_bget?map05140
ko05171	Human Diseases	Infectious disease: viral	Coronavirus disease - COVID-19	42/487 8.62%	490/11559 4.24%	8.91758e-06	0.00255934	ENSBTAG00000027075.5;novel.3145;ENSBTAG00000032432.2;ENSBTAG00000048135.2;ENSBTAG00000048048.2;novel.2755;ENSBTAG00000047700.2;ENSBTAG00000021649.5;novel.2544;ENSBTAG00000053635.1;ENSBTAG00000049167.1;ENSBTAG00000024950.6;ENSBTAG00000030182.4;ENSBTAG00000039861.3;ENSBTAG00000046076.2;ENSBTAG00000048268.2;ENSBTAG00000049993.1;ENSBTAG00000003366.7;ENSBTAG00000011193.4;ENSBTAG00000011196.4;ENSBTAG00…	42	ENSBTAG00000027075.5;novel.3145;ENSBTAG00000032432.2;ENSBTAG00000021649.5;novel.2544;ENSBTAG00000049167.1;ENSBTAG00000024950.6;ENSBTAG00000030182.4;ENSBTAG00000039861.3;ENSBTAG00000049993.1;ENSBTAG00000003366.7;ENSBTAG00000011193.4;ENSBTAG00000011196.4;ENSBTAG00000007153.4;ENSBTAG00000038124.2;ENSBTAG00000047632.2;ENSBTAG00000014707.5;ENSBTAG00000014628.6;ENSBTAG00000030913.4;ENSBTAG00000026861.4…	30	ENSBTAG00000048135.2;ENSBTAG00000048048.2;novel.2755;ENSBTAG00000047700.2;ENSBTAG00000053635.1;ENSBTAG00000046076.2;ENSBTAG00000048268.2;ENSBTAG00000020883.5;ENSBTAG00000051624.1;ENSBTAG00000004322.6;ENSBTAG00000054133.1;ENSBTAG00000020048.6	12	https://www.genome.jp/dbget-bin/www_bget?ko05171	https:\\www.genome.jp\dbget-bin\www_bget?map05171
ko05235	Human Diseases	Cancer: overview	PD-L1 expression and PD-1 checkpoint pathway in cancer	21/487 4.31%	180/11559 1.56%	2.2352e-05	0.00641503	ENSBTAG00000053785.1;ENSBTAG00000049004.1;ENSBTAG00000035945.4;ENSBTAG00000026068.4;ENSBTAG00000051147.1;ENSBTAG00000030182.4;ENSBTAG00000000095.6;ENSBTAG00000053908.1;ENSBTAG00000050190.1;ENSBTAG00000050265.1;novel.256;ENSBTAG00000052267.1;ENSBTAG00000050211.1;ENSBTAG00000040387.2;novel.3281;ENSBTAG00000002859.6;ENSBTAG00000004322.6;ENSBTAG00000052371.1;ENSBTAG00000050668.1;ENSBTAG00000049140.1;…	21	ENSBTAG00000035945.4;ENSBTAG00000030182.4;ENSBTAG00000000095.6;ENSBTAG00000002859.6	4	ENSBTAG00000053785.1;ENSBTAG00000049004.1;ENSBTAG00000026068.4;ENSBTAG00000051147.1;ENSBTAG00000053908.1;ENSBTAG00000050190.1;ENSBTAG00000050265.1;novel.256;ENSBTAG00000052267.1;ENSBTAG00000050211.1;ENSBTAG00000040387.2;novel.3281;ENSBTAG00000004322.6;ENSBTAG00000052371.1;ENSBTAG00000050668.1;ENSBTAG00000049140.1;ENSBTAG00000052597.1	17	https://www.genome.jp/dbget-bin/www_bget?ko05235	https:\\www.genome.jp\dbget-bin\www_bget?map05235
ko04015	Environmental Information Processing	Signal transduction	Rap1 signaling pathway	30/487 6.16%	323/11559 2.79%	4.06495e-05	0.0116664	ENSBTAG00000053785.1;ENSBTAG00000000283.6;ENSBTAG00000049004.1;ENSBTAG00000035945.4;ENSBTAG00000026068.4;ENSBTAG00000020244.5;ENSBTAG00000010673.5;ENSBTAG00000051147.1;ENSBTAG00000030182.4;ENSBTAG00000031483.3;ENSBTAG00000053908.1;ENSBTAG00000050190.1;ENSBTAG00000016169.5;ENSBTAG00000050265.1;novel.256;ENSBTAG00000052267.1;ENSBTAG00000050211.1;ENSBTAG00000009654.6;ENSBTAG00000040387.2;novel.3281;…	30	ENSBTAG00000000283.6;ENSBTAG00000035945.4;ENSBTAG00000010673.5;ENSBTAG00000030182.4;ENSBTAG00000031483.3;ENSBTAG00000016169.5;ENSBTAG00000009654.6;ENSBTAG00000002859.6;ENSBTAG00000000942.6	9	ENSBTAG00000053785.1;ENSBTAG00000049004.1;ENSBTAG00000026068.4;ENSBTAG00000020244.5;ENSBTAG00000051147.1;ENSBTAG00000053908.1;ENSBTAG00000050190.1;ENSBTAG00000050265.1;novel.256;ENSBTAG00000052267.1;ENSBTAG00000050211.1;ENSBTAG00000040387.2;novel.3281;ENSBTAG00000014541.6;ENSBTAG00000008338.6;ENSBTAG00000014600.6;ENSBTAG00000052371.1;ENSBTAG00000050668.1;ENSBTAG00000049140.1;ENSBTAG00000014737.6;…	21	https://www.genome.jp/dbget-bin/www_bget?ko04015	https:\\www.genome.jp\dbget-bin\www_bget?map04015
ko05170	Human Diseases	Infectious disease: viral	Human immunodeficiency virus 1 infection	31/487 6.37%	342/11559 2.96%	4.83068e-05	0.0138641	ENSBTAG00000053785.1;ENSBTAG00000047325.2;ENSBTAG00000049004.1;ENSBTAG00000019076.6;ENSBTAG00000035945.4;ENSBTAG00000026068.4;ENSBTAG00000001060.4;ENSBTAG00000051147.1;ENSBTAG00000030182.4;ENSBTAG00000008099.4;ENSBTAG00000031483.3;ENSBTAG00000012208.6;ENSBTAG00000053908.1;ENSBTAG00000050190.1;ENSBTAG00000021160.6;ENSBTAG00000050265.1;novel.256;ENSBTAG00000052267.1;ENSBTAG00000050211.1;ENSBTAG0000…	31	ENSBTAG00000047325.2;ENSBTAG00000035945.4;ENSBTAG00000030182.4;ENSBTAG00000031483.3;ENSBTAG00000012208.6;ENSBTAG00000021160.6;ENSBTAG00000005609.6;ENSBTAG00000037800.3;ENSBTAG00000002859.6;ENSBTAG00000046967.2	10	ENSBTAG00000053785.1;ENSBTAG00000049004.1;ENSBTAG00000019076.6;ENSBTAG00000026068.4;ENSBTAG00000001060.4;ENSBTAG00000051147.1;ENSBTAG00000008099.4;ENSBTAG00000053908.1;ENSBTAG00000050190.1;ENSBTAG00000050265.1;novel.256;ENSBTAG00000052267.1;ENSBTAG00000050211.1;ENSBTAG00000040387.2;novel.3281;ENSBTAG00000004322.6;ENSBTAG00000052371.1;ENSBTAG00000050668.1;ENSBTAG00000020048.6;ENSBTAG00000049140.1;…	21	https://www.genome.jp/dbget-bin/www_bget?ko05170	https:\\www.genome.jp\dbget-bin\www_bget?map05170
ko05146	Human Diseases	Infectious disease: parasitic	Amoebiasis	18/487 3.7%	148/11559 1.28%	4.92226e-05	0.0141269	ENSBTAG00000048135.2;ENSBTAG00000048048.2;ENSBTAG00000047700.2;ENSBTAG00000053635.1;ENSBTAG00000012774.5;ENSBTAG00000006685.4;ENSBTAG00000046076.2;ENSBTAG00000008300.6;ENSBTAG00000048268.2;ENSBTAG00000012403.6;ENSBTAG00000047632.2;ENSBTAG00000031267.3;ENSBTAG00000051624.1;ENSBTAG00000008338.6;ENSBTAG00000006894.6;ENSBTAG00000008817.6;ENSBTAG00000054133.1;ENSBTAG00000022635.5	18	ENSBTAG00000012774.5;ENSBTAG00000006685.4;ENSBTAG00000008300.6;ENSBTAG00000012403.6;ENSBTAG00000047632.2;ENSBTAG00000031267.3;ENSBTAG00000006894.6;ENSBTAG00000022635.5	8	ENSBTAG00000048135.2;ENSBTAG00000048048.2;ENSBTAG00000047700.2;ENSBTAG00000053635.1;ENSBTAG00000046076.2;ENSBTAG00000048268.2;ENSBTAG00000051624.1;ENSBTAG00000008338.6;ENSBTAG00000008817.6;ENSBTAG00000054133.1	10	https://www.genome.jp/dbget-bin/www_bget?ko05146	https:\\www.genome.jp\dbget-bin\www_bget?map05146
ko05152	Human Diseases	Infectious disease: bacterial	Tuberculosis	23/487 4.72%	231/11559 2%	0.000113942	0.0327013	ENSBTAG00000048135.2;ENSBTAG00000048048.2;ENSBTAG00000047700.2;ENSBTAG00000002096.6;ENSBTAG00000053635.1;ENSBTAG00000035572.3;ENSBTAG00000006685.4;ENSBTAG00000014546.6;ENSBTAG00000030182.4;ENSBTAG00000046076.2;ENSBTAG00000031483.3;ENSBTAG00000048268.2;ENSBTAG00000026428.5;ENSBTAG00000038124.2;ENSBTAG00000047632.2;ENSBTAG00000047302.2;ENSBTAG00000008592.6;ENSBTAG00000051624.1;ENSBTAG00000045923.2;…	23	ENSBTAG00000002096.6;ENSBTAG00000035572.3;ENSBTAG00000006685.4;ENSBTAG00000014546.6;ENSBTAG00000030182.4;ENSBTAG00000031483.3;ENSBTAG00000026428.5;ENSBTAG00000038124.2;ENSBTAG00000047632.2;ENSBTAG00000047302.2;ENSBTAG00000008592.6;ENSBTAG00000045923.2;ENSBTAG00000006894.6;ENSBTAG00000046967.2	14	ENSBTAG00000048135.2;ENSBTAG00000048048.2;ENSBTAG00000047700.2;ENSBTAG00000053635.1;ENSBTAG00000046076.2;ENSBTAG00000048268.2;ENSBTAG00000051624.1;ENSBTAG00000054133.1;ENSBTAG00000020048.6	9	https://www.genome.jp/dbget-bin/www_bget?ko05152	https:\\www.genome.jp\dbget-bin\www_bget?map05152
ko04014	Environmental Information Processing	Signal transduction	Ras signaling pathway	30/487 6.16%	344/11559 2.98%	0.000128541	0.0368912	ENSBTAG00000053785.1;ENSBTAG00000002813.5;ENSBTAG00000000283.6;ENSBTAG00000047325.2;ENSBTAG00000049004.1;ENSBTAG00000019076.6;ENSBTAG00000035945.4;ENSBTAG00000026068.4;ENSBTAG00000020244.5;ENSBTAG00000010673.5;ENSBTAG00000051147.1;ENSBTAG00000031483.3;ENSBTAG00000053908.1;ENSBTAG00000050190.1;ENSBTAG00000050265.1;novel.256;ENSBTAG00000005448.6;ENSBTAG00000052267.1;ENSBTAG00000050211.1;ENSBTAG0000…	30	ENSBTAG00000002813.5;ENSBTAG00000000283.6;ENSBTAG00000047325.2;ENSBTAG00000035945.4;ENSBTAG00000010673.5;ENSBTAG00000031483.3;ENSBTAG00000005448.6;ENSBTAG00000002859.6;ENSBTAG00000032068.4	9	ENSBTAG00000053785.1;ENSBTAG00000049004.1;ENSBTAG00000019076.6;ENSBTAG00000026068.4;ENSBTAG00000020244.5;ENSBTAG00000051147.1;ENSBTAG00000053908.1;ENSBTAG00000050190.1;ENSBTAG00000050265.1;novel.256;ENSBTAG00000052267.1;ENSBTAG00000050211.1;ENSBTAG00000040387.2;novel.3281;ENSBTAG00000014541.6;ENSBTAG00000052371.1;ENSBTAG00000050668.1;ENSBTAG00000020048.6;ENSBTAG00000049140.1;ENSBTAG00000014737.6;…	21	https://www.genome.jp/dbget-bin/www_bget?ko04014	https:\\www.genome.jp\dbget-bin\www_bget?map04014
ko05133	Human Diseases	Infectious disease: bacterial	Pertussis	12/487 2.46%	83/11559 0.72%	0.000173312	0.0497405	ENSBTAG00000038235.4;ENSBTAG00000006685.4;ENSBTAG00000030182.4;ENSBTAG00000031483.3;ENSBTAG00000011193.4;ENSBTAG00000011196.4;ENSBTAG00000007153.4;ENSBTAG00000047621.2;ENSBTAG00000004322.6;ENSBTAG00000006894.6;ENSBTAG00000004840.5;ENSBTAG00000020048.6	12	ENSBTAG00000038235.4;ENSBTAG00000006685.4;ENSBTAG00000030182.4;ENSBTAG00000031483.3;ENSBTAG00000011193.4;ENSBTAG00000011196.4;ENSBTAG00000007153.4;ENSBTAG00000047621.2;ENSBTAG00000006894.6;ENSBTAG00000004840.5	10	ENSBTAG00000004322.6;ENSBTAG00000020048.6	2	https://www.genome.jp/dbget-bin/www_bget?ko05133	https:\\www.genome.jp\dbget-bin\www_bget?map05133
ko04145	Cellular Processes	Transport and catabolism	Phagosome	22/487 4.52%	230/11559 1.99%	0.000283305	0.0813084	ENSBTAG00000048135.2;ENSBTAG00000048048.2;ENSBTAG00000047700.2;ENSBTAG00000002096.6;ENSBTAG00000053635.1;ENSBTAG00000035572.3;ENSBTAG00000018473.6;ENSBTAG00000021013.6;ENSBTAG00000012774.5;ENSBTAG00000014546.6;ENSBTAG00000046076.2;ENSBTAG00000012208.6;ENSBTAG00000048268.2;ENSBTAG00000026428.5;ENSBTAG00000038124.2;ENSBTAG00000047632.2;ENSBTAG00000030973.2;ENSBTAG00000018530.4;ENSBTAG00000008592.6;…	22	ENSBTAG00000002096.6;ENSBTAG00000035572.3;ENSBTAG00000018473.6;ENSBTAG00000021013.6;ENSBTAG00000012774.5;ENSBTAG00000014546.6;ENSBTAG00000012208.6;ENSBTAG00000026428.5;ENSBTAG00000038124.2;ENSBTAG00000047632.2;ENSBTAG00000030973.2;ENSBTAG00000018530.4;ENSBTAG00000008592.6;ENSBTAG00000045923.2	14	ENSBTAG00000048135.2;ENSBTAG00000048048.2;ENSBTAG00000047700.2;ENSBTAG00000053635.1;ENSBTAG00000046076.2;ENSBTAG00000048268.2;ENSBTAG00000051624.1;ENSBTAG00000054133.1	8	https://www.genome.jp/dbget-bin/www_bget?ko04145	https:\\www.genome.jp\dbget-bin\www_bget?map04145
ko04640	Organismal Systems	Immune system	Hematopoietic cell lineage	16/487 3.29%	142/11559 1.23%	0.000311794	0.0894849	ENSBTAG00000048135.2;ENSBTAG00000048048.2;ENSBTAG00000047700.2;ENSBTAG00000000283.6;ENSBTAG00000049808.1;ENSBTAG00000053635.1;ENSBTAG00000019975.4;ENSBTAG00000046076.2;ENSBTAG00000048268.2;ENSBTAG00000047632.2;ENSBTAG00000008592.6;ENSBTAG00000039325.3;ENSBTAG00000051624.1;ENSBTAG00000045923.2;ENSBTAG00000054133.1;ENSBTAG00000016881.6	16	ENSBTAG00000000283.6;ENSBTAG00000049808.1;ENSBTAG00000047632.2;ENSBTAG00000008592.6;ENSBTAG00000039325.3;ENSBTAG00000045923.2;ENSBTAG00000016881.6	7	ENSBTAG00000048135.2;ENSBTAG00000048048.2;ENSBTAG00000047700.2;ENSBTAG00000053635.1;ENSBTAG00000019975.4;ENSBTAG00000046076.2;ENSBTAG00000048268.2;ENSBTAG00000051624.1;ENSBTAG00000054133.1	9	https://www.genome.jp/dbget-bin/www_bget?ko04640	https:\\www.genome.jp\dbget-bin\www_bget?map04640
ko04061	Environmental Information Processing	Signaling molecules and interaction	Viral protein interaction with cytokine and cytokine receptor	13/487 2.67%	104/11559 0.9%	0.000412344	0.118343	ENSBTAG00000003289.4;ENSBTAG00000000283.6;ENSBTAG00000025250.5;ENSBTAG00000006685.4;ENSBTAG00000019095.4;ENSBTAG00000001060.4;ENSBTAG00000014113.4;ENSBTAG00000005077.5;ENSBTAG00000008099.4;ENSBTAG00000020883.5;ENSBTAG00000033748.3;ENSBTAG00000031355.2;ENSBTAG00000001725.5	13	ENSBTAG00000003289.4;ENSBTAG00000000283.6;ENSBTAG00000025250.5;ENSBTAG00000006685.4;ENSBTAG00000014113.4;ENSBTAG00000033748.3;ENSBTAG00000031355.2;ENSBTAG00000001725.5	8	ENSBTAG00000019095.4;ENSBTAG00000001060.4;ENSBTAG00000005077.5;ENSBTAG00000008099.4;ENSBTAG00000020883.5	5	https://www.genome.jp/dbget-bin/www_bget?ko04061	https:\\www.genome.jp\dbget-bin\www_bget?map04061
ko04742	Organismal Systems	Sensory system	Taste transduction	24/487 4.93%	272/11559 2.35%	0.00050502	0.144941	novel.430;novel.37;novel.3184;ENSBTAG00000009774.5;novel.1352;novel.1832;novel.1390;novel.2228;novel.942;novel.3513;novel.1143;ENSBTAG00000000376.6;novel.484;ENSBTAG00000008338.6;novel.476;novel.2920;ENSBTAG00000014600.6;novel.1140;novel.483;ENSBTAG00000008059.5;novel.2489;novel.41;novel.2847;novel.1451	24	novel.3184;ENSBTAG00000009774.5;novel.1832;novel.942;novel.3513;novel.476;novel.2920;novel.1140;ENSBTAG00000008059.5;novel.41;novel.2847;novel.1451	12	novel.430;novel.37;novel.1352;novel.1390;novel.2228;novel.1143;ENSBTAG00000000376.6;novel.484;ENSBTAG00000008338.6;ENSBTAG00000014600.6;novel.483;novel.2489	12	https://www.genome.jp/dbget-bin/www_bget?ko04742	https:\\www.genome.jp\dbget-bin\www_bget?map04742
ko04664	Organismal Systems	Immune system	Fc epsilon RI signaling pathway	12/487 2.46%	93/11559 0.8%	0.000509328	0.146177	ENSBTAG00000048135.2;ENSBTAG00000048048.2;ENSBTAG00000047700.2;ENSBTAG00000053635.1;ENSBTAG00000030182.4;ENSBTAG00000046076.2;ENSBTAG00000048268.2;ENSBTAG00000047632.2;ENSBTAG00000051624.1;ENSBTAG00000054133.1;ENSBTAG00000020048.6;ENSBTAG00000032068.4	12	ENSBTAG00000030182.4;ENSBTAG00000047632.2;ENSBTAG00000032068.4	3	ENSBTAG00000048135.2;ENSBTAG00000048048.2;ENSBTAG00000047700.2;ENSBTAG00000053635.1;ENSBTAG00000046076.2;ENSBTAG00000048268.2;ENSBTAG00000051624.1;ENSBTAG00000054133.1;ENSBTAG00000020048.6	9	https://www.genome.jp/dbget-bin/www_bget?ko04664	https:\\www.genome.jp\dbget-bin\www_bget?map04664
ko01523	Human Diseases	Drug resistance: antineoplastic	Antifolate resistance	10/487 2.05%	72/11559 0.62%	0.000823102	0.23623	novel.596;ENSBTAG00000045580.2;ENSBTAG00000047764.2;ENSBTAG00000047383.2;novel.592;novel.597;ENSBTAG00000054768.1;novel.582;novel.3324;novel.3308	10	novel.596;novel.592;ENSBTAG00000054768.1;novel.582;novel.3324;novel.3308	6	ENSBTAG00000045580.2;ENSBTAG00000047764.2;ENSBTAG00000047383.2;novel.597	4	https://www.genome.jp/dbget-bin/www_bget?ko01523	https:\\www.genome.jp\dbget-bin\www_bget?map01523
ko04666	Organismal Systems	Immune system	Fc gamma R-mediated phagocytosis	14/487 2.87%	130/11559 1.12%	0.0011403	0.327267	ENSBTAG00000048135.2;ENSBTAG00000048048.2;ENSBTAG00000047700.2;ENSBTAG00000052631.1;ENSBTAG00000002096.6;ENSBTAG00000053635.1;ENSBTAG00000046076.2;ENSBTAG00000048268.2;ENSBTAG00000038124.2;ENSBTAG00000047632.2;ENSBTAG00000008592.6;ENSBTAG00000051624.1;ENSBTAG00000054133.1;ENSBTAG00000032068.4	14	ENSBTAG00000052631.1;ENSBTAG00000002096.6;ENSBTAG00000038124.2;ENSBTAG00000047632.2;ENSBTAG00000008592.6;ENSBTAG00000032068.4	6	ENSBTAG00000048135.2;ENSBTAG00000048048.2;ENSBTAG00000047700.2;ENSBTAG00000053635.1;ENSBTAG00000046076.2;ENSBTAG00000048268.2;ENSBTAG00000051624.1;ENSBTAG00000054133.1	8	https://www.genome.jp/dbget-bin/www_bget?ko04666	https:\\www.genome.jp\dbget-bin\www_bget?map04666
ko02010	Environmental Information Processing	Membrane transport	ABC transporters	14/487 2.87%	131/11559 1.13%	0.00122882	0.352672	novel.596;ENSBTAG00000045580.2;ENSBTAG00000047764.2;ENSBTAG00000003531.6;ENSBTAG00000047383.2;novel.592;novel.1551;novel.597;ENSBTAG00000054768.1;ENSBTAG00000006937.6;ENSBTAG00000049286.1;novel.582;novel.3324;novel.3308	14	novel.596;ENSBTAG00000003531.6;novel.592;novel.1551;ENSBTAG00000054768.1;ENSBTAG00000006937.6;ENSBTAG00000049286.1;novel.582;novel.3324;novel.3308	10	ENSBTAG00000045580.2;ENSBTAG00000047764.2;ENSBTAG00000047383.2;novel.597	4	https://www.genome.jp/dbget-bin/www_bget?ko02010	https:\\www.genome.jp\dbget-bin\www_bget?map02010
ko05166	Human Diseases	Infectious disease: viral	Human T-cell leukemia virus 1 infection	27/487 5.54%	350/11559 3.03%	0.00179261	0.51448	ENSBTAG00000053785.1;ENSBTAG00000049004.1;ENSBTAG00000035945.4;ENSBTAG00000010303.5;ENSBTAG00000026068.4;ENSBTAG00000051147.1;ENSBTAG00000012208.6;ENSBTAG00000053908.1;ENSBTAG00000050190.1;ENSBTAG00000020883.5;ENSBTAG00000050265.1;ENSBTAG00000010875.4;novel.256;ENSBTAG00000052267.1;ENSBTAG00000050211.1;ENSBTAG00000040387.2;ENSBTAG00000052720.1;novel.3281;ENSBTAG00000002859.6;ENSBTAG00000045923.2;…	27	ENSBTAG00000035945.4;ENSBTAG00000010303.5;ENSBTAG00000012208.6;ENSBTAG00000010875.4;ENSBTAG00000002859.6;ENSBTAG00000045923.2	6	ENSBTAG00000053785.1;ENSBTAG00000049004.1;ENSBTAG00000026068.4;ENSBTAG00000051147.1;ENSBTAG00000053908.1;ENSBTAG00000050190.1;ENSBTAG00000020883.5;ENSBTAG00000050265.1;novel.256;ENSBTAG00000052267.1;ENSBTAG00000050211.1;ENSBTAG00000040387.2;ENSBTAG00000052720.1;novel.3281;ENSBTAG00000004322.6;ENSBTAG00000014600.6;ENSBTAG00000052371.1;ENSBTAG00000050668.1;ENSBTAG00000020048.6;ENSBTAG00000049140.1;…	21	https://www.genome.jp/dbget-bin/www_bget?ko05166	https:\\www.genome.jp\dbget-bin\www_bget?map05166
ko04970	Organismal Systems	Digestive system	Salivary secretion	12/487 2.46%	116/11559 1%	0.00351707	1	novel.2036;ENSBTAG00000052092.1;ENSBTAG00000053545.1;ENSBTAG00000001242.3;ENSBTAG00000050618.1;ENSBTAG00000031483.3;ENSBTAG00000014576.5;ENSBTAG00000013300.6;ENSBTAG00000008338.6;ENSBTAG00000014600.6;ENSBTAG00000008059.5;ENSBTAG00000024318.5	12	novel.2036;ENSBTAG00000052092.1;ENSBTAG00000053545.1;ENSBTAG00000001242.3;ENSBTAG00000050618.1;ENSBTAG00000031483.3;ENSBTAG00000014576.5;ENSBTAG00000013300.6;ENSBTAG00000008059.5	9	ENSBTAG00000008338.6;ENSBTAG00000014600.6;ENSBTAG00000024318.5	3	https://www.genome.jp/dbget-bin/www_bget?ko04970	https:\\www.genome.jp\dbget-bin\www_bget?map04970
ko04614	Organismal Systems	Endocrine system	Renin-angiotensin system	5/487 1.03%	26/11559 0.22%	0.00410366	1	ENSBTAG00000050871.1;ENSBTAG00000024950.6;ENSBTAG00000018539.5;ENSBTAG00000046090.2;ENSBTAG00000016881.6	5	ENSBTAG00000024950.6;ENSBTAG00000018539.5;ENSBTAG00000046090.2;ENSBTAG00000016881.6	4	ENSBTAG00000050871.1	1	https://www.genome.jp/dbget-bin/www_bget?ko04614	https:\\www.genome.jp\dbget-bin\www_bget?map04614
ko04662	Organismal Systems	Immune system	B cell receptor signaling pathway	12/487 2.46%	128/11559 1.11%	0.00771943	1	ENSBTAG00000048135.2;ENSBTAG00000048048.2;ENSBTAG00000047700.2;ENSBTAG00000053635.1;ENSBTAG00000046076.2;ENSBTAG00000048268.2;ENSBTAG00000047632.2;ENSBTAG00000051624.1;ENSBTAG00000004322.6;ENSBTAG00000054133.1;ENSBTAG00000049932.1;ENSBTAG00000019017.4	12	ENSBTAG00000047632.2;ENSBTAG00000049932.1;ENSBTAG00000019017.4	3	ENSBTAG00000048135.2;ENSBTAG00000048048.2;ENSBTAG00000047700.2;ENSBTAG00000053635.1;ENSBTAG00000046076.2;ENSBTAG00000048268.2;ENSBTAG00000051624.1;ENSBTAG00000004322.6;ENSBTAG00000054133.1	9	https://www.genome.jp/dbget-bin/www_bget?ko04662	https:\\www.genome.jp\dbget-bin\www_bget?map04662
ko04060	Environmental Information Processing	Signaling molecules and interaction	Cytokine-cytokine receptor interaction	24/487 4.93%	335/11559 2.9%	0.00785583	1	ENSBTAG00000003289.4;ENSBTAG00000000283.6;ENSBTAG00000049808.1;ENSBTAG00000002081.6;ENSBTAG00000025250.5;ENSBTAG00000006685.4;ENSBTAG00000016494.5;ENSBTAG00000019095.4;ENSBTAG00000001060.4;ENSBTAG00000013843.5;ENSBTAG00000014113.4;ENSBTAG00000019975.4;ENSBTAG00000014983.6;ENSBTAG00000005077.5;ENSBTAG00000008099.4;ENSBTAG00000009455.6;ENSBTAG00000020883.5;ENSBTAG00000033748.3;ENSBTAG00000031355.2;…	24	ENSBTAG00000003289.4;ENSBTAG00000000283.6;ENSBTAG00000049808.1;ENSBTAG00000002081.6;ENSBTAG00000025250.5;ENSBTAG00000006685.4;ENSBTAG00000016494.5;ENSBTAG00000013843.5;ENSBTAG00000014113.4;ENSBTAG00000009455.6;ENSBTAG00000033748.3;ENSBTAG00000031355.2;ENSBTAG00000001725.5;ENSBTAG00000046967.2	14	ENSBTAG00000019095.4;ENSBTAG00000001060.4;ENSBTAG00000019975.4;ENSBTAG00000014983.6;ENSBTAG00000005077.5;ENSBTAG00000008099.4;ENSBTAG00000020883.5;ENSBTAG00000049285.1;ENSBTAG00000052397.1;ENSBTAG00000051845.1	10	https://www.genome.jp/dbget-bin/www_bget?ko04060	https:\\www.genome.jp\dbget-bin\www_bget?map04060
ko04072	Environmental Information Processing	Signal transduction	Phospholipase D signaling pathway	15/487 3.08%	178/11559 1.54%	0.00824578	1	ENSBTAG00000048135.2;ENSBTAG00000048048.2;ENSBTAG00000002813.5;ENSBTAG00000047700.2;ENSBTAG00000053635.1;ENSBTAG00000046076.2;ENSBTAG00000048268.2;ENSBTAG00000047632.2;ENSBTAG00000009654.6;ENSBTAG00000051624.1;ENSBTAG00000014541.6;ENSBTAG00000008338.6;ENSBTAG00000014600.6;ENSBTAG00000054133.1;ENSBTAG00000032068.4	15	ENSBTAG00000002813.5;ENSBTAG00000047632.2;ENSBTAG00000009654.6;ENSBTAG00000032068.4	4	ENSBTAG00000048135.2;ENSBTAG00000048048.2;ENSBTAG00000047700.2;ENSBTAG00000053635.1;ENSBTAG00000046076.2;ENSBTAG00000048268.2;ENSBTAG00000051624.1;ENSBTAG00000014541.6;ENSBTAG00000008338.6;ENSBTAG00000014600.6;ENSBTAG00000054133.1	11	https://www.genome.jp/dbget-bin/www_bget?ko04072	https:\\www.genome.jp\dbget-bin\www_bget?map04072
ko05414	Human Diseases	Cardiovascular disease	Dilated cardiomyopathy	13/487 2.67%	147/11559 1.27%	0.00915479	1	ENSBTAG00000048135.2;ENSBTAG00000048048.2;ENSBTAG00000047700.2;ENSBTAG00000053635.1;ENSBTAG00000021994.6;ENSBTAG00000001242.3;ENSBTAG00000020569.7;ENSBTAG00000046076.2;ENSBTAG00000048268.2;ENSBTAG00000047632.2;ENSBTAG00000051624.1;ENSBTAG00000014600.6;ENSBTAG00000054133.1	13	ENSBTAG00000021994.6;ENSBTAG00000001242.3;ENSBTAG00000047632.2	3	ENSBTAG00000048135.2;ENSBTAG00000048048.2;ENSBTAG00000047700.2;ENSBTAG00000053635.1;ENSBTAG00000020569.7;ENSBTAG00000046076.2;ENSBTAG00000048268.2;ENSBTAG00000051624.1;ENSBTAG00000014600.6;ENSBTAG00000054133.1	10	https://www.genome.jp/dbget-bin/www_bget?ko05414	https:\\www.genome.jp\dbget-bin\www_bget?map05414
ko03260	Genetic Information Processing	Information processing in viruses	Virion - Human immunodeficiency virus	2/487 0.41%	4/11559 0.03%	0.0100441	1	ENSBTAG00000001060.4;ENSBTAG00000008099.4	2	--	0	ENSBTAG00000001060.4;ENSBTAG00000008099.4	2	https://www.genome.jp/dbget-bin/www_bget?ko03260	https:\\www.genome.jp\dbget-bin\www_bget?map03260
ko04976	Organismal Systems	Digestive system	Bile secretion	12/487 2.46%	134/11559 1.16%	0.0109428	1	novel.596;ENSBTAG00000045580.2;ENSBTAG00000047764.2;ENSBTAG00000054832.1;ENSBTAG00000047383.2;novel.592;novel.597;ENSBTAG00000014600.6;ENSBTAG00000054768.1;novel.582;novel.3324;novel.3308	12	novel.596;ENSBTAG00000054832.1;novel.592;ENSBTAG00000054768.1;novel.582;novel.3324;novel.3308	7	ENSBTAG00000045580.2;ENSBTAG00000047764.2;ENSBTAG00000047383.2;novel.597;ENSBTAG00000014600.6	5	https://www.genome.jp/dbget-bin/www_bget?ko04976	https:\\www.genome.jp\dbget-bin\www_bget?map04976
ko04270	Organismal Systems	Circulatory system	Vascular smooth muscle contraction	13/487 2.67%	152/11559 1.31%	0.0119296	1	ENSBTAG00000003749.6;ENSBTAG00000031483.3;ENSBTAG00000054072.1;ENSBTAG00000014576.5;ENSBTAG00000011473.5;ENSBTAG00000013953.6;ENSBTAG00000013300.6;ENSBTAG00000007129.6;ENSBTAG00000008338.6;ENSBTAG00000014600.6;ENSBTAG00000009235.6;ENSBTAG00000015441.6;ENSBTAG00000032068.4	13	ENSBTAG00000031483.3;ENSBTAG00000014576.5;ENSBTAG00000011473.5;ENSBTAG00000013953.6;ENSBTAG00000013300.6;ENSBTAG00000007129.6;ENSBTAG00000009235.6;ENSBTAG00000015441.6;ENSBTAG00000032068.4	9	ENSBTAG00000003749.6;ENSBTAG00000054072.1;ENSBTAG00000008338.6;ENSBTAG00000014600.6	4	https://www.genome.jp/dbget-bin/www_bget?ko04270	https:\\www.genome.jp\dbget-bin\www_bget?map04270
ko03250	Genetic Information Processing	Information processing in viruses	Viral life cycle - HIV-1	8/487 1.64%	77/11559 0.67%	0.0154564	1	ENSBTAG00000001060.4;ENSBTAG00000008099.4;ENSBTAG00000009124.5;ENSBTAG00000030913.4;ENSBTAG00000005609.6;ENSBTAG00000037800.3;ENSBTAG00000008471.6;ENSBTAG00000048825.1	8	ENSBTAG00000009124.5;ENSBTAG00000030913.4;ENSBTAG00000005609.6;ENSBTAG00000037800.3;ENSBTAG00000008471.6;ENSBTAG00000048825.1	6	ENSBTAG00000001060.4;ENSBTAG00000008099.4	2	https://www.genome.jp/dbget-bin/www_bget?ko03250	https:\\www.genome.jp\dbget-bin\www_bget?map03250
ko00220	Metabolism	Amino acid metabolism	Arginine biosynthesis	4/487 0.82%	24/11559 0.21%	0.0169179	1	ENSBTAG00000016446.5;ENSBTAG00000012403.6;ENSBTAG00000006894.6;ENSBTAG00000007835.5	4	ENSBTAG00000016446.5;ENSBTAG00000012403.6;ENSBTAG00000006894.6;ENSBTAG00000007835.5	4	--	0	https://www.genome.jp/dbget-bin/www_bget?ko00220	https:\\www.genome.jp\dbget-bin\www_bget?map00220
ko04151	Environmental Information Processing	Signal transduction	PI3K-Akt signaling pathway	28/487 5.75%	435/11559 3.76%	0.0169604	1	ENSBTAG00000000507.6;ENSBTAG00000048135.2;ENSBTAG00000048048.2;ENSBTAG00000047700.2;ENSBTAG00000000283.6;ENSBTAG00000047325.2;ENSBTAG00000049808.1;ENSBTAG00000053635.1;ENSBTAG00000020244.5;ENSBTAG00000010673.5;ENSBTAG00000001862.4;ENSBTAG00000019975.4;ENSBTAG00000046076.2;ENSBTAG00000008300.6;ENSBTAG00000048268.2;ENSBTAG00000047632.2;ENSBTAG00000020883.5;ENSBTAG00000009654.6;ENSBTAG00000051519.1;…	28	ENSBTAG00000000507.6;ENSBTAG00000000283.6;ENSBTAG00000047325.2;ENSBTAG00000049808.1;ENSBTAG00000010673.5;ENSBTAG00000001862.4;ENSBTAG00000008300.6;ENSBTAG00000047632.2;ENSBTAG00000009654.6;ENSBTAG00000051519.1;ENSBTAG00000020598.6;novel.156;ENSBTAG00000022635.5;ENSBTAG00000046967.2	14	ENSBTAG00000048135.2;ENSBTAG00000048048.2;ENSBTAG00000047700.2;ENSBTAG00000053635.1;ENSBTAG00000020244.5;ENSBTAG00000019975.4;ENSBTAG00000046076.2;ENSBTAG00000048268.2;ENSBTAG00000020883.5;ENSBTAG00000051624.1;ENSBTAG00000014541.6;ENSBTAG00000008817.6;ENSBTAG00000054133.1;ENSBTAG00000014737.6	14	https://www.genome.jp/dbget-bin/www_bget?ko04151	https:\\www.genome.jp\dbget-bin\www_bget?map04151
ko04540	Cellular Processes	Cellular community - eukaryotes	Gap junction	9/487 1.85%	95/11559 0.82%	0.018484	1	ENSBTAG00000021013.6;ENSBTAG00000001242.3;ENSBTAG00000014576.5;ENSBTAG00000009654.6;ENSBTAG00000030973.2;ENSBTAG00000018530.4;ENSBTAG00000014541.6;ENSBTAG00000008338.6;ENSBTAG00000014600.6	9	ENSBTAG00000021013.6;ENSBTAG00000001242.3;ENSBTAG00000014576.5;ENSBTAG00000009654.6;ENSBTAG00000030973.2;ENSBTAG00000018530.4	6	ENSBTAG00000014541.6;ENSBTAG00000008338.6;ENSBTAG00000014600.6	3	https://www.genome.jp/dbget-bin/www_bget?ko04540	https:\\www.genome.jp\dbget-bin\www_bget?map04540
ko03266	Genetic Information Processing	Information processing in viruses	Virion - Herpesvirus	5/487 1.03%	39/11559 0.34%	0.0229819	1	novel.2658;ENSBTAG00000052147.1;ENSBTAG00000001066.6;novel.12;novel.2604	5	novel.2658;ENSBTAG00000052147.1;ENSBTAG00000001066.6;novel.12;novel.2604	5	--	0	https://www.genome.jp/dbget-bin/www_bget?ko03266	https:\\www.genome.jp\dbget-bin\www_bget?map03266
ko04728	Organismal Systems	Nervous system	Dopaminergic synapse	11/487 2.26%	143/11559 1.24%	0.0391147	1	ENSBTAG00000047325.2;ENSBTAG00000019516.6;ENSBTAG00000001862.4;ENSBTAG00000030182.4;ENSBTAG00000031483.3;ENSBTAG00000012977.6;ENSBTAG00000026768.5;ENSBTAG00000020598.6;ENSBTAG00000008338.6;ENSBTAG00000004322.6;ENSBTAG00000020048.6	11	ENSBTAG00000047325.2;ENSBTAG00000019516.6;ENSBTAG00000001862.4;ENSBTAG00000030182.4;ENSBTAG00000031483.3;ENSBTAG00000012977.6;ENSBTAG00000026768.5;ENSBTAG00000020598.6	8	ENSBTAG00000008338.6;ENSBTAG00000004322.6;ENSBTAG00000020048.6	3	https://www.genome.jp/dbget-bin/www_bget?ko04728	https:\\www.genome.jp\dbget-bin\www_bget?map04728
ko05160	Human Diseases	Infectious disease: viral	Hepatitis C	13/487 2.67%	179/11559 1.55%	0.0394104	1	ENSBTAG00000001862.4;ENSBTAG00000039861.3;ENSBTAG00000040432.2;ENSBTAG00000016061.4;ENSBTAG00000003366.7;ENSBTAG00000014628.6;ENSBTAG00000020598.6;ENSBTAG00000030913.4;ENSBTAG00000053807.1;ENSBTAG00000008471.6;ENSBTAG00000001725.5;ENSBTAG00000000345.6;ENSBTAG00000046967.2	13	ENSBTAG00000001862.4;ENSBTAG00000039861.3;ENSBTAG00000016061.4;ENSBTAG00000003366.7;ENSBTAG00000014628.6;ENSBTAG00000020598.6;ENSBTAG00000030913.4;ENSBTAG00000053807.1;ENSBTAG00000008471.6;ENSBTAG00000001725.5;ENSBTAG00000000345.6;ENSBTAG00000046967.2	12	ENSBTAG00000040432.2	1	https://www.genome.jp/dbget-bin/www_bget?ko05160	https:\\www.genome.jp\dbget-bin\www_bget?map05160
ko05145	Human Diseases	Infectious disease: parasitic	Toxoplasmosis	10/487 2.05%	126/11559 1.09%	0.0399768	1	ENSBTAG00000006685.4;ENSBTAG00000030182.4;ENSBTAG00000016711.4;ENSBTAG00000008099.4;ENSBTAG00000045923.2;ENSBTAG00000039035.3;ENSBTAG00000006894.6;ENSBTAG00000008817.6;ENSBTAG00000022635.5;ENSBTAG00000020048.6	10	ENSBTAG00000006685.4;ENSBTAG00000030182.4;ENSBTAG00000016711.4;ENSBTAG00000045923.2;ENSBTAG00000039035.3;ENSBTAG00000006894.6;ENSBTAG00000022635.5	7	ENSBTAG00000008099.4;ENSBTAG00000008817.6;ENSBTAG00000020048.6	3	https://www.genome.jp/dbget-bin/www_bget?ko05145	https:\\www.genome.jp\dbget-bin\www_bget?map05145
ko04360	Organismal Systems	Development and regeneration	Axon guidance	14/487 2.87%	199/11559 1.72%	0.0419118	1	ENSBTAG00000020600.6;ENSBTAG00000002081.6;ENSBTAG00000019076.6;ENSBTAG00000001060.4;ENSBTAG00000020244.5;ENSBTAG00000010673.5;ENSBTAG00000005077.5;ENSBTAG00000002232.6;ENSBTAG00000011473.5;ENSBTAG00000010138.5;ENSBTAG00000013462.6;ENSBTAG00000051083.1;ENSBTAG00000010146.6;ENSBTAG00000020221.5	14	ENSBTAG00000020600.6;ENSBTAG00000002081.6;ENSBTAG00000010673.5;ENSBTAG00000011473.5;ENSBTAG00000010138.5;ENSBTAG00000051083.1;ENSBTAG00000010146.6	7	ENSBTAG00000019076.6;ENSBTAG00000001060.4;ENSBTAG00000020244.5;ENSBTAG00000005077.5;ENSBTAG00000002232.6;ENSBTAG00000013462.6;ENSBTAG00000020221.5	7	https://www.genome.jp/dbget-bin/www_bget?ko04360	https:\\www.genome.jp\dbget-bin\www_bget?map04360
ko04022	Environmental Information Processing	Signal transduction	cGMP-PKG signaling pathway	13/487 2.67%	185/11559 1.6%	0.0491101	1	ENSBTAG00000003749.6;ENSBTAG00000001242.3;ENSBTAG00000016711.4;ENSBTAG00000031483.3;ENSBTAG00000014576.5;ENSBTAG00000008419.6;ENSBTAG00000011473.5;ENSBTAG00000013300.6;ENSBTAG00000052720.1;ENSBTAG00000007129.6;ENSBTAG00000008338.6;ENSBTAG00000014600.6;ENSBTAG00000009235.6	13	ENSBTAG00000001242.3;ENSBTAG00000016711.4;ENSBTAG00000031483.3;ENSBTAG00000014576.5;ENSBTAG00000011473.5;ENSBTAG00000013300.6;ENSBTAG00000007129.6;ENSBTAG00000009235.6	8	ENSBTAG00000003749.6;ENSBTAG00000008419.6;ENSBTAG00000052720.1;ENSBTAG00000008338.6;ENSBTAG00000014600.6	5	https://www.genome.jp/dbget-bin/www_bget?ko04022	https:\\www.genome.jp\dbget-bin\www_bget?map04022
ko04620	Organismal Systems	Immune system	Toll-like receptor signaling pathway	9/487 1.85%	114/11559 0.99%	0.0511637	1	ENSBTAG00000003289.4;ENSBTAG00000025250.5;ENSBTAG00000011600.5;ENSBTAG00000030182.4;ENSBTAG00000047302.2;ENSBTAG00000001725.5;ENSBTAG00000004322.6;ENSBTAG00000020048.6;ENSBTAG00000046967.2	9	ENSBTAG00000003289.4;ENSBTAG00000025250.5;ENSBTAG00000011600.5;ENSBTAG00000030182.4;ENSBTAG00000047302.2;ENSBTAG00000001725.5;ENSBTAG00000046967.2	7	ENSBTAG00000004322.6;ENSBTAG00000020048.6	2	https://www.genome.jp/dbget-bin/www_bget?ko04620	https:\\www.genome.jp\dbget-bin\www_bget?map04620
ko05200	Human Diseases	Cancer: overview	Pathways in cancer	33/487 6.78%	585/11559 5.06%	0.0530796	1	ENSBTAG00000047325.2;ENSBTAG00000001842.6;ENSBTAG00000049808.1;ENSBTAG00000021574.6;ENSBTAG00000001060.4;ENSBTAG00000019975.4;ENSBTAG00000014983.6;ENSBTAG00000005077.5;ENSBTAG00000007319.5;ENSBTAG00000008300.6;ENSBTAG00000015582.6;ENSBTAG00000031483.3;ENSBTAG00000045699.2;ENSBTAG00000009455.6;ENSBTAG00000020883.5;ENSBTAG00000009654.6;ENSBTAG00000051519.1;ENSBTAG00000043971.3;ENSBTAG00000017339.6;…	33	ENSBTAG00000047325.2;ENSBTAG00000049808.1;ENSBTAG00000021574.6;ENSBTAG00000008300.6;ENSBTAG00000015582.6;ENSBTAG00000031483.3;ENSBTAG00000009455.6;ENSBTAG00000009654.6;ENSBTAG00000051519.1;ENSBTAG00000043971.3;ENSBTAG00000017339.6;ENSBTAG00000038540.3;ENSBTAG00000006894.6;ENSBTAG00000051083.1;ENSBTAG00000022635.5;ENSBTAG00000046967.2	16	ENSBTAG00000001842.6;ENSBTAG00000001060.4;ENSBTAG00000019975.4;ENSBTAG00000014983.6;ENSBTAG00000005077.5;ENSBTAG00000007319.5;ENSBTAG00000045699.2;ENSBTAG00000020883.5;ENSBTAG00000014541.6;ENSBTAG00000031476.4;ENSBTAG00000008338.6;ENSBTAG00000004322.6;ENSBTAG00000014600.6;ENSBTAG00000008817.6;ENSBTAG00000020048.6;ENSBTAG00000014737.6;ENSBTAG00000020221.5	17	https://www.genome.jp/dbget-bin/www_bget?ko05200	https:\\www.genome.jp\dbget-bin\www_bget?map05200
ko04668	Environmental Information Processing	Signal transduction	TNF signaling pathway	10/487 2.05%	133/11559 1.15%	0.0542485	1	ENSBTAG00000000283.6;ENSBTAG00000010303.5;ENSBTAG00000011600.5;ENSBTAG00000030182.4;ENSBTAG00000001725.5;ENSBTAG00000004322.6;ENSBTAG00000020048.6;ENSBTAG00000014824.6;ENSBTAG00000007773.6;ENSBTAG00000014737.6	10	ENSBTAG00000000283.6;ENSBTAG00000010303.5;ENSBTAG00000011600.5;ENSBTAG00000030182.4;ENSBTAG00000001725.5;ENSBTAG00000014824.6;ENSBTAG00000007773.6	7	ENSBTAG00000004322.6;ENSBTAG00000020048.6;ENSBTAG00000014737.6	3	https://www.genome.jp/dbget-bin/www_bget?ko04668	https:\\www.genome.jp\dbget-bin\www_bget?map04668
ko05418	Human Diseases	Cardiovascular disease	Fluid shear stress and atherosclerosis	12/487 2.46%	173/11559 1.5%	0.0618483	1	ENSBTAG00000001842.6;ENSBTAG00000002081.6;ENSBTAG00000010303.5;ENSBTAG00000030182.4;ENSBTAG00000015582.6;ENSBTAG00000031483.3;ENSBTAG00000051519.1;ENSBTAG00000038540.3;ENSBTAG00000014541.6;ENSBTAG00000004322.6;ENSBTAG00000020048.6;ENSBTAG00000007773.6	12	ENSBTAG00000002081.6;ENSBTAG00000010303.5;ENSBTAG00000030182.4;ENSBTAG00000015582.6;ENSBTAG00000031483.3;ENSBTAG00000051519.1;ENSBTAG00000038540.3;ENSBTAG00000007773.6	8	ENSBTAG00000001842.6;ENSBTAG00000014541.6;ENSBTAG00000004322.6;ENSBTAG00000020048.6	4	https://www.genome.jp/dbget-bin/www_bget?ko05418	https:\\www.genome.jp\dbget-bin\www_bget?map05418
ko01210	Metabolism	Global and overview maps	2-Oxocarboxylic acid metabolism	3/487 0.62%	22/11559 0.19%	0.0631945	1	ENSBTAG00000016446.5;ENSBTAG00000050967.1;ENSBTAG00000007835.5	3	ENSBTAG00000016446.5;ENSBTAG00000050967.1;ENSBTAG00000007835.5	3	--	0	https://www.genome.jp/dbget-bin/www_bget?ko01210	https:\\www.genome.jp\dbget-bin\www_bget?map01210
ko04670	Organismal Systems	Immune system	Leukocyte transendothelial migration	10/487 2.05%	137/11559 1.19%	0.0637493	1	ENSBTAG00000027024.5;ENSBTAG00000010303.5;ENSBTAG00000001060.4;ENSBTAG00000030182.4;ENSBTAG00000005077.5;ENSBTAG00000040432.2;ENSBTAG00000045699.2;ENSBTAG00000011473.5;ENSBTAG00000000345.6;ENSBTAG00000007773.6	10	ENSBTAG00000027024.5;ENSBTAG00000010303.5;ENSBTAG00000030182.4;ENSBTAG00000011473.5;ENSBTAG00000000345.6;ENSBTAG00000007773.6	6	ENSBTAG00000001060.4;ENSBTAG00000005077.5;ENSBTAG00000040432.2;ENSBTAG00000045699.2	4	https://www.genome.jp/dbget-bin/www_bget?ko04670	https:\\www.genome.jp\dbget-bin\www_bget?map04670
ko04613	Organismal Systems	Immune system	Neutrophil extracellular trap formation	19/487 3.9%	313/11559 2.71%	0.0703911	1	ENSBTAG00000048135.2;ENSBTAG00000048048.2;ENSBTAG00000047700.2;ENSBTAG00000002096.6;ENSBTAG00000053635.1;ENSBTAG00000014546.6;ENSBTAG00000052382.1;ENSBTAG00000030182.4;ENSBTAG00000046076.2;ENSBTAG00000016711.4;ENSBTAG00000048268.2;ENSBTAG00000038124.2;ENSBTAG00000047632.2;ENSBTAG00000053097.1;ENSBTAG00000052720.1;ENSBTAG00000008592.6;ENSBTAG00000051624.1;ENSBTAG00000008338.6;ENSBTAG00000054133.1	19	ENSBTAG00000002096.6;ENSBTAG00000014546.6;ENSBTAG00000052382.1;ENSBTAG00000030182.4;ENSBTAG00000016711.4;ENSBTAG00000038124.2;ENSBTAG00000047632.2;ENSBTAG00000053097.1;ENSBTAG00000008592.6	9	ENSBTAG00000048135.2;ENSBTAG00000048048.2;ENSBTAG00000047700.2;ENSBTAG00000053635.1;ENSBTAG00000046076.2;ENSBTAG00000048268.2;ENSBTAG00000052720.1;ENSBTAG00000051624.1;ENSBTAG00000008338.6;ENSBTAG00000054133.1	10	https://www.genome.jp/dbget-bin/www_bget?ko04613	https:\\www.genome.jp\dbget-bin\www_bget?map04613
ko00740	Metabolism	Metabolism of cofactors and vitamins	Riboflavin metabolism	2/487 0.41%	11/11559 0.1%	0.0757573	1	ENSBTAG00000021830.7;ENSBTAG00000008035.6	2	ENSBTAG00000008035.6	1	ENSBTAG00000021830.7	1	https://www.genome.jp/dbget-bin/www_bget?ko00740	https:\\www.genome.jp\dbget-bin\www_bget?map00740
ko04911	Organismal Systems	Endocrine system	Insulin secretion	7/487 1.44%	88/11559 0.76%	0.0773299	1	ENSBTAG00000003749.6;ENSBTAG00000008323.5;ENSBTAG00000013300.6;ENSBTAG00000008338.6;ENSBTAG00000014600.6;ENSBTAG00000008059.5;ENSBTAG00000009235.6	7	ENSBTAG00000008323.5;ENSBTAG00000013300.6;ENSBTAG00000008059.5;ENSBTAG00000009235.6	4	ENSBTAG00000003749.6;ENSBTAG00000008338.6;ENSBTAG00000014600.6	3	https://www.genome.jp/dbget-bin/www_bget?ko04911	https:\\www.genome.jp\dbget-bin\www_bget?map04911
ko04024	Environmental Information Processing	Signal transduction	cAMP signaling pathway	17/487 3.49%	278/11559 2.41%	0.0793883	1	novel.596;ENSBTAG00000045580.2;ENSBTAG00000047764.2;ENSBTAG00000001242.3;ENSBTAG00000031483.3;ENSBTAG00000006566.6;ENSBTAG00000011473.5;ENSBTAG00000047383.2;novel.592;ENSBTAG00000004322.6;novel.597;ENSBTAG00000014600.6;ENSBTAG00000054768.1;ENSBTAG00000020048.6;novel.582;novel.3324;novel.3308	17	novel.596;ENSBTAG00000001242.3;ENSBTAG00000031483.3;ENSBTAG00000006566.6;ENSBTAG00000011473.5;novel.592;ENSBTAG00000054768.1;novel.582;novel.3324;novel.3308	10	ENSBTAG00000045580.2;ENSBTAG00000047764.2;ENSBTAG00000047383.2;ENSBTAG00000004322.6;novel.597;ENSBTAG00000014600.6;ENSBTAG00000020048.6	7	https://www.genome.jp/dbget-bin/www_bget?ko04024	https:\\www.genome.jp\dbget-bin\www_bget?map04024
ko00730	Metabolism	Metabolism of cofactors and vitamins	Thiamine metabolism	3/487 0.62%	25/11559 0.22%	0.086139	1	ENSBTAG00000006305.5;ENSBTAG00000008035.6;ENSBTAG00000030674.3	3	ENSBTAG00000006305.5;ENSBTAG00000008035.6;ENSBTAG00000030674.3	3	--	0	https://www.genome.jp/dbget-bin/www_bget?ko00730	https:\\www.genome.jp\dbget-bin\www_bget?map00730
ko05167	Human Diseases	Infectious disease: viral	Kaposi sarcoma-associated herpesvirus infection	14/487 2.87%	222/11559 1.92%	0.0864273	1	ENSBTAG00000047325.2;ENSBTAG00000010303.5;novel.1773;ENSBTAG00000021574.6;ENSBTAG00000030182.4;ENSBTAG00000008099.4;ENSBTAG00000031483.3;ENSBTAG00000012208.6;ENSBTAG00000049993.1;ENSBTAG00000031355.2;ENSBTAG00000040144.3;ENSBTAG00000004322.6;ENSBTAG00000020048.6;ENSBTAG00000046967.2	14	ENSBTAG00000047325.2;ENSBTAG00000010303.5;novel.1773;ENSBTAG00000021574.6;ENSBTAG00000030182.4;ENSBTAG00000031483.3;ENSBTAG00000012208.6;ENSBTAG00000049993.1;ENSBTAG00000031355.2;ENSBTAG00000040144.3;ENSBTAG00000046967.2	11	ENSBTAG00000008099.4;ENSBTAG00000004322.6;ENSBTAG00000020048.6	3	https://www.genome.jp/dbget-bin/www_bget?ko05167	https:\\www.genome.jp\dbget-bin\www_bget?map05167
ko04610	Organismal Systems	Immune system	Complement and coagulation cascades	8/487 1.64%	110/11559 0.95%	0.0925506	1	ENSBTAG00000011193.4;ENSBTAG00000011196.4;ENSBTAG00000007153.4;ENSBTAG00000034501.4;ENSBTAG00000046158.2;ENSBTAG00000047621.2;ENSBTAG00000004840.5;ENSBTAG00000003950.5	8	ENSBTAG00000011193.4;ENSBTAG00000011196.4;ENSBTAG00000007153.4;ENSBTAG00000034501.4;ENSBTAG00000046158.2;ENSBTAG00000047621.2;ENSBTAG00000004840.5;ENSBTAG00000003950.5	8	--	0	https://www.genome.jp/dbget-bin/www_bget?ko04610	https:\\www.genome.jp\dbget-bin\www_bget?map04610
ko04924	Organismal Systems	Endocrine system	Renin secretion	6/487 1.23%	75/11559 0.65%	0.0957703	1	ENSBTAG00000001242.3;ENSBTAG00000024950.6;ENSBTAG00000031483.3;ENSBTAG00000014576.5;ENSBTAG00000013300.6;ENSBTAG00000008338.6	6	ENSBTAG00000001242.3;ENSBTAG00000024950.6;ENSBTAG00000031483.3;ENSBTAG00000014576.5;ENSBTAG00000013300.6	5	ENSBTAG00000008338.6	1	https://www.genome.jp/dbget-bin/www_bget?ko04924	https:\\www.genome.jp\dbget-bin\www_bget?map04924
ko04912	Organismal Systems	Endocrine system	GnRH signaling pathway	7/487 1.44%	94/11559 0.81%	0.101217	1	ENSBTAG00000030182.4;ENSBTAG00000031483.3;ENSBTAG00000008338.6;ENSBTAG00000014600.6;ENSBTAG00000020048.6;ENSBTAG00000014824.6;ENSBTAG00000032068.4	7	ENSBTAG00000030182.4;ENSBTAG00000031483.3;ENSBTAG00000014824.6;ENSBTAG00000032068.4	4	ENSBTAG00000008338.6;ENSBTAG00000014600.6;ENSBTAG00000020048.6	3	https://www.genome.jp/dbget-bin/www_bget?ko04912	https:\\www.genome.jp\dbget-bin\www_bget?map04912
ko01522	Human Diseases	Drug resistance: antineoplastic	Endocrine resistance	7/487 1.44%	99/11559 0.86%	0.123856	1	ENSBTAG00000030182.4;ENSBTAG00000007319.5;ENSBTAG00000043971.3;ENSBTAG00000031476.4;ENSBTAG00000004322.6;ENSBTAG00000014600.6;ENSBTAG00000020048.6	7	ENSBTAG00000030182.4;ENSBTAG00000043971.3	2	ENSBTAG00000007319.5;ENSBTAG00000031476.4;ENSBTAG00000004322.6;ENSBTAG00000014600.6;ENSBTAG00000020048.6	5	https://www.genome.jp/dbget-bin/www_bget?ko01522	https:\\www.genome.jp\dbget-bin\www_bget?map01522
ko04530	Cellular Processes	Cellular community - eukaryotes	Tight junction	13/487 2.67%	217/11559 1.88%	0.128048	1	ENSBTAG00000052631.1;ENSBTAG00000004635.5;ENSBTAG00000047783.2;ENSBTAG00000001862.4;ENSBTAG00000017604.3;ENSBTAG00000040432.2;ENSBTAG00000011473.5;ENSBTAG00000030973.2;ENSBTAG00000020598.6;ENSBTAG00000018945.5;ENSBTAG00000018530.4;ENSBTAG00000000345.6;ENSBTAG00000020048.6	13	ENSBTAG00000052631.1;ENSBTAG00000004635.5;ENSBTAG00000001862.4;ENSBTAG00000017604.3;ENSBTAG00000011473.5;ENSBTAG00000030973.2;ENSBTAG00000020598.6;ENSBTAG00000018530.4;ENSBTAG00000000345.6	9	ENSBTAG00000047783.2;ENSBTAG00000040432.2;ENSBTAG00000018945.5;ENSBTAG00000020048.6	4	https://www.genome.jp/dbget-bin/www_bget?ko04530	https:\\www.genome.jp\dbget-bin\www_bget?map04530
ko04062	Organismal Systems	Immune system	Chemokine signaling pathway	12/487 2.46%	197/11559 1.7%	0.128212	1	ENSBTAG00000003289.4;ENSBTAG00000047325.2;ENSBTAG00000025250.5;ENSBTAG00000019095.4;ENSBTAG00000001060.4;ENSBTAG00000014113.4;ENSBTAG00000005077.5;ENSBTAG00000008099.4;ENSBTAG00000031355.2;ENSBTAG00000001725.5;ENSBTAG00000008338.6;ENSBTAG00000014600.6	12	ENSBTAG00000003289.4;ENSBTAG00000047325.2;ENSBTAG00000025250.5;ENSBTAG00000014113.4;ENSBTAG00000031355.2;ENSBTAG00000001725.5	6	ENSBTAG00000019095.4;ENSBTAG00000001060.4;ENSBTAG00000005077.5;ENSBTAG00000008099.4;ENSBTAG00000008338.6;ENSBTAG00000014600.6	6	https://www.genome.jp/dbget-bin/www_bget?ko04062	https:\\www.genome.jp\dbget-bin\www_bget?map04062
ko04814	Cellular Processes	Cell motility	Motor proteins	14/487 2.87%	239/11559 2.07%	0.133625	1	ENSBTAG00000021013.6;ENSBTAG00000010880.6;ENSBTAG00000003763.5;ENSBTAG00000002123.4;ENSBTAG00000000698.6;ENSBTAG00000007181.6;ENSBTAG00000011473.5;ENSBTAG00000030973.2;ENSBTAG00000018530.4;ENSBTAG00000049044.1;ENSBTAG00000019455.7;ENSBTAG00000002695.6;ENSBTAG00000015441.6;novel.1697	14	ENSBTAG00000021013.6;ENSBTAG00000010880.6;ENSBTAG00000002123.4;ENSBTAG00000000698.6;ENSBTAG00000011473.5;ENSBTAG00000030973.2;ENSBTAG00000018530.4;ENSBTAG00000049044.1;ENSBTAG00000019455.7;ENSBTAG00000002695.6;ENSBTAG00000015441.6;novel.1697	12	ENSBTAG00000003763.5;ENSBTAG00000007181.6	2	https://www.genome.jp/dbget-bin/www_bget?ko04814	https:\\www.genome.jp\dbget-bin\www_bget?map04814
ko04261	Organismal Systems	Circulatory system	Adrenergic signaling in cardiomyocytes	10/487 2.05%	160/11559 1.38%	0.138161	1	ENSBTAG00000039340.3;ENSBTAG00000021994.6;ENSBTAG00000001242.3;ENSBTAG00000001862.4;ENSBTAG00000020569.7;ENSBTAG00000030182.4;ENSBTAG00000031483.3;ENSBTAG00000020598.6;ENSBTAG00000008338.6;ENSBTAG00000014600.6	10	ENSBTAG00000039340.3;ENSBTAG00000021994.6;ENSBTAG00000001242.3;ENSBTAG00000001862.4;ENSBTAG00000030182.4;ENSBTAG00000031483.3;ENSBTAG00000020598.6	7	ENSBTAG00000020569.7;ENSBTAG00000008338.6;ENSBTAG00000014600.6	3	https://www.genome.jp/dbget-bin/www_bget?ko04261	https:\\www.genome.jp\dbget-bin\www_bget?map04261
ko04916	Organismal Systems	Endocrine system	Melanogenesis	7/487 1.44%	102/11559 0.88%	0.138577	1	ENSBTAG00000021574.6;ENSBTAG00000031483.3;ENSBTAG00000034077.4;ENSBTAG00000008338.6;ENSBTAG00000051083.1;ENSBTAG00000014600.6;ENSBTAG00000020221.5	7	ENSBTAG00000021574.6;ENSBTAG00000031483.3;ENSBTAG00000051083.1	3	ENSBTAG00000034077.4;ENSBTAG00000008338.6;ENSBTAG00000014600.6;ENSBTAG00000020221.5	4	https://www.genome.jp/dbget-bin/www_bget?ko04916	https:\\www.genome.jp\dbget-bin\www_bget?map04916
ko00350	Metabolism	Amino acid metabolism	Tyrosine metabolism	4/487 0.82%	48/11559 0.42%	0.14263	1	ENSBTAG00000019516.6;ENSBTAG00000016446.5;ENSBTAG00000012977.6;ENSBTAG00000026768.5	4	ENSBTAG00000019516.6;ENSBTAG00000016446.5;ENSBTAG00000012977.6;ENSBTAG00000026768.5	4	--	0	https://www.genome.jp/dbget-bin/www_bget?ko00350	https:\\www.genome.jp\dbget-bin\www_bget?map00350
ko04724	Organismal Systems	Nervous system	Glutamatergic synapse	8/487 1.64%	125/11559 1.08%	0.157185	1	ENSBTAG00000047325.2;ENSBTAG00000002232.6;ENSBTAG00000000813.6;ENSBTAG00000017715.6;ENSBTAG00000008338.6;ENSBTAG00000051728.1;ENSBTAG00000014600.6;ENSBTAG00000032068.4	8	ENSBTAG00000047325.2;ENSBTAG00000000813.6;ENSBTAG00000017715.6;ENSBTAG00000032068.4	4	ENSBTAG00000002232.6;ENSBTAG00000008338.6;ENSBTAG00000051728.1;ENSBTAG00000014600.6	4	https://www.genome.jp/dbget-bin/www_bget?ko04724	https:\\www.genome.jp\dbget-bin\www_bget?map04724
ko04621	Organismal Systems	Immune system	NOD-like receptor signaling pathway	13/487 2.67%	227/11559 1.96%	0.162349	1	ENSBTAG00000038235.4;novel.1773;ENSBTAG00000030182.4;ENSBTAG00000039861.3;ENSBTAG00000031186.4;ENSBTAG00000014628.6;ENSBTAG00000051519.1;ENSBTAG00000053807.1;ENSBTAG00000015060.6;ENSBTAG00000008338.6;ENSBTAG00000003519.5;ENSBTAG00000020048.6;ENSBTAG00000046967.2	13	ENSBTAG00000038235.4;novel.1773;ENSBTAG00000030182.4;ENSBTAG00000039861.3;ENSBTAG00000014628.6;ENSBTAG00000051519.1;ENSBTAG00000053807.1;ENSBTAG00000015060.6;ENSBTAG00000003519.5;ENSBTAG00000046967.2	10	ENSBTAG00000031186.4;ENSBTAG00000008338.6;ENSBTAG00000020048.6	3	https://www.genome.jp/dbget-bin/www_bget?ko04621	https:\\www.genome.jp\dbget-bin\www_bget?map04621
ko04933	Human Diseases	Endocrine and metabolic disease	AGE-RAGE signaling pathway in diabetic complications	7/487 1.44%	107/11559 0.93%	0.164887	1	ENSBTAG00000010303.5;ENSBTAG00000030182.4;ENSBTAG00000008300.6;ENSBTAG00000008338.6;ENSBTAG00000020048.6;ENSBTAG00000007773.6;ENSBTAG00000014737.6	7	ENSBTAG00000010303.5;ENSBTAG00000030182.4;ENSBTAG00000008300.6;ENSBTAG00000007773.6	4	ENSBTAG00000008338.6;ENSBTAG00000020048.6;ENSBTAG00000014737.6	3	https://www.genome.jp/dbget-bin/www_bget?ko04933	https:\\www.genome.jp\dbget-bin\www_bget?map04933
ko01232	Metabolism	Global and overview maps	Nucleotide metabolism	7/487 1.44%	108/11559 0.93%	0.170401	1	ENSBTAG00000012317.6;ENSBTAG00000019979.6;ENSBTAG00000017616.6;ENSBTAG00000021830.7;ENSBTAG00000008428.5;ENSBTAG00000006305.5;ENSBTAG00000030674.3	7	ENSBTAG00000012317.6;ENSBTAG00000019979.6;ENSBTAG00000017616.6;ENSBTAG00000008428.5;ENSBTAG00000006305.5;ENSBTAG00000030674.3	6	ENSBTAG00000021830.7	1	https://www.genome.jp/dbget-bin/www_bget?ko01232	https:\\www.genome.jp\dbget-bin\www_bget?map01232
ko04622	Organismal Systems	Immune system	RIG-I-like receptor signaling pathway	6/487 1.23%	89/11559 0.77%	0.172376	1	ENSBTAG00000030182.4;ENSBTAG00000003366.7;ENSBTAG00000014707.5;ENSBTAG00000001725.5;ENSBTAG00000020048.6;ENSBTAG00000046967.2	6	ENSBTAG00000030182.4;ENSBTAG00000003366.7;ENSBTAG00000014707.5;ENSBTAG00000001725.5;ENSBTAG00000046967.2	5	ENSBTAG00000020048.6	1	https://www.genome.jp/dbget-bin/www_bget?ko04622	https:\\www.genome.jp\dbget-bin\www_bget?map04622
ko00604	Metabolism	Glycan biosynthesis and metabolism	Glycosphingolipid biosynthesis - ganglio series	2/487 0.41%	18/11559 0.16%	0.174307	1	ENSBTAG00000001770.6;ENSBTAG00000034138.4	2	ENSBTAG00000001770.6;ENSBTAG00000034138.4	2	--	0	https://www.genome.jp/dbget-bin/www_bget?ko00604	https:\\www.genome.jp\dbget-bin\www_bget?map00604
ko04625	Organismal Systems	Immune system	C-type lectin receptor signaling pathway	7/487 1.44%	109/11559 0.94%	0.175994	1	ENSBTAG00000006685.4;ENSBTAG00000014546.6;ENSBTAG00000030182.4;ENSBTAG00000031483.3;ENSBTAG00000020883.5;ENSBTAG00000020048.6;ENSBTAG00000030423.4	7	ENSBTAG00000006685.4;ENSBTAG00000014546.6;ENSBTAG00000030182.4;ENSBTAG00000031483.3;ENSBTAG00000030423.4	5	ENSBTAG00000020883.5;ENSBTAG00000020048.6	2	https://www.genome.jp/dbget-bin/www_bget?ko04625	https:\\www.genome.jp\dbget-bin\www_bget?map04625
ko04520	Cellular Processes	Cellular community - eukaryotes	Adherens junction	9/487 1.85%	149/11559 1.29%	0.177201	1	ENSBTAG00000021574.6;novel.2658;ENSBTAG00000045699.2;ENSBTAG00000011473.5;novel.12;ENSBTAG00000014554.5;ENSBTAG00000024015.6;novel.2604;ENSBTAG00000008035.6	9	ENSBTAG00000021574.6;novel.2658;ENSBTAG00000011473.5;novel.12;ENSBTAG00000014554.5;ENSBTAG00000024015.6;novel.2604;ENSBTAG00000008035.6	8	ENSBTAG00000045699.2	1	https://www.genome.jp/dbget-bin/www_bget?ko04520	https:\\www.genome.jp\dbget-bin\www_bget?map04520
ko05165	Human Diseases	Infectious disease: viral	Human papillomavirus infection	20/487 4.11%	379/11559 3.28%	0.177348	1	ENSBTAG00000014705.5;ENSBTAG00000004635.5;ENSBTAG00000035572.3;ENSBTAG00000021574.6;ENSBTAG00000003297.6;ENSBTAG00000001862.4;ENSBTAG00000008300.6;ENSBTAG00000012208.6;ENSBTAG00000026428.5;ENSBTAG00000014707.5;ENSBTAG00000020598.6;ENSBTAG00000043971.3;ENSBTAG00000030913.4;ENSBTAG00000008471.6;novel.156;ENSBTAG00000051083.1;ENSBTAG00000008817.6;ENSBTAG00000022635.5;ENSBTAG00000046967.2;ENSBTAG0000…	20	ENSBTAG00000014705.5;ENSBTAG00000004635.5;ENSBTAG00000035572.3;ENSBTAG00000021574.6;ENSBTAG00000003297.6;ENSBTAG00000001862.4;ENSBTAG00000008300.6;ENSBTAG00000012208.6;ENSBTAG00000026428.5;ENSBTAG00000014707.5;ENSBTAG00000020598.6;ENSBTAG00000043971.3;ENSBTAG00000030913.4;ENSBTAG00000008471.6;novel.156;ENSBTAG00000051083.1;ENSBTAG00000022635.5;ENSBTAG00000046967.2	18	ENSBTAG00000008817.6;ENSBTAG00000020221.5	2	https://www.genome.jp/dbget-bin/www_bget?ko05165	https:\\www.genome.jp\dbget-bin\www_bget?map05165
ko04210	Cellular Processes	Cell growth and death	Apoptosis	10/487 2.05%	170/11559 1.47%	0.180617	1	ENSBTAG00000013055.6;ENSBTAG00000049808.1;ENSBTAG00000018784.5;ENSBTAG00000038080.3;ENSBTAG00000014947.6;ENSBTAG00000030973.2;ENSBTAG00000018530.4;ENSBTAG00000004322.6;ENSBTAG00000053015.1;ENSBTAG00000020048.6	10	ENSBTAG00000013055.6;ENSBTAG00000049808.1;ENSBTAG00000018784.5;ENSBTAG00000038080.3;ENSBTAG00000014947.6;ENSBTAG00000030973.2;ENSBTAG00000018530.4;ENSBTAG00000053015.1	8	ENSBTAG00000004322.6;ENSBTAG00000020048.6	2	https://www.genome.jp/dbget-bin/www_bget?ko04210	https:\\www.genome.jp\dbget-bin\www_bget?map04210
ko04921	Organismal Systems	Endocrine system	Oxytocin signaling pathway	10/487 2.05%	170/11559 1.47%	0.180617	1	ENSBTAG00000021994.6;ENSBTAG00000020569.7;ENSBTAG00000031483.3;ENSBTAG00000014576.5;ENSBTAG00000011473.5;ENSBTAG00000008338.6;ENSBTAG00000004322.6;ENSBTAG00000014600.6;ENSBTAG00000016541.6;ENSBTAG00000032068.4	10	ENSBTAG00000021994.6;ENSBTAG00000031483.3;ENSBTAG00000014576.5;ENSBTAG00000011473.5;ENSBTAG00000016541.6;ENSBTAG00000032068.4	6	ENSBTAG00000020569.7;ENSBTAG00000008338.6;ENSBTAG00000004322.6;ENSBTAG00000014600.6	4	https://www.genome.jp/dbget-bin/www_bget?ko04921	https:\\www.genome.jp\dbget-bin\www_bget?map04921
ko05164	Human Diseases	Infectious disease: viral	Influenza A	12/487 2.46%	212/11559 1.83%	0.184254	1	ENSBTAG00000010303.5;ENSBTAG00000039861.3;ENSBTAG00000016061.4;ENSBTAG00000003366.7;ENSBTAG00000014628.6;ENSBTAG00000052720.1;ENSBTAG00000030913.4;ENSBTAG00000053807.1;ENSBTAG00000008471.6;ENSBTAG00000001725.5;ENSBTAG00000045923.2;ENSBTAG00000046967.2	12	ENSBTAG00000010303.5;ENSBTAG00000039861.3;ENSBTAG00000016061.4;ENSBTAG00000003366.7;ENSBTAG00000014628.6;ENSBTAG00000030913.4;ENSBTAG00000053807.1;ENSBTAG00000008471.6;ENSBTAG00000001725.5;ENSBTAG00000045923.2;ENSBTAG00000046967.2	11	ENSBTAG00000052720.1	1	https://www.genome.jp/dbget-bin/www_bget?ko05164	https:\\www.genome.jp\dbget-bin\www_bget?map05164
ko04142	Cellular Processes	Transport and catabolism	Lysosome	9/487 1.85%	151/11559 1.31%	0.186902	1	ENSBTAG00000010637.6;ENSBTAG00000035572.3;ENSBTAG00000034555.4;ENSBTAG00000018784.5;novel.2223;ENSBTAG00000026428.5;ENSBTAG00000021160.6;ENSBTAG00000008849.6;ENSBTAG00000034138.4	9	ENSBTAG00000010637.6;ENSBTAG00000035572.3;ENSBTAG00000034555.4;ENSBTAG00000018784.5;novel.2223;ENSBTAG00000026428.5;ENSBTAG00000021160.6;ENSBTAG00000008849.6;ENSBTAG00000034138.4	9	--	0	https://www.genome.jp/dbget-bin/www_bget?ko04142	https:\\www.genome.jp\dbget-bin\www_bget?map04142
ko04926	Organismal Systems	Endocrine system	Relaxin signaling pathway	8/487 1.64%	131/11559 1.13%	0.187801	1	ENSBTAG00000047325.2;ENSBTAG00000030182.4;ENSBTAG00000008338.6;ENSBTAG00000004322.6;ENSBTAG00000006894.6;ENSBTAG00000014600.6;ENSBTAG00000020048.6;ENSBTAG00000014737.6	8	ENSBTAG00000047325.2;ENSBTAG00000030182.4;ENSBTAG00000006894.6	3	ENSBTAG00000008338.6;ENSBTAG00000004322.6;ENSBTAG00000014600.6;ENSBTAG00000020048.6;ENSBTAG00000014737.6	5	https://www.genome.jp/dbget-bin/www_bget?ko04926	https:\\www.genome.jp\dbget-bin\www_bget?map04926
ko05417	Human Diseases	Cardiovascular disease	Lipid and atherosclerosis	14/487 2.87%	256/11559 2.21%	0.192715	1	ENSBTAG00000003289.4;ENSBTAG00000025250.5;ENSBTAG00000010303.5;ENSBTAG00000030182.4;ENSBTAG00000031483.3;ENSBTAG00000047302.2;ENSBTAG00000051519.1;ENSBTAG00000008338.6;ENSBTAG00000004322.6;ENSBTAG00000039035.3;ENSBTAG00000020048.6;ENSBTAG00000046967.2;ENSBTAG00000007773.6;ENSBTAG00000051542.1	14	ENSBTAG00000003289.4;ENSBTAG00000025250.5;ENSBTAG00000010303.5;ENSBTAG00000030182.4;ENSBTAG00000031483.3;ENSBTAG00000047302.2;ENSBTAG00000051519.1;ENSBTAG00000039035.3;ENSBTAG00000046967.2;ENSBTAG00000007773.6;ENSBTAG00000051542.1	11	ENSBTAG00000008338.6;ENSBTAG00000004322.6;ENSBTAG00000020048.6	3	https://www.genome.jp/dbget-bin/www_bget?ko05417	https:\\www.genome.jp\dbget-bin\www_bget?map05417
ko04750	Organismal Systems	Sensory system	Inflammatory mediator regulation of TRP channels	7/487 1.44%	114/11559 0.99%	0.205085	1	ENSBTAG00000030182.4;ENSBTAG00000031483.3;ENSBTAG00000008338.6;ENSBTAG00000014600.6;ENSBTAG00000020048.6;ENSBTAG00000051542.1;ENSBTAG00000032068.4	7	ENSBTAG00000030182.4;ENSBTAG00000031483.3;ENSBTAG00000051542.1;ENSBTAG00000032068.4	4	ENSBTAG00000008338.6;ENSBTAG00000014600.6;ENSBTAG00000020048.6	3	https://www.genome.jp/dbget-bin/www_bget?ko04750	https:\\www.genome.jp\dbget-bin\www_bget?map04750
ko00330	Metabolism	Amino acid metabolism	Arginine and proline metabolism	4/487 0.82%	58/11559 0.5%	0.227528	1	ENSBTAG00000035998.4;ENSBTAG00000016446.5;ENSBTAG00000012403.6;ENSBTAG00000006894.6	4	ENSBTAG00000035998.4;ENSBTAG00000016446.5;ENSBTAG00000012403.6;ENSBTAG00000006894.6	4	--	0	https://www.genome.jp/dbget-bin/www_bget?ko00330	https:\\www.genome.jp\dbget-bin\www_bget?map00330
ko04918	Organismal Systems	Endocrine system	Thyroid hormone synthesis	5/487 1.03%	79/11559 0.68%	0.239434	1	ENSBTAG00000025101.3;ENSBTAG00000008338.6;ENSBTAG00000014600.6;ENSBTAG00000053191.1;novel.2336	5	ENSBTAG00000025101.3;ENSBTAG00000053191.1;novel.2336	3	ENSBTAG00000008338.6;ENSBTAG00000014600.6	2	https://www.genome.jp/dbget-bin/www_bget?ko04918	https:\\www.genome.jp\dbget-bin\www_bget?map04918
ko04925	Organismal Systems	Endocrine system	Aldosterone synthesis and secretion	6/487 1.23%	101/11559 0.87%	0.252654	1	ENSBTAG00000000507.6;ENSBTAG00000031483.3;ENSBTAG00000008419.6;ENSBTAG00000008338.6;ENSBTAG00000014600.6;ENSBTAG00000016541.6	6	ENSBTAG00000000507.6;ENSBTAG00000031483.3;ENSBTAG00000016541.6	3	ENSBTAG00000008419.6;ENSBTAG00000008338.6;ENSBTAG00000014600.6	3	https://www.genome.jp/dbget-bin/www_bget?ko04925	https:\\www.genome.jp\dbget-bin\www_bget?map04925
ko04380	Organismal Systems	Development and regeneration	Osteoclast differentiation	9/487 1.85%	164/11559 1.42%	0.255069	1	ENSBTAG00000000283.6;ENSBTAG00000002096.6;ENSBTAG00000030182.4;ENSBTAG00000038124.2;ENSBTAG00000007275.5;ENSBTAG00000008592.6;ENSBTAG00000004322.6;ENSBTAG00000049932.1;ENSBTAG00000020048.6	9	ENSBTAG00000000283.6;ENSBTAG00000002096.6;ENSBTAG00000030182.4;ENSBTAG00000038124.2;ENSBTAG00000008592.6;ENSBTAG00000049932.1	6	ENSBTAG00000007275.5;ENSBTAG00000004322.6;ENSBTAG00000020048.6	3	https://www.genome.jp/dbget-bin/www_bget?ko04380	https:\\www.genome.jp\dbget-bin\www_bget?map04380
ko00760	Metabolism	Metabolism of cofactors and vitamins	Nicotinate and nicotinamide metabolism	3/487 0.62%	42/11559 0.36%	0.259714	1	ENSBTAG00000012317.6;ENSBTAG00000021830.7;ENSBTAG00000000795.5	3	ENSBTAG00000012317.6;ENSBTAG00000000795.5	2	ENSBTAG00000021830.7	1	https://www.genome.jp/dbget-bin/www_bget?ko00760	https:\\www.genome.jp\dbget-bin\www_bget?map00760
ko03264	Genetic Information Processing	Information processing in viruses	Virion - Flavivirus	1/487 0.21%	7/11559 0.06%	0.260214	1	ENSBTAG00000013185.6	1	ENSBTAG00000013185.6	1	--	0	https://www.genome.jp/dbget-bin/www_bget?ko03264	https:\\www.genome.jp\dbget-bin\www_bget?map03264
ko05168	Human Diseases	Infectious disease: viral	Herpes simplex virus 1 infection	53/487 10.88%	1151/11559 9.96%	0.263986	1	novel.1711;novel.1023;novel.2855;novel.2414;novel.2841;novel.2840;novel.20;novel.2415;novel.2583;novel.1787;novel.2658;ENSBTAG00000039861.3;novel.778;ENSBTAG00000052147.1;novel.1422;novel.873;ENSBTAG00000012208.6;ENSBTAG00000003366.7;novel.2205;novel.1910;ENSBTAG00000001066.6;novel.1303;ENSBTAG00000014628.6;novel.1781;novel.1416;novel.1719;novel.2281;novel.87;novel.3503;ENSBTAG00000053807.1;novel…	53	novel.1711;novel.2855;novel.2414;novel.2841;novel.2840;novel.20;novel.2415;novel.1787;novel.2658;ENSBTAG00000039861.3;novel.778;ENSBTAG00000052147.1;novel.1422;novel.873;ENSBTAG00000012208.6;ENSBTAG00000003366.7;novel.2205;novel.1910;ENSBTAG00000001066.6;novel.1303;ENSBTAG00000014628.6;novel.1781;novel.1719;novel.3503;ENSBTAG00000053807.1;novel.673;novel.1105;novel.12;novel.106;novel.1134;ENSBTAG…	41	novel.1023;novel.2583;novel.1416;novel.2281;novel.87;ENSBTAG00000045868.2;novel.2307;novel.3249;ENSBTAG00000005572.6;novel.3443;ENSBTAG00000032018.4;novel.1207	12	https://www.genome.jp/dbget-bin/www_bget?ko05168	https:\\www.genome.jp\dbget-bin\www_bget?map05168
ko00511	Metabolism	Glycan biosynthesis and metabolism	Other glycan degradation	2/487 0.41%	24/11559 0.21%	0.268368	1	novel.2223;ENSBTAG00000034138.4	2	novel.2223;ENSBTAG00000034138.4	2	--	0	https://www.genome.jp/dbget-bin/www_bget?ko00511	https:\\www.genome.jp\dbget-bin\www_bget?map00511
ko04390	Environmental Information Processing	Signal transduction	Hippo signaling pathway	10/487 2.05%	188/11559 1.63%	0.269538	1	ENSBTAG00000004635.5;ENSBTAG00000002081.6;ENSBTAG00000021574.6;ENSBTAG00000001862.4;ENSBTAG00000016169.5;ENSBTAG00000045699.2;ENSBTAG00000020598.6;ENSBTAG00000012295.6;ENSBTAG00000051083.1;ENSBTAG00000020221.5	10	ENSBTAG00000004635.5;ENSBTAG00000002081.6;ENSBTAG00000021574.6;ENSBTAG00000001862.4;ENSBTAG00000016169.5;ENSBTAG00000020598.6;ENSBTAG00000051083.1	7	ENSBTAG00000045699.2;ENSBTAG00000012295.6;ENSBTAG00000020221.5	3	https://www.genome.jp/dbget-bin/www_bget?ko04390	https:\\www.genome.jp\dbget-bin\www_bget?map04390
ko00250	Metabolism	Amino acid metabolism	Alanine, aspartate and glutamate metabolism	3/487 0.62%	43/11559 0.37%	0.271241	1	ENSBTAG00000016446.5;ENSBTAG00000017616.6;ENSBTAG00000007835.5	3	ENSBTAG00000016446.5;ENSBTAG00000017616.6;ENSBTAG00000007835.5	3	--	0	https://www.genome.jp/dbget-bin/www_bget?ko00250	https:\\www.genome.jp\dbget-bin\www_bget?map00250
ko04917	Organismal Systems	Endocrine system	Prolactin signaling pathway	5/487 1.03%	84/11559 0.73%	0.279658	1	ENSBTAG00000030182.4;ENSBTAG00000012007.3;ENSBTAG00000026768.5;ENSBTAG00000004322.6;ENSBTAG00000020048.6	5	ENSBTAG00000030182.4;ENSBTAG00000012007.3;ENSBTAG00000026768.5	3	ENSBTAG00000004322.6;ENSBTAG00000020048.6	2	https://www.genome.jp/dbget-bin/www_bget?ko04917	https:\\www.genome.jp\dbget-bin\www_bget?map04917
ko05163	Human Diseases	Infectious disease: viral	Human cytomegalovirus infection	13/487 2.67%	256/11559 2.21%	0.283711	1	ENSBTAG00000003289.4;ENSBTAG00000047325.2;ENSBTAG00000025250.5;ENSBTAG00000001060.4;ENSBTAG00000030182.4;ENSBTAG00000005077.5;ENSBTAG00000008099.4;ENSBTAG00000031483.3;ENSBTAG00000012208.6;ENSBTAG00000031355.2;ENSBTAG00000008338.6;ENSBTAG00000014600.6;ENSBTAG00000046967.2	13	ENSBTAG00000003289.4;ENSBTAG00000047325.2;ENSBTAG00000025250.5;ENSBTAG00000030182.4;ENSBTAG00000031483.3;ENSBTAG00000012208.6;ENSBTAG00000031355.2;ENSBTAG00000046967.2	8	ENSBTAG00000001060.4;ENSBTAG00000005077.5;ENSBTAG00000008099.4;ENSBTAG00000008338.6;ENSBTAG00000014600.6	5	https://www.genome.jp/dbget-bin/www_bget?ko05163	https:\\www.genome.jp\dbget-bin\www_bget?map05163
ko03267	Genetic Information Processing	Information processing in viruses	Virion - Adenovirus	1/487 0.21%	8/11559 0.07%	0.291402	1	ENSBTAG00000010670.4	1	ENSBTAG00000010670.4	1	--	0	https://www.genome.jp/dbget-bin/www_bget?ko03267	https:\\www.genome.jp\dbget-bin\www_bget?map03267
ko04216	Cellular Processes	Cell growth and death	Ferroptosis	4/487 0.82%	66/11559 0.57%	0.302502	1	novel.1773;ENSBTAG00000032764.4;ENSBTAG00000007111.5;ENSBTAG00000015582.6	4	novel.1773;ENSBTAG00000032764.4;ENSBTAG00000007111.5;ENSBTAG00000015582.6	4	--	0	https://www.genome.jp/dbget-bin/www_bget?ko04216	https:\\www.genome.jp\dbget-bin\www_bget?map04216
ko04330	Environmental Information Processing	Signal transduction	Notch signaling pathway	4/487 0.82%	66/11559 0.57%	0.302502	1	ENSBTAG00000007319.5;ENSBTAG00000019461.6;ENSBTAG00000043971.3;ENSBTAG00000031476.4	4	ENSBTAG00000043971.3	1	ENSBTAG00000007319.5;ENSBTAG00000019461.6;ENSBTAG00000031476.4	3	https://www.genome.jp/dbget-bin/www_bget?ko04330	https:\\www.genome.jp\dbget-bin\www_bget?map04330
ko04971	Organismal Systems	Digestive system	Gastric acid secretion	5/487 1.03%	87/11559 0.75%	0.304407	1	ENSBTAG00000031483.3;ENSBTAG00000008338.6;ENSBTAG00000014600.6;ENSBTAG00000008059.5;ENSBTAG00000019961.5	5	ENSBTAG00000031483.3;ENSBTAG00000008059.5;ENSBTAG00000019961.5	3	ENSBTAG00000008338.6;ENSBTAG00000014600.6	2	https://www.genome.jp/dbget-bin/www_bget?ko04971	https:\\www.genome.jp\dbget-bin\www_bget?map04971
ko04713	Organismal Systems	Environmental adaptation	Circadian entrainment	6/487 1.23%	109/11559 0.94%	0.310987	1	ENSBTAG00000047325.2;ENSBTAG00000031483.3;ENSBTAG00000014576.5;ENSBTAG00000008338.6;ENSBTAG00000004322.6;ENSBTAG00000014600.6	6	ENSBTAG00000047325.2;ENSBTAG00000031483.3;ENSBTAG00000014576.5	3	ENSBTAG00000008338.6;ENSBTAG00000004322.6;ENSBTAG00000014600.6	3	https://www.genome.jp/dbget-bin/www_bget?ko04713	https:\\www.genome.jp\dbget-bin\www_bget?map04713
ko00240	Metabolism	Nucleotide metabolism	Pyrimidine metabolism	4/487 0.82%	67/11559 0.58%	0.312103	1	ENSBTAG00000019979.6;ENSBTAG00000001325.5;ENSBTAG00000021830.7;ENSBTAG00000008428.5	4	ENSBTAG00000019979.6;ENSBTAG00000001325.5;ENSBTAG00000008428.5	3	ENSBTAG00000021830.7	1	https://www.genome.jp/dbget-bin/www_bget?ko00240	https:\\www.genome.jp\dbget-bin\www_bget?map00240
ko00770	Metabolism	Metabolism of cofactors and vitamins	Pantothenate and CoA biosynthesis	2/487 0.41%	27/11559 0.23%	0.315779	1	ENSBTAG00000001325.5;ENSBTAG00000021830.7	2	ENSBTAG00000001325.5	1	ENSBTAG00000021830.7	1	https://www.genome.jp/dbget-bin/www_bget?ko00770	https:\\www.genome.jp\dbget-bin\www_bget?map00770
ko00980	Metabolism	Xenobiotics biodegradation and metabolism	Metabolism of xenobiotics by cytochrome P450	4/487 0.82%	68/11559 0.59%	0.321731	1	ENSBTAG00000018688.5;ENSBTAG00000001842.6;ENSBTAG00000026758.5;ENSBTAG00000038540.3	4	ENSBTAG00000026758.5;ENSBTAG00000038540.3	2	ENSBTAG00000018688.5;ENSBTAG00000001842.6	2	https://www.genome.jp/dbget-bin/www_bget?ko00980	https:\\www.genome.jp\dbget-bin\www_bget?map00980
ko04936	Human Diseases	Endocrine and metabolic disease	Alcoholic liver disease	8/487 1.64%	156/11559 1.35%	0.336005	1	ENSBTAG00000021574.6;ENSBTAG00000030182.4;ENSBTAG00000011193.4;ENSBTAG00000011196.4;ENSBTAG00000007153.4;ENSBTAG00000047302.2;ENSBTAG00000020048.6;ENSBTAG00000046967.2	8	ENSBTAG00000021574.6;ENSBTAG00000030182.4;ENSBTAG00000011193.4;ENSBTAG00000011196.4;ENSBTAG00000007153.4;ENSBTAG00000047302.2;ENSBTAG00000046967.2	7	ENSBTAG00000020048.6	1	https://www.genome.jp/dbget-bin/www_bget?ko04936	https:\\www.genome.jp\dbget-bin\www_bget?map04936
ko04657	Organismal Systems	Immune system	IL-17 signaling pathway	6/487 1.23%	113/11559 0.98%	0.34098	1	ENSBTAG00000030182.4;ENSBTAG00000051519.1;ENSBTAG00000001725.5;ENSBTAG00000004322.6;ENSBTAG00000020048.6;ENSBTAG00000019864.6	6	ENSBTAG00000030182.4;ENSBTAG00000051519.1;ENSBTAG00000001725.5;ENSBTAG00000019864.6	4	ENSBTAG00000004322.6;ENSBTAG00000020048.6	2	https://www.genome.jp/dbget-bin/www_bget?ko04657	https:\\www.genome.jp\dbget-bin\www_bget?map04657
ko00480	Metabolism	Metabolism of other amino acids	Glutathione metabolism	4/487 0.82%	70/11559 0.61%	0.341044	1	ENSBTAG00000001842.6;ENSBTAG00000038540.3;ENSBTAG00000016881.6;novel.2336	4	ENSBTAG00000038540.3;ENSBTAG00000016881.6;novel.2336	3	ENSBTAG00000001842.6	1	https://www.genome.jp/dbget-bin/www_bget?ko00480	https:\\www.genome.jp\dbget-bin\www_bget?map00480
ko04972	Organismal Systems	Digestive system	Pancreatic secretion	6/487 1.23%	114/11559 0.99%	0.348529	1	ENSBTAG00000002232.6;ENSBTAG00000054832.1;ENSBTAG00000013300.6;ENSBTAG00000008338.6;ENSBTAG00000014600.6;ENSBTAG00000008059.5	6	ENSBTAG00000054832.1;ENSBTAG00000013300.6;ENSBTAG00000008059.5	3	ENSBTAG00000002232.6;ENSBTAG00000008338.6;ENSBTAG00000014600.6	3	https://www.genome.jp/dbget-bin/www_bget?ko04972	https:\\www.genome.jp\dbget-bin\www_bget?map04972
ko00230	Metabolism	Nucleotide metabolism	Purine metabolism	8/487 1.64%	158/11559 1.37%	0.348766	1	ENSBTAG00000012317.6;ENSBTAG00000014576.5;ENSBTAG00000008419.6;ENSBTAG00000017616.6;ENSBTAG00000021830.7;ENSBTAG00000014600.6;ENSBTAG00000006305.5;ENSBTAG00000030674.3	8	ENSBTAG00000012317.6;ENSBTAG00000014576.5;ENSBTAG00000017616.6;ENSBTAG00000006305.5;ENSBTAG00000030674.3	5	ENSBTAG00000008419.6;ENSBTAG00000021830.7;ENSBTAG00000014600.6	3	https://www.genome.jp/dbget-bin/www_bget?ko00230	https:\\www.genome.jp\dbget-bin\www_bget?map00230
ko00400	Metabolism	Amino acid metabolism	Phenylalanine, tyrosine and tryptophan biosynthesis	1/487 0.21%	10/11559 0.09%	0.349895	1	ENSBTAG00000016446.5	1	ENSBTAG00000016446.5	1	--	0	https://www.genome.jp/dbget-bin/www_bget?ko00400	https:\\www.genome.jp\dbget-bin\www_bget?map00400
ko04611	Organismal Systems	Immune system	Platelet activation	7/487 1.44%	140/11559 1.21%	0.376862	1	ENSBTAG00000007169.6;ENSBTAG00000030182.4;ENSBTAG00000038124.2;ENSBTAG00000014576.5;ENSBTAG00000008338.6;ENSBTAG00000014600.6;ENSBTAG00000032068.4	7	ENSBTAG00000007169.6;ENSBTAG00000030182.4;ENSBTAG00000038124.2;ENSBTAG00000014576.5;ENSBTAG00000032068.4	5	ENSBTAG00000008338.6;ENSBTAG00000014600.6	2	https://www.genome.jp/dbget-bin/www_bget?ko04611	https:\\www.genome.jp\dbget-bin\www_bget?map04611
ko04010	Environmental Information Processing	Signal transduction	MAPK signaling pathway	15/487 3.08%	322/11559 2.79%	0.381967	1	ENSBTAG00000000507.6;ENSBTAG00000000283.6;ENSBTAG00000021994.6;ENSBTAG00000011600.5;ENSBTAG00000020244.5;ENSBTAG00000010673.5;ENSBTAG00000020569.7;ENSBTAG00000030182.4;ENSBTAG00000014541.6;ENSBTAG00000004322.6;ENSBTAG00000039035.3;ENSBTAG00000044208.3;ENSBTAG00000020048.6;ENSBTAG00000014737.6;ENSBTAG00000032068.4	15	ENSBTAG00000000507.6;ENSBTAG00000000283.6;ENSBTAG00000021994.6;ENSBTAG00000011600.5;ENSBTAG00000010673.5;ENSBTAG00000030182.4;ENSBTAG00000039035.3;ENSBTAG00000044208.3;ENSBTAG00000032068.4	9	ENSBTAG00000020244.5;ENSBTAG00000020569.7;ENSBTAG00000014541.6;ENSBTAG00000004322.6;ENSBTAG00000020048.6;ENSBTAG00000014737.6	6	https://www.genome.jp/dbget-bin/www_bget?ko04010	https:\\www.genome.jp\dbget-bin\www_bget?map04010
ko05012	Human Diseases	Neurodegenerative disease	Parkinson disease	17/487 3.49%	370/11559 3.2%	0.391648	1	ENSBTAG00000012335.4;ENSBTAG00000027412.4;ENSBTAG00000021013.6;ENSBTAG00000012989.6;ENSBTAG00000034662.2;ENSBTAG00000016711.4;ENSBTAG00000031483.3;ENSBTAG00000049993.1;ENSBTAG00000026768.5;ENSBTAG00000040564.2;ENSBTAG00000030973.2;ENSBTAG00000052720.1;ENSBTAG00000005078.6;ENSBTAG00000018530.4;ENSBTAG00000002046.5;ENSBTAG00000032150.4;ENSBTAG00000020048.6	17	ENSBTAG00000012335.4;ENSBTAG00000027412.4;ENSBTAG00000021013.6;ENSBTAG00000012989.6;ENSBTAG00000034662.2;ENSBTAG00000016711.4;ENSBTAG00000031483.3;ENSBTAG00000049993.1;ENSBTAG00000026768.5;ENSBTAG00000040564.2;ENSBTAG00000030973.2;ENSBTAG00000018530.4;ENSBTAG00000002046.5	13	ENSBTAG00000052720.1;ENSBTAG00000005078.6;ENSBTAG00000032150.4;ENSBTAG00000020048.6	4	https://www.genome.jp/dbget-bin/www_bget?ko05012	https:\\www.genome.jp\dbget-bin\www_bget?map05012
ko04915	Organismal Systems	Endocrine system	Estrogen signaling pathway	7/487 1.44%	143/11559 1.24%	0.397728	1	ENSBTAG00000031483.3;ENSBTAG00000051519.1;ENSBTAG00000008338.6;ENSBTAG00000004322.6;ENSBTAG00000039035.3;ENSBTAG00000014600.6;ENSBTAG00000030542.3	7	ENSBTAG00000031483.3;ENSBTAG00000051519.1;ENSBTAG00000039035.3	3	ENSBTAG00000008338.6;ENSBTAG00000004322.6;ENSBTAG00000014600.6;ENSBTAG00000030542.3	4	https://www.genome.jp/dbget-bin/www_bget?ko04915	https:\\www.genome.jp\dbget-bin\www_bget?map04915
ko00380	Metabolism	Amino acid metabolism	Tryptophan metabolism	3/487 0.62%	54/11559 0.47%	0.399054	1	ENSBTAG00000005725.5;ENSBTAG00000020602.6;ENSBTAG00000050967.1	3	ENSBTAG00000005725.5;ENSBTAG00000020602.6;ENSBTAG00000050967.1	3	--	0	https://www.genome.jp/dbget-bin/www_bget?ko00380	https:\\www.genome.jp\dbget-bin\www_bget?map00380
ko04935	Organismal Systems	Endocrine system	Growth hormone synthesis, secretion and action	6/487 1.23%	121/11559 1.05%	0.401616	1	ENSBTAG00000030182.4;ENSBTAG00000012007.3;ENSBTAG00000008338.6;ENSBTAG00000004322.6;ENSBTAG00000014600.6;ENSBTAG00000020048.6	6	ENSBTAG00000030182.4;ENSBTAG00000012007.3	2	ENSBTAG00000008338.6;ENSBTAG00000004322.6;ENSBTAG00000014600.6;ENSBTAG00000020048.6	4	https://www.genome.jp/dbget-bin/www_bget?ko04935	https:\\www.genome.jp\dbget-bin\www_bget?map04935
ko04977	Organismal Systems	Digestive system	Vitamin digestion and absorption	2/487 0.41%	33/11559 0.29%	0.407901	1	ENSBTAG00000047605.2;ENSBTAG00000031548.4	2	ENSBTAG00000047605.2;ENSBTAG00000031548.4	2	--	0	https://www.genome.jp/dbget-bin/www_bget?ko04977	https:\\www.genome.jp\dbget-bin\www_bget?map04977
ko04726	Organismal Systems	Nervous system	Serotonergic synapse	6/487 1.23%	125/11559 1.08%	0.431887	1	ENSBTAG00000047325.2;ENSBTAG00000016785.4;ENSBTAG00000002232.6;ENSBTAG00000008338.6;ENSBTAG00000051542.1;ENSBTAG00000032068.4	6	ENSBTAG00000047325.2;ENSBTAG00000016785.4;ENSBTAG00000051542.1;ENSBTAG00000032068.4	4	ENSBTAG00000002232.6;ENSBTAG00000008338.6	2	https://www.genome.jp/dbget-bin/www_bget?ko04726	https:\\www.genome.jp\dbget-bin\www_bget?map04726
ko01240	Metabolism	Global and overview maps	Biosynthesis of cofactors	8/487 1.64%	171/11559 1.48%	0.43255	1	ENSBTAG00000005725.5;ENSBTAG00000021961.6;ENSBTAG00000020602.6;ENSBTAG00000019979.6;ENSBTAG00000017616.6;ENSBTAG00000000795.5;ENSBTAG00000006305.5;ENSBTAG00000030674.3	8	ENSBTAG00000005725.5;ENSBTAG00000020602.6;ENSBTAG00000019979.6;ENSBTAG00000017616.6;ENSBTAG00000000795.5;ENSBTAG00000006305.5;ENSBTAG00000030674.3	7	ENSBTAG00000021961.6	1	https://www.genome.jp/dbget-bin/www_bget?ko01240	https:\\www.genome.jp\dbget-bin\www_bget?map01240
ko00590	Metabolism	Lipid metabolism	Arachidonic acid metabolism	5/487 1.03%	103/11559 0.89%	0.438855	1	ENSBTAG00000018688.5;ENSBTAG00000011027.4;ENSBTAG00000016415.6;ENSBTAG00000051542.1;ENSBTAG00000032068.4	5	ENSBTAG00000016415.6;ENSBTAG00000051542.1;ENSBTAG00000032068.4	3	ENSBTAG00000018688.5;ENSBTAG00000011027.4	2	https://www.genome.jp/dbget-bin/www_bget?ko00590	https:\\www.genome.jp\dbget-bin\www_bget?map00590
ko04978	Organismal Systems	Digestive system	Mineral absorption	4/487 0.82%	82/11559 0.71%	0.456026	1	ENSBTAG00000003506.5;ENSBTAG00000032764.4;ENSBTAG00000015582.6;ENSBTAG00000010353.6	4	ENSBTAG00000032764.4;ENSBTAG00000015582.6	2	ENSBTAG00000003506.5;ENSBTAG00000010353.6	2	https://www.genome.jp/dbget-bin/www_bget?ko04978	https:\\www.genome.jp\dbget-bin\www_bget?map04978
ko04371	Environmental Information Processing	Signal transduction	Apelin signaling pathway	7/487 1.44%	152/11559 1.31%	0.460065	1	ENSBTAG00000047325.2;novel.1773;ENSBTAG00000031483.3;ENSBTAG00000043971.3;ENSBTAG00000008338.6;ENSBTAG00000006894.6;ENSBTAG00000014600.6	7	ENSBTAG00000047325.2;novel.1773;ENSBTAG00000031483.3;ENSBTAG00000043971.3;ENSBTAG00000006894.6	5	ENSBTAG00000008338.6;ENSBTAG00000014600.6	2	https://www.genome.jp/dbget-bin/www_bget?ko04371	https:\\www.genome.jp\dbget-bin\www_bget?map04371
ko04623	Organismal Systems	Immune system	Cytosolic DNA-sensing pathway	4/487 0.82%	83/11559 0.72%	0.465369	1	ENSBTAG00000012406.6;ENSBTAG00000003366.7;ENSBTAG00000001725.5;ENSBTAG00000046967.2	4	ENSBTAG00000012406.6;ENSBTAG00000003366.7;ENSBTAG00000001725.5;ENSBTAG00000046967.2	4	--	0	https://www.genome.jp/dbget-bin/www_bget?ko04623	https:\\www.genome.jp\dbget-bin\www_bget?map04623
ko04966	Organismal Systems	Excretory system	Collecting duct acid secretion	2/487 0.41%	37/11559 0.32%	0.465902	1	ENSBTAG00000026428.5;ENSBTAG00000019961.5	2	ENSBTAG00000026428.5;ENSBTAG00000019961.5	2	--	0	https://www.genome.jp/dbget-bin/www_bget?ko04966	https:\\www.genome.jp\dbget-bin\www_bget?map04966
ko04510	Cellular Processes	Cellular community - eukaryotes	Focal adhesion	10/487 2.05%	223/11559 1.93%	0.466098	1	ENSBTAG00000027024.5;ENSBTAG00000019076.6;ENSBTAG00000008300.6;ENSBTAG00000011473.5;novel.156;ENSBTAG00000014541.6;ENSBTAG00000008817.6;ENSBTAG00000022635.5;ENSBTAG00000020048.6;ENSBTAG00000014737.6	10	ENSBTAG00000027024.5;ENSBTAG00000008300.6;ENSBTAG00000011473.5;novel.156;ENSBTAG00000022635.5	5	ENSBTAG00000019076.6;ENSBTAG00000014541.6;ENSBTAG00000008817.6;ENSBTAG00000020048.6;ENSBTAG00000014737.6	5	https://www.genome.jp/dbget-bin/www_bget?ko04510	https:\\www.genome.jp\dbget-bin\www_bget?map04510
ko05020	Human Diseases	Neurodegenerative disease	Prion disease	16/487 3.29%	364/11559 3.15%	0.467495	1	ENSBTAG00000027412.4;ENSBTAG00000021013.6;ENSBTAG00000034662.2;ENSBTAG00000030182.4;ENSBTAG00000016711.4;ENSBTAG00000011193.4;ENSBTAG00000011196.4;ENSBTAG00000007153.4;ENSBTAG00000040564.2;ENSBTAG00000030973.2;ENSBTAG00000052720.1;ENSBTAG00000018530.4;ENSBTAG00000002046.5;ENSBTAG00000032150.4;ENSBTAG00000039035.3;ENSBTAG00000020048.6	16	ENSBTAG00000027412.4;ENSBTAG00000021013.6;ENSBTAG00000034662.2;ENSBTAG00000030182.4;ENSBTAG00000016711.4;ENSBTAG00000011193.4;ENSBTAG00000011196.4;ENSBTAG00000007153.4;ENSBTAG00000040564.2;ENSBTAG00000030973.2;ENSBTAG00000018530.4;ENSBTAG00000002046.5;ENSBTAG00000039035.3	13	ENSBTAG00000052720.1;ENSBTAG00000032150.4;ENSBTAG00000020048.6	3	https://www.genome.jp/dbget-bin/www_bget?ko05020	https:\\www.genome.jp\dbget-bin\www_bget?map05020
ko00983	Metabolism	Xenobiotics biodegradation and metabolism	Drug metabolism - other enzymes	4/487 0.82%	84/11559 0.73%	0.474654	1	ENSBTAG00000001842.6;ENSBTAG00000038540.3;ENSBTAG00000001325.5;ENSBTAG00000008428.5	4	ENSBTAG00000038540.3;ENSBTAG00000001325.5;ENSBTAG00000008428.5	3	ENSBTAG00000001842.6	1	https://www.genome.jp/dbget-bin/www_bget?ko00983	https:\\www.genome.jp\dbget-bin\www_bget?map00983
ko04630	Environmental Information Processing	Signal transduction	JAK-STAT signaling pathway	9/487 1.85%	202/11559 1.75%	0.480437	1	ENSBTAG00000049808.1;ENSBTAG00000006685.4;ENSBTAG00000019975.4;ENSBTAG00000014983.6;ENSBTAG00000012007.3;ENSBTAG00000009455.6;ENSBTAG00000020883.5;ENSBTAG00000014541.6;ENSBTAG00000046967.2	9	ENSBTAG00000049808.1;ENSBTAG00000006685.4;ENSBTAG00000012007.3;ENSBTAG00000009455.6;ENSBTAG00000046967.2	5	ENSBTAG00000019975.4;ENSBTAG00000014983.6;ENSBTAG00000020883.5;ENSBTAG00000014541.6	4	https://www.genome.jp/dbget-bin/www_bget?ko04630	https:\\www.genome.jp\dbget-bin\www_bget?map04630
ko01230	Metabolism	Global and overview maps	Biosynthesis of amino acids	4/487 0.82%	85/11559 0.74%	0.483878	1	ENSBTAG00000009029.5;ENSBTAG00000016446.5;ENSBTAG00000012403.6;ENSBTAG00000007835.5	4	ENSBTAG00000009029.5;ENSBTAG00000016446.5;ENSBTAG00000012403.6;ENSBTAG00000007835.5	4	--	0	https://www.genome.jp/dbget-bin/www_bget?ko01230	https:\\www.genome.jp\dbget-bin\www_bget?map01230
ko05208	Human Diseases	Cancer: overview	Chemical carcinogenesis - reactive oxygen species	14/487 2.87%	322/11559 2.79%	0.491119	1	ENSBTAG00000001842.6;ENSBTAG00000027412.4;ENSBTAG00000034662.2;ENSBTAG00000030182.4;ENSBTAG00000016711.4;ENSBTAG00000015582.6;ENSBTAG00000040564.2;ENSBTAG00000052720.1;ENSBTAG00000002046.5;ENSBTAG00000032150.4;ENSBTAG00000038540.3;ENSBTAG00000004322.6;ENSBTAG00000020048.6;ENSBTAG00000008035.6	14	ENSBTAG00000027412.4;ENSBTAG00000034662.2;ENSBTAG00000030182.4;ENSBTAG00000016711.4;ENSBTAG00000015582.6;ENSBTAG00000040564.2;ENSBTAG00000002046.5;ENSBTAG00000038540.3;ENSBTAG00000008035.6	9	ENSBTAG00000001842.6;ENSBTAG00000052720.1;ENSBTAG00000032150.4;ENSBTAG00000004322.6;ENSBTAG00000020048.6	5	https://www.genome.jp/dbget-bin/www_bget?ko05208	https:\\www.genome.jp\dbget-bin\www_bget?map05208
ko04928	Organismal Systems	Endocrine system	Parathyroid hormone synthesis, secretion and action	5/487 1.03%	110/11559 0.95%	0.496307	1	ENSBTAG00000003396.5;ENSBTAG00000008338.6;ENSBTAG00000004322.6;ENSBTAG00000014600.6;ENSBTAG00000014824.6	5	ENSBTAG00000003396.5;ENSBTAG00000014824.6	2	ENSBTAG00000008338.6;ENSBTAG00000004322.6;ENSBTAG00000014600.6	3	https://www.genome.jp/dbget-bin/www_bget?ko04928	https:\\www.genome.jp\dbget-bin\www_bget?map04928
ko04213	Organismal Systems	Aging	Longevity regulating pathway - multiple species	3/487 0.62%	64/11559 0.55%	0.509632	1	ENSBTAG00000027412.4;ENSBTAG00000039035.3;ENSBTAG00000014600.6	3	ENSBTAG00000027412.4;ENSBTAG00000039035.3	2	ENSBTAG00000014600.6	1	https://www.genome.jp/dbget-bin/www_bget?ko04213	https:\\www.genome.jp\dbget-bin\www_bget?map04213
ko04929	Organismal Systems	Endocrine system	GnRH secretion	3/487 0.62%	64/11559 0.55%	0.509632	1	ENSBTAG00000002232.6;ENSBTAG00000008338.6;ENSBTAG00000017055.5	3	ENSBTAG00000017055.5	1	ENSBTAG00000002232.6;ENSBTAG00000008338.6	2	https://www.genome.jp/dbget-bin/www_bget?ko04929	https:\\www.genome.jp\dbget-bin\www_bget?map04929
ko05224	Human Diseases	Cancer: specific types	Breast cancer	7/487 1.44%	160/11559 1.38%	0.514265	1	ENSBTAG00000021574.6;ENSBTAG00000007319.5;ENSBTAG00000043971.3;ENSBTAG00000031476.4;ENSBTAG00000004322.6;ENSBTAG00000051083.1;ENSBTAG00000020221.5	7	ENSBTAG00000021574.6;ENSBTAG00000043971.3;ENSBTAG00000051083.1	3	ENSBTAG00000007319.5;ENSBTAG00000031476.4;ENSBTAG00000004322.6;ENSBTAG00000020221.5	4	https://www.genome.jp/dbget-bin/www_bget?ko05224	https:\\www.genome.jp\dbget-bin\www_bget?map05224
ko04144	Cellular Processes	Transport and catabolism	Endocytosis	12/487 2.46%	280/11559 2.42%	0.51808	1	ENSBTAG00000034871.4;ENSBTAG00000052631.1;ENSBTAG00000001060.4;ENSBTAG00000018004.6;ENSBTAG00000008099.4;ENSBTAG00000012208.6;ENSBTAG00000016152.6;ENSBTAG00000001078.6;ENSBTAG00000014103.6;ENSBTAG00000039035.3;ENSBTAG00000048825.1;novel.1697	12	ENSBTAG00000034871.4;ENSBTAG00000052631.1;ENSBTAG00000018004.6;ENSBTAG00000012208.6;ENSBTAG00000001078.6;ENSBTAG00000014103.6;ENSBTAG00000039035.3;ENSBTAG00000048825.1;novel.1697	9	ENSBTAG00000001060.4;ENSBTAG00000008099.4;ENSBTAG00000016152.6	3	https://www.genome.jp/dbget-bin/www_bget?ko04144	https:\\www.genome.jp\dbget-bin\www_bget?map04144
ko04137	Cellular Processes	Transport and catabolism	Mitophagy - animal	4/487 0.82%	89/11559 0.77%	0.520091	1	novel.1773;ENSBTAG00000012774.5;ENSBTAG00000049993.1;ENSBTAG00000020048.6	4	novel.1773;ENSBTAG00000012774.5;ENSBTAG00000049993.1	3	ENSBTAG00000020048.6	1	https://www.genome.jp/dbget-bin/www_bget?ko04137	https:\\www.genome.jp\dbget-bin\www_bget?map04137
ko04730	Organismal Systems	Nervous system	Long-term depression	3/487 0.62%	65/11559 0.56%	0.520117	1	ENSBTAG00000014576.5;ENSBTAG00000008338.6;ENSBTAG00000032068.4	3	ENSBTAG00000014576.5;ENSBTAG00000032068.4	2	ENSBTAG00000008338.6	1	https://www.genome.jp/dbget-bin/www_bget?ko04730	https:\\www.genome.jp\dbget-bin\www_bget?map04730
ko04979	Organismal Systems	Digestive system	Cholesterol metabolism	3/487 0.62%	65/11559 0.56%	0.520117	1	ENSBTAG00000012855.6;ENSBTAG00000008849.6;ENSBTAG00000053191.1	3	ENSBTAG00000008849.6;ENSBTAG00000053191.1	2	ENSBTAG00000012855.6	1	https://www.genome.jp/dbget-bin/www_bget?ko04979	https:\\www.genome.jp\dbget-bin\www_bget?map04979
ko04725	Organismal Systems	Nervous system	Cholinergic synapse	5/487 1.03%	115/11559 0.99%	0.53596	1	ENSBTAG00000047325.2;ENSBTAG00000008338.6;ENSBTAG00000004322.6;ENSBTAG00000014600.6;ENSBTAG00000008059.5	5	ENSBTAG00000047325.2;ENSBTAG00000008059.5	2	ENSBTAG00000008338.6;ENSBTAG00000004322.6;ENSBTAG00000014600.6	3	https://www.genome.jp/dbget-bin/www_bget?ko04725	https:\\www.genome.jp\dbget-bin\www_bget?map04725
ko00603	Metabolism	Glycan biosynthesis and metabolism	Glycosphingolipid biosynthesis - globo and isoglobo series	1/487 0.21%	18/11559 0.16%	0.539477	1	ENSBTAG00000034138.4	1	ENSBTAG00000034138.4	1	--	0	https://www.genome.jp/dbget-bin/www_bget?ko00603	https:\\www.genome.jp\dbget-bin\www_bget?map00603
ko05217	Human Diseases	Cancer: specific types	Basal cell carcinoma	3/487 0.62%	67/11559 0.58%	0.540716	1	ENSBTAG00000021574.6;ENSBTAG00000051083.1;ENSBTAG00000020221.5	3	ENSBTAG00000021574.6;ENSBTAG00000051083.1	2	ENSBTAG00000020221.5	1	https://www.genome.jp/dbget-bin/www_bget?ko05217	https:\\www.genome.jp\dbget-bin\www_bget?map05217
ko04217	Cellular Processes	Cell growth and death	Necroptosis	9/487 1.85%	213/11559 1.84%	0.544872	1	ENSBTAG00000012406.6;ENSBTAG00000032764.4;ENSBTAG00000049507.1;ENSBTAG00000051519.1;ENSBTAG00000052720.1;ENSBTAG00000048825.1;ENSBTAG00000020048.6;ENSBTAG00000046967.2;ENSBTAG00000032068.4	9	ENSBTAG00000012406.6;ENSBTAG00000032764.4;ENSBTAG00000049507.1;ENSBTAG00000051519.1;ENSBTAG00000048825.1;ENSBTAG00000046967.2;ENSBTAG00000032068.4	7	ENSBTAG00000052720.1;ENSBTAG00000020048.6	2	https://www.genome.jp/dbget-bin/www_bget?ko04217	https:\\www.genome.jp\dbget-bin\www_bget?map04217
ko05415	Human Diseases	Cardiovascular disease	Diabetic cardiomyopathy	12/487 2.46%	287/11559 2.48%	0.553067	1	ENSBTAG00000034662.2;ENSBTAG00000050871.1;ENSBTAG00000024950.6;ENSBTAG00000030182.4;ENSBTAG00000016711.4;ENSBTAG00000040564.2;ENSBTAG00000052720.1;ENSBTAG00000002046.5;ENSBTAG00000032150.4;ENSBTAG00000008338.6;ENSBTAG00000020048.6;novel.2336	12	ENSBTAG00000034662.2;ENSBTAG00000024950.6;ENSBTAG00000030182.4;ENSBTAG00000016711.4;ENSBTAG00000040564.2;ENSBTAG00000002046.5;novel.2336	7	ENSBTAG00000050871.1;ENSBTAG00000052720.1;ENSBTAG00000032150.4;ENSBTAG00000008338.6;ENSBTAG00000020048.6	5	https://www.genome.jp/dbget-bin/www_bget?ko05415	https:\\www.genome.jp\dbget-bin\www_bget?map05415
ko04721	Organismal Systems	Nervous system	Synaptic vesicle cycle	4/487 0.82%	93/11559 0.8%	0.555063	1	ENSBTAG00000011397.6;ENSBTAG00000035572.3;ENSBTAG00000008323.5;ENSBTAG00000026428.5	4	ENSBTAG00000011397.6;ENSBTAG00000035572.3;ENSBTAG00000008323.5;ENSBTAG00000026428.5	4	--	0	https://www.genome.jp/dbget-bin/www_bget?ko04721	https:\\www.genome.jp\dbget-bin\www_bget?map04721
ko04068	Environmental Information Processing	Signal transduction	FoxO signaling pathway	6/487 1.23%	142/11559 1.23%	0.55591	1	ENSBTAG00000006685.4;ENSBTAG00000019975.4;ENSBTAG00000030182.4;ENSBTAG00000000813.6;ENSBTAG00000017715.6;ENSBTAG00000020048.6	6	ENSBTAG00000006685.4;ENSBTAG00000030182.4;ENSBTAG00000000813.6;ENSBTAG00000017715.6	4	ENSBTAG00000019975.4;ENSBTAG00000020048.6	2	https://www.genome.jp/dbget-bin/www_bget?ko04068	https:\\www.genome.jp\dbget-bin\www_bget?map04068
ko04720	Organismal Systems	Nervous system	Long-term potentiation	3/487 0.62%	69/11559 0.6%	0.560798	1	ENSBTAG00000031483.3;ENSBTAG00000008338.6;ENSBTAG00000014600.6	3	ENSBTAG00000031483.3	1	ENSBTAG00000008338.6;ENSBTAG00000014600.6	2	https://www.genome.jp/dbget-bin/www_bget?ko04720	https:\\www.genome.jp\dbget-bin\www_bget?map04720
ko04913	Organismal Systems	Endocrine system	Ovarian steroidogenesis	3/487 0.62%	69/11559 0.6%	0.560798	1	ENSBTAG00000014600.6;ENSBTAG00000051542.1;ENSBTAG00000032068.4	3	ENSBTAG00000051542.1;ENSBTAG00000032068.4	2	ENSBTAG00000014600.6	1	https://www.genome.jp/dbget-bin/www_bget?ko04913	https:\\www.genome.jp\dbget-bin\www_bget?map04913
ko05031	Human Diseases	Substance dependence	Amphetamine addiction	3/487 0.62%	69/11559 0.6%	0.560798	1	ENSBTAG00000031483.3;ENSBTAG00000026768.5;ENSBTAG00000004322.6	3	ENSBTAG00000031483.3;ENSBTAG00000026768.5	2	ENSBTAG00000004322.6	1	https://www.genome.jp/dbget-bin/www_bget?ko05031	https:\\www.genome.jp\dbget-bin\www_bget?map05031
ko05100	Human Diseases	Infectious disease: bacterial	Bacterial invasion of epithelial cells	4/487 0.82%	94/11559 0.81%	0.563592	1	ENSBTAG00000002813.5;ENSBTAG00000052631.1;ENSBTAG00000008300.6;ENSBTAG00000045699.2	4	ENSBTAG00000002813.5;ENSBTAG00000052631.1;ENSBTAG00000008300.6	3	ENSBTAG00000045699.2	1	https://www.genome.jp/dbget-bin/www_bget?ko05100	https:\\www.genome.jp\dbget-bin\www_bget?map05100
ko05225	Human Diseases	Cancer: specific types	Hepatocellular carcinoma	8/487 1.64%	194/11559 1.68%	0.575781	1	ENSBTAG00000002813.5;ENSBTAG00000001842.6;ENSBTAG00000021574.6;ENSBTAG00000015582.6;ENSBTAG00000038540.3;ENSBTAG00000025458.4;ENSBTAG00000051083.1;ENSBTAG00000020221.5	8	ENSBTAG00000002813.5;ENSBTAG00000021574.6;ENSBTAG00000015582.6;ENSBTAG00000038540.3;ENSBTAG00000025458.4;ENSBTAG00000051083.1	6	ENSBTAG00000001842.6;ENSBTAG00000020221.5	2	https://www.genome.jp/dbget-bin/www_bget?ko05225	https:\\www.genome.jp\dbget-bin\www_bget?map05225
ko04512	Environmental Information Processing	Signaling molecules and interaction	ECM-receptor interaction	4/487 0.82%	96/11559 0.83%	0.580378	1	ENSBTAG00000008300.6;novel.156;ENSBTAG00000008817.6;ENSBTAG00000022635.5	4	ENSBTAG00000008300.6;novel.156;ENSBTAG00000022635.5	3	ENSBTAG00000008817.6	1	https://www.genome.jp/dbget-bin/www_bget?ko04512	https:\\www.genome.jp\dbget-bin\www_bget?map04512
ko04260	Organismal Systems	Circulatory system	Cardiac muscle contraction	5/487 1.03%	122/11559 1.06%	0.588934	1	ENSBTAG00000021994.6;ENSBTAG00000034662.2;ENSBTAG00000020569.7;ENSBTAG00000040564.2;ENSBTAG00000002046.5	5	ENSBTAG00000021994.6;ENSBTAG00000034662.2;ENSBTAG00000040564.2;ENSBTAG00000002046.5	4	ENSBTAG00000020569.7	1	https://www.genome.jp/dbget-bin/www_bget?ko04260	https:\\www.genome.jp\dbget-bin\www_bget?map04260
ko05022	Human Diseases	Neurodegenerative disease	Pathways of neurodegeneration - multiple diseases	24/487 4.93%	587/11559 5.08%	0.59184	1	ENSBTAG00000000283.6;ENSBTAG00000012335.4;ENSBTAG00000027412.4;ENSBTAG00000021013.6;novel.1773;ENSBTAG00000012989.6;ENSBTAG00000034662.2;ENSBTAG00000030182.4;ENSBTAG00000016711.4;ENSBTAG00000031483.3;ENSBTAG00000049993.1;ENSBTAG00000040564.2;ENSBTAG00000030973.2;ENSBTAG00000052720.1;ENSBTAG00000005078.6;ENSBTAG00000018530.4;ENSBTAG00000002046.5;ENSBTAG00000032150.4;ENSBTAG00000008338.6;ENSBTAG000…	24	ENSBTAG00000000283.6;ENSBTAG00000012335.4;ENSBTAG00000027412.4;ENSBTAG00000021013.6;novel.1773;ENSBTAG00000012989.6;ENSBTAG00000034662.2;ENSBTAG00000030182.4;ENSBTAG00000016711.4;ENSBTAG00000031483.3;ENSBTAG00000049993.1;ENSBTAG00000040564.2;ENSBTAG00000030973.2;ENSBTAG00000018530.4;ENSBTAG00000002046.5;ENSBTAG00000006894.6;ENSBTAG00000051083.1;ENSBTAG00000008059.5	18	ENSBTAG00000052720.1;ENSBTAG00000005078.6;ENSBTAG00000032150.4;ENSBTAG00000008338.6;ENSBTAG00000020048.6;ENSBTAG00000020221.5	6	https://www.genome.jp/dbget-bin/www_bget?ko05022	https:\\www.genome.jp\dbget-bin\www_bget?map05022
ko05412	Human Diseases	Cardiovascular disease	Arrhythmogenic right ventricular cardiomyopathy	4/487 0.82%	98/11559 0.85%	0.59679	1	ENSBTAG00000021994.6;ENSBTAG00000021574.6;ENSBTAG00000020569.7;ENSBTAG00000045699.2	4	ENSBTAG00000021994.6;ENSBTAG00000021574.6	2	ENSBTAG00000020569.7;ENSBTAG00000045699.2	2	https://www.genome.jp/dbget-bin/www_bget?ko05412	https:\\www.genome.jp\dbget-bin\www_bget?map05412
ko04310	Environmental Information Processing	Signal transduction	Wnt signaling pathway	8/487 1.64%	198/11559 1.71%	0.599063	1	ENSBTAG00000021574.6;ENSBTAG00000008596.6;ENSBTAG00000012295.6;ENSBTAG00000008338.6;ENSBTAG00000051083.1;ENSBTAG00000020048.6;ENSBTAG00000003045.6;ENSBTAG00000020221.5	8	ENSBTAG00000021574.6;ENSBTAG00000051083.1;ENSBTAG00000003045.6	3	ENSBTAG00000008596.6;ENSBTAG00000012295.6;ENSBTAG00000008338.6;ENSBTAG00000020048.6;ENSBTAG00000020221.5	5	https://www.genome.jp/dbget-bin/www_bget?ko04310	https:\\www.genome.jp\dbget-bin\www_bget?map04310
ko05221	Human Diseases	Cancer: specific types	Acute myeloid leukemia	3/487 0.62%	73/11559 0.63%	0.599325	1	ENSBTAG00000021574.6;ENSBTAG00000008592.6;ENSBTAG00000017339.6	3	ENSBTAG00000021574.6;ENSBTAG00000008592.6;ENSBTAG00000017339.6	3	--	0	https://www.genome.jp/dbget-bin/www_bget?ko05221	https:\\www.genome.jp\dbget-bin\www_bget?map05221
ko04927	Organismal Systems	Endocrine system	Cortisol synthesis and secretion	3/487 0.62%	74/11559 0.64%	0.608604	1	ENSBTAG00000000507.6;ENSBTAG00000008338.6;ENSBTAG00000014600.6	3	ENSBTAG00000000507.6	1	ENSBTAG00000008338.6;ENSBTAG00000014600.6	2	https://www.genome.jp/dbget-bin/www_bget?ko04927	https:\\www.genome.jp\dbget-bin\www_bget?map04927
ko00190	Metabolism	Energy metabolism	Oxidative phosphorylation	9/487 1.85%	225/11559 1.95%	0.611396	1	ENSBTAG00000035572.3;ENSBTAG00000034662.2;ENSBTAG00000026428.5;ENSBTAG00000040564.2;ENSBTAG00000002046.5;ENSBTAG00000032150.4;ENSBTAG00000032057.2;ENSBTAG00000019961.5;ENSBTAG00000014486.6	9	ENSBTAG00000035572.3;ENSBTAG00000034662.2;ENSBTAG00000026428.5;ENSBTAG00000040564.2;ENSBTAG00000002046.5;ENSBTAG00000032057.2;ENSBTAG00000019961.5;ENSBTAG00000014486.6	8	ENSBTAG00000032150.4	1	https://www.genome.jp/dbget-bin/www_bget?ko00190	https:\\www.genome.jp\dbget-bin\www_bget?map00190
ko05132	Human Diseases	Infectious disease: bacterial	Salmonella infection	13/487 2.67%	324/11559 2.8%	0.612421	1	ENSBTAG00000052631.1;ENSBTAG00000038235.4;ENSBTAG00000021013.6;ENSBTAG00000012774.5;ENSBTAG00000021574.6;ENSBTAG00000030182.4;ENSBTAG00000011473.5;ENSBTAG00000051519.1;ENSBTAG00000030973.2;ENSBTAG00000018530.4;ENSBTAG00000049044.1;ENSBTAG00000004322.6;ENSBTAG00000020048.6	13	ENSBTAG00000052631.1;ENSBTAG00000038235.4;ENSBTAG00000021013.6;ENSBTAG00000012774.5;ENSBTAG00000021574.6;ENSBTAG00000030182.4;ENSBTAG00000011473.5;ENSBTAG00000051519.1;ENSBTAG00000030973.2;ENSBTAG00000018530.4;ENSBTAG00000049044.1	11	ENSBTAG00000004322.6;ENSBTAG00000020048.6	2	https://www.genome.jp/dbget-bin/www_bget?ko05132	https:\\www.genome.jp\dbget-bin\www_bget?map05132
ko00340	Metabolism	Amino acid metabolism	Histidine metabolism	1/487 0.21%	22/11559 0.19%	0.612434	1	ENSBTAG00000016276.5	1	ENSBTAG00000016276.5	1	--	0	https://www.genome.jp/dbget-bin/www_bget?ko00340	https:\\www.genome.jp\dbget-bin\www_bget?map00340
ko00910	Metabolism	Energy metabolism	Nitrogen metabolism	1/487 0.21%	22/11559 0.19%	0.612434	1	ENSBTAG00000017969.6	1	ENSBTAG00000017969.6	1	--	0	https://www.genome.jp/dbget-bin/www_bget?ko00910	https:\\www.genome.jp\dbget-bin\www_bget?map00910
ko04914	Organismal Systems	Endocrine system	Progesterone-mediated oocyte maturation	4/487 0.82%	101/11559 0.87%	0.620676	1	ENSBTAG00000030182.4;ENSBTAG00000051519.1;ENSBTAG00000014600.6;ENSBTAG00000020048.6	4	ENSBTAG00000030182.4;ENSBTAG00000051519.1	2	ENSBTAG00000014600.6;ENSBTAG00000020048.6	2	https://www.genome.jp/dbget-bin/www_bget?ko04914	https:\\www.genome.jp\dbget-bin\www_bget?map04914
ko04910	Organismal Systems	Endocrine system	Insulin signaling pathway	6/487 1.23%	152/11559 1.31%	0.62272	1	ENSBTAG00000046142.2;ENSBTAG00000031483.3;ENSBTAG00000012007.3;ENSBTAG00000014958.6;ENSBTAG00000008195.6;ENSBTAG00000020048.6	6	ENSBTAG00000031483.3;ENSBTAG00000012007.3;ENSBTAG00000014958.6;ENSBTAG00000008195.6	4	ENSBTAG00000046142.2;ENSBTAG00000020048.6	2	https://www.genome.jp/dbget-bin/www_bget?ko04910	https:\\www.genome.jp\dbget-bin\www_bget?map04910
ko04071	Environmental Information Processing	Signal transduction	Sphingolipid signaling pathway	5/487 1.03%	127/11559 1.1%	0.62467	1	ENSBTAG00000001862.4;ENSBTAG00000030182.4;ENSBTAG00000020598.6;ENSBTAG00000008338.6;ENSBTAG00000020048.6	5	ENSBTAG00000001862.4;ENSBTAG00000030182.4;ENSBTAG00000020598.6	3	ENSBTAG00000008338.6;ENSBTAG00000020048.6	2	https://www.genome.jp/dbget-bin/www_bget?ko04071	https:\\www.genome.jp\dbget-bin\www_bget?map04071
ko04350	Environmental Information Processing	Signal transduction	TGF-beta signaling pathway	5/487 1.03%	127/11559 1.1%	0.62467	1	ENSBTAG00000001301.4;ENSBTAG00000002081.6;ENSBTAG00000002278.6;ENSBTAG00000016169.5;ENSBTAG00000003045.6	5	ENSBTAG00000001301.4;ENSBTAG00000002081.6;ENSBTAG00000016169.5;ENSBTAG00000003045.6	4	ENSBTAG00000002278.6	1	https://www.genome.jp/dbget-bin/www_bget?ko04350	https:\\www.genome.jp\dbget-bin\www_bget?map04350
ko04930	Human Diseases	Endocrine and metabolic disease	Type II diabetes mellitus	2/487 0.41%	50/11559 0.43%	0.628779	1	ENSBTAG00000012007.3;ENSBTAG00000020048.6	2	ENSBTAG00000012007.3	1	ENSBTAG00000020048.6	1	https://www.genome.jp/dbget-bin/www_bget?ko04930	https:\\www.genome.jp\dbget-bin\www_bget?map04930
ko05231	Human Diseases	Cancer: overview	Choline metabolism in cancer	4/487 0.82%	103/11559 0.89%	0.636098	1	ENSBTAG00000014541.6;ENSBTAG00000004322.6;ENSBTAG00000020048.6;ENSBTAG00000032068.4	4	ENSBTAG00000032068.4	1	ENSBTAG00000014541.6;ENSBTAG00000004322.6;ENSBTAG00000020048.6	3	https://www.genome.jp/dbget-bin/www_bget?ko05231	https:\\www.genome.jp\dbget-bin\www_bget?map05231
ko00360	Metabolism	Amino acid metabolism	Phenylalanine metabolism	1/487 0.21%	24/11559 0.21%	0.644465	1	ENSBTAG00000016446.5	1	ENSBTAG00000016446.5	1	--	0	https://www.genome.jp/dbget-bin/www_bget?ko00360	https:\\www.genome.jp\dbget-bin\www_bget?map00360
ko00531	Metabolism	Glycan biosynthesis and metabolism	Glycosaminoglycan degradation	1/487 0.21%	24/11559 0.21%	0.644465	1	ENSBTAG00000034138.4	1	ENSBTAG00000034138.4	1	--	0	https://www.genome.jp/dbget-bin/www_bget?ko00531	https:\\www.genome.jp\dbget-bin\www_bget?map00531
ko00534	Metabolism	Glycan biosynthesis and metabolism	Glycosaminoglycan biosynthesis - heparan sulfate / heparin	1/487 0.21%	24/11559 0.21%	0.644465	1	ENSBTAG00000006349.5	1	ENSBTAG00000006349.5	1	--	0	https://www.genome.jp/dbget-bin/www_bget?ko00534	https:\\www.genome.jp\dbget-bin\www_bget?map00534
ko00591	Metabolism	Lipid metabolism	Linoleic acid metabolism	2/487 0.41%	52/11559 0.45%	0.650113	1	ENSBTAG00000051542.1;ENSBTAG00000032068.4	2	ENSBTAG00000051542.1;ENSBTAG00000032068.4	2	--	0	https://www.genome.jp/dbget-bin/www_bget?ko00591	https:\\www.genome.jp\dbget-bin\www_bget?map00591
ko00790	Metabolism	Metabolism of cofactors and vitamins	Folate biosynthesis	2/487 0.41%	52/11559 0.45%	0.650113	1	ENSBTAG00000021961.6;ENSBTAG00000026768.5	2	ENSBTAG00000026768.5	1	ENSBTAG00000021961.6	1	https://www.genome.jp/dbget-bin/www_bget?ko00790	https:\\www.genome.jp\dbget-bin\www_bget?map00790
ko04961	Organismal Systems	Excretory system	Endocrine and other factor-regulated calcium reabsorption	2/487 0.41%	52/11559 0.45%	0.650113	1	ENSBTAG00000018539.5;ENSBTAG00000008338.6	2	ENSBTAG00000018539.5	1	ENSBTAG00000008338.6	1	https://www.genome.jp/dbget-bin/www_bget?ko04961	https:\\www.genome.jp\dbget-bin\www_bget?map04961
ko05222	Human Diseases	Cancer: specific types	Small cell lung cancer	4/487 0.82%	105/11559 0.91%	0.651108	1	ENSBTAG00000008300.6;ENSBTAG00000006894.6;ENSBTAG00000008817.6;ENSBTAG00000022635.5	4	ENSBTAG00000008300.6;ENSBTAG00000006894.6;ENSBTAG00000022635.5	3	ENSBTAG00000008817.6	1	https://www.genome.jp/dbget-bin/www_bget?ko05222	https:\\www.genome.jp\dbget-bin\www_bget?map05222
ko04810	Cellular Processes	Cell motility	Regulation of actin cytoskeleton	10/487 2.05%	258/11559 2.23%	0.652036	1	ENSBTAG00000052631.1;ENSBTAG00000019524.6;ENSBTAG00000019076.6;ENSBTAG00000001060.4;ENSBTAG00000005077.5;ENSBTAG00000008300.6;ENSBTAG00000009654.6;ENSBTAG00000011473.5;ENSBTAG00000014541.6;ENSBTAG00000008059.5	10	ENSBTAG00000052631.1;ENSBTAG00000019524.6;ENSBTAG00000008300.6;ENSBTAG00000009654.6;ENSBTAG00000011473.5;ENSBTAG00000008059.5	6	ENSBTAG00000019076.6;ENSBTAG00000001060.4;ENSBTAG00000005077.5;ENSBTAG00000014541.6	4	https://www.genome.jp/dbget-bin/www_bget?ko04810	https:\\www.genome.jp\dbget-bin\www_bget?map04810
ko05207	Human Diseases	Cancer: overview	Chemical carcinogenesis - receptor activation	8/487 1.64%	208/11559 1.8%	0.654323	1	ENSBTAG00000001842.6;ENSBTAG00000001242.3;ENSBTAG00000020352.5;ENSBTAG00000051519.1;ENSBTAG00000038540.3;ENSBTAG00000031476.4;ENSBTAG00000004322.6;ENSBTAG00000014600.6	8	ENSBTAG00000001242.3;ENSBTAG00000020352.5;ENSBTAG00000051519.1;ENSBTAG00000038540.3	4	ENSBTAG00000001842.6;ENSBTAG00000031476.4;ENSBTAG00000004322.6;ENSBTAG00000014600.6	4	https://www.genome.jp/dbget-bin/www_bget?ko05207	https:\\www.genome.jp\dbget-bin\www_bget?map05207
ko03010	Genetic Information Processing	Translation	Ribosome	14/487 2.87%	362/11559 3.13%	0.668231	1	ENSBTAG00000027075.5;novel.3145;ENSBTAG00000032432.2;novel.2755;ENSBTAG00000021649.5;novel.2544;ENSBTAG00000049167.1;ENSBTAG00000049993.1;ENSBTAG00000026861.4;ENSBTAG00000001538.6;ENSBTAG00000035005.4;ENSBTAG00000040367.2;novel.3300;ENSBTAG00000024125.3	14	ENSBTAG00000027075.5;novel.3145;ENSBTAG00000032432.2;ENSBTAG00000021649.5;novel.2544;ENSBTAG00000049167.1;ENSBTAG00000049993.1;ENSBTAG00000026861.4;ENSBTAG00000001538.6;ENSBTAG00000035005.4;ENSBTAG00000040367.2;novel.3300;ENSBTAG00000024125.3	13	novel.2755	1	https://www.genome.jp/dbget-bin/www_bget?ko03010	https:\\www.genome.jp\dbget-bin\www_bget?map03010
ko05010	Human Diseases	Neurodegenerative disease	Alzheimer disease	19/487 3.9%	487/11559 4.21%	0.669784	1	ENSBTAG00000012855.6;ENSBTAG00000000283.6;ENSBTAG00000021013.6;ENSBTAG00000034662.2;ENSBTAG00000016711.4;ENSBTAG00000031483.3;ENSBTAG00000040564.2;ENSBTAG00000030973.2;ENSBTAG00000052720.1;ENSBTAG00000018530.4;ENSBTAG00000002046.5;ENSBTAG00000032150.4;ENSBTAG00000008338.6;ENSBTAG00000006894.6;ENSBTAG00000051083.1;ENSBTAG00000008059.5;ENSBTAG00000020048.6;ENSBTAG00000000394.6;ENSBTAG00000020221.5	19	ENSBTAG00000000283.6;ENSBTAG00000021013.6;ENSBTAG00000034662.2;ENSBTAG00000016711.4;ENSBTAG00000031483.3;ENSBTAG00000040564.2;ENSBTAG00000030973.2;ENSBTAG00000018530.4;ENSBTAG00000002046.5;ENSBTAG00000006894.6;ENSBTAG00000051083.1;ENSBTAG00000008059.5	12	ENSBTAG00000012855.6;ENSBTAG00000052720.1;ENSBTAG00000032150.4;ENSBTAG00000008338.6;ENSBTAG00000020048.6;ENSBTAG00000000394.6;ENSBTAG00000020221.5	7	https://www.genome.jp/dbget-bin/www_bget?ko05010	https:\\www.genome.jp\dbget-bin\www_bget?map05010
ko04722	Organismal Systems	Nervous system	Neurotrophin signaling pathway	5/487 1.03%	134/11559 1.16%	0.671449	1	ENSBTAG00000002813.5;ENSBTAG00000030182.4;ENSBTAG00000031483.3;ENSBTAG00000008849.6;ENSBTAG00000020048.6	5	ENSBTAG00000002813.5;ENSBTAG00000030182.4;ENSBTAG00000031483.3;ENSBTAG00000008849.6	4	ENSBTAG00000020048.6	1	https://www.genome.jp/dbget-bin/www_bget?ko04722	https:\\www.genome.jp\dbget-bin\www_bget?map04722
ko05206	Human Diseases	Cancer: overview	MicroRNAs in cancer	7/487 1.44%	186/11559 1.61%	0.673167	1	ENSBTAG00000003191.4;ENSBTAG00000020244.5;ENSBTAG00000010673.5;ENSBTAG00000015582.6;ENSBTAG00000043971.3;ENSBTAG00000014541.6;novel.1927	7	ENSBTAG00000003191.4;ENSBTAG00000010673.5;ENSBTAG00000015582.6;ENSBTAG00000043971.3;novel.1927	5	ENSBTAG00000020244.5;ENSBTAG00000014541.6	2	https://www.genome.jp/dbget-bin/www_bget?ko05206	https:\\www.genome.jp\dbget-bin\www_bget?map05206
ko00515	Metabolism	Glycan biosynthesis and metabolism	Mannose type O-glycan biosynthesis	1/487 0.21%	26/11559 0.22%	0.673853	1	ENSBTAG00000027477.5	1	ENSBTAG00000027477.5	1	--	0	https://www.genome.jp/dbget-bin/www_bget?ko00515	https:\\www.genome.jp\dbget-bin\www_bget?map00515
ko04964	Organismal Systems	Excretory system	Proximal tubule bicarbonate reclamation	1/487 0.21%	26/11559 0.22%	0.673853	1	ENSBTAG00000017969.6	1	ENSBTAG00000017969.6	1	--	0	https://www.genome.jp/dbget-bin/www_bget?ko04964	https:\\www.genome.jp\dbget-bin\www_bget?map04964
ko05214	Human Diseases	Cancer: specific types	Glioma	3/487 0.62%	82/11559 0.71%	0.677578	1	ENSBTAG00000031483.3;ENSBTAG00000014541.6;ENSBTAG00000016541.6	3	ENSBTAG00000031483.3;ENSBTAG00000016541.6	2	ENSBTAG00000014541.6	1	https://www.genome.jp/dbget-bin/www_bget?ko05214	https:\\www.genome.jp\dbget-bin\www_bget?map05214
ko04950	Human Diseases	Endocrine and metabolic disease	Maturity onset diabetes of the young	1/487 0.21%	27/11559 0.23%	0.687625	1	ENSBTAG00000046010.2	1	--	0	ENSBTAG00000046010.2	1	https://www.genome.jp/dbget-bin/www_bget?ko04950	https:\\www.genome.jp\dbget-bin\www_bget?map04950
ko00053	Metabolism	Carbohydrate metabolism	Ascorbate and aldarate metabolism	1/487 0.21%	28/11559 0.24%	0.700817	1	ENSBTAG00000002559.6	1	--	0	ENSBTAG00000002559.6	1	https://www.genome.jp/dbget-bin/www_bget?ko00053	https:\\www.genome.jp\dbget-bin\www_bget?map00053
ko01524	Human Diseases	Drug resistance: antineoplastic	Platinum drug resistance	3/487 0.62%	85/11559 0.74%	0.70101	1	ENSBTAG00000001842.6;ENSBTAG00000010353.6;ENSBTAG00000038540.3	3	ENSBTAG00000038540.3	1	ENSBTAG00000001842.6;ENSBTAG00000010353.6	2	https://www.genome.jp/dbget-bin/www_bget?ko01524	https:\\www.genome.jp\dbget-bin\www_bget?map01524
ko04370	Environmental Information Processing	Signal transduction	VEGF signaling pathway	2/487 0.41%	58/11559 0.5%	0.708275	1	ENSBTAG00000030182.4;ENSBTAG00000032068.4	2	ENSBTAG00000030182.4;ENSBTAG00000032068.4	2	--	0	https://www.genome.jp/dbget-bin/www_bget?ko04370	https:\\www.genome.jp\dbget-bin\www_bget?map04370
ko00650	Metabolism	Carbohydrate metabolism	Butanoate metabolism	1/487 0.21%	30/11559 0.26%	0.725556	1	ENSBTAG00000000448.4	1	--	0	ENSBTAG00000000448.4	1	https://www.genome.jp/dbget-bin/www_bget?ko00650	https:\\www.genome.jp\dbget-bin\www_bget?map00650
ko04744	Organismal Systems	Sensory system	Phototransduction	1/487 0.21%	30/11559 0.26%	0.725556	1	ENSBTAG00000031483.3	1	ENSBTAG00000031483.3	1	--	0	https://www.genome.jp/dbget-bin/www_bget?ko04744	https:\\www.genome.jp\dbget-bin\www_bget?map04744
ko04923	Organismal Systems	Endocrine system	Regulation of lipolysis in adipocytes	2/487 0.41%	60/11559 0.52%	0.725786	1	ENSBTAG00000001242.3;ENSBTAG00000014600.6	2	ENSBTAG00000001242.3	1	ENSBTAG00000014600.6	1	https://www.genome.jp/dbget-bin/www_bget?ko04923	https:\\www.genome.jp\dbget-bin\www_bget?map04923
ko05213	Human Diseases	Cancer: specific types	Endometrial cancer	2/487 0.41%	60/11559 0.52%	0.725786	1	ENSBTAG00000021574.6;ENSBTAG00000045699.2	2	ENSBTAG00000021574.6	1	ENSBTAG00000045699.2	1	https://www.genome.jp/dbget-bin/www_bget?ko05213	https:\\www.genome.jp\dbget-bin\www_bget?map05213
ko04012	Environmental Information Processing	Signal transduction	ErbB signaling pathway	3/487 0.62%	89/11559 0.77%	0.730207	1	ENSBTAG00000002813.5;ENSBTAG00000019076.6;ENSBTAG00000020048.6	3	ENSBTAG00000002813.5	1	ENSBTAG00000019076.6;ENSBTAG00000020048.6	2	https://www.genome.jp/dbget-bin/www_bget?ko04012	https:\\www.genome.jp\dbget-bin\www_bget?map04012
ko04550	Cellular Processes	Cellular community - eukaryotes	Signaling pathways regulating pluripotency of stem cells	5/487 1.03%	146/11559 1.26%	0.742281	1	ENSBTAG00000002081.6;ENSBTAG00000030182.4;ENSBTAG00000016169.5;ENSBTAG00000051083.1;ENSBTAG00000020221.5	5	ENSBTAG00000002081.6;ENSBTAG00000030182.4;ENSBTAG00000016169.5;ENSBTAG00000051083.1	4	ENSBTAG00000020221.5	1	https://www.genome.jp/dbget-bin/www_bget?ko04550	https:\\www.genome.jp\dbget-bin\www_bget?map04550
ko00982	Metabolism	Xenobiotics biodegradation and metabolism	Drug metabolism - cytochrome P450	2/487 0.41%	62/11559 0.54%	0.742399	1	ENSBTAG00000001842.6;ENSBTAG00000038540.3	2	ENSBTAG00000038540.3	1	ENSBTAG00000001842.6	1	https://www.genome.jp/dbget-bin/www_bget?ko00982	https:\\www.genome.jp\dbget-bin\www_bget?map00982
ko04934	Human Diseases	Endocrine and metabolic disease	Cushing syndrome	6/487 1.23%	173/11559 1.5%	0.742421	1	ENSBTAG00000000507.6;ENSBTAG00000021574.6;ENSBTAG00000008338.6;ENSBTAG00000051083.1;ENSBTAG00000014600.6;ENSBTAG00000020221.5	6	ENSBTAG00000000507.6;ENSBTAG00000021574.6;ENSBTAG00000051083.1	3	ENSBTAG00000008338.6;ENSBTAG00000014600.6;ENSBTAG00000020221.5	3	https://www.genome.jp/dbget-bin/www_bget?ko04934	https:\\www.genome.jp\dbget-bin\www_bget?map04934
ko04340	Environmental Information Processing	Signal transduction	Hedgehog signaling pathway	2/487 0.41%	63/11559 0.55%	0.750379	1	novel.962;ENSBTAG00000053191.1	2	novel.962;ENSBTAG00000053191.1	2	--	0	https://www.genome.jp/dbget-bin/www_bget?ko04340	https:\\www.genome.jp\dbget-bin\www_bget?map04340
ko05210	Human Diseases	Cancer: specific types	Colorectal cancer	3/487 0.62%	92/11559 0.8%	0.750602	1	ENSBTAG00000021574.6;ENSBTAG00000004322.6;ENSBTAG00000020048.6	3	ENSBTAG00000021574.6	1	ENSBTAG00000004322.6;ENSBTAG00000020048.6	2	https://www.genome.jp/dbget-bin/www_bget?ko05210	https:\\www.genome.jp\dbget-bin\www_bget?map05210
ko05032	Human Diseases	Substance dependence	Morphine addiction	3/487 0.62%	94/11559 0.81%	0.7635	1	ENSBTAG00000047325.2;ENSBTAG00000008419.6;ENSBTAG00000014600.6	3	ENSBTAG00000047325.2	1	ENSBTAG00000008419.6;ENSBTAG00000014600.6	2	https://www.genome.jp/dbget-bin/www_bget?ko05032	https:\\www.genome.jp\dbget-bin\www_bget?map05032
ko00040	Metabolism	Carbohydrate metabolism	Pentose and glucuronate interconversions	1/487 0.21%	34/11559 0.29%	0.769076	1	ENSBTAG00000008747.6	1	ENSBTAG00000008747.6	1	--	0	https://www.genome.jp/dbget-bin/www_bget?ko00040	https:\\www.genome.jp\dbget-bin\www_bget?map00040
ko00500	Metabolism	Carbohydrate metabolism	Starch and sucrose metabolism	1/487 0.21%	34/11559 0.29%	0.769076	1	ENSBTAG00000021830.7	1	--	0	ENSBTAG00000021830.7	1	https://www.genome.jp/dbget-bin/www_bget?ko00500	https:\\www.genome.jp\dbget-bin\www_bget?map00500
ko04392	Environmental Information Processing	Signal transduction	Hippo signaling pathway - multiple species	1/487 0.21%	34/11559 0.29%	0.769076	1	ENSBTAG00000015405.4	1	--	0	ENSBTAG00000015405.4	1	https://www.genome.jp/dbget-bin/www_bget?ko04392	https:\\www.genome.jp\dbget-bin\www_bget?map04392
ko05204	Human Diseases	Cancer: overview	Chemical carcinogenesis - DNA adducts	2/487 0.41%	67/11559 0.58%	0.780201	1	ENSBTAG00000001842.6;ENSBTAG00000038540.3	2	ENSBTAG00000038540.3	1	ENSBTAG00000001842.6	1	https://www.genome.jp/dbget-bin/www_bget?ko05204	https:\\www.genome.jp\dbget-bin\www_bget?map05204
ko04215	Cellular Processes	Cell growth and death	Apoptosis - multiple species	1/487 0.21%	38/11559 0.33%	0.805707	1	ENSBTAG00000020048.6	1	--	0	ENSBTAG00000020048.6	1	https://www.genome.jp/dbget-bin/www_bget?ko04215	https:\\www.genome.jp\dbget-bin\www_bget?map04215
ko05226	Human Diseases	Cancer: specific types	Gastric cancer	5/487 1.03%	160/11559 1.38%	0.809942	1	ENSBTAG00000002813.5;ENSBTAG00000021574.6;ENSBTAG00000045699.2;ENSBTAG00000051083.1;ENSBTAG00000020221.5	5	ENSBTAG00000002813.5;ENSBTAG00000021574.6;ENSBTAG00000051083.1	3	ENSBTAG00000045699.2;ENSBTAG00000020221.5	2	https://www.genome.jp/dbget-bin/www_bget?ko05226	https:\\www.genome.jp\dbget-bin\www_bget?map05226
ko00410	Metabolism	Metabolism of other amino acids	beta-Alanine metabolism	1/487 0.21%	39/11559 0.34%	0.81392	1	ENSBTAG00000001325.5	1	ENSBTAG00000001325.5	1	--	0	https://www.genome.jp/dbget-bin/www_bget?ko00410	https:\\www.genome.jp\dbget-bin\www_bget?map00410
ko00592	Metabolism	Lipid metabolism	alpha-Linolenic acid metabolism	1/487 0.21%	39/11559 0.34%	0.81392	1	ENSBTAG00000032068.4	1	ENSBTAG00000032068.4	1	--	0	https://www.genome.jp/dbget-bin/www_bget?ko00592	https:\\www.genome.jp\dbget-bin\www_bget?map00592
ko00561	Metabolism	Lipid metabolism	Glycerolipid metabolism	2/487 0.41%	73/11559 0.63%	0.819075	1	ENSBTAG00000012855.6;ENSBTAG00000011558.6	2	ENSBTAG00000011558.6	1	ENSBTAG00000012855.6	1	https://www.genome.jp/dbget-bin/www_bget?ko00561	https:\\www.genome.jp\dbget-bin\www_bget?map00561
ko01250	Metabolism	Global and overview maps	Biosynthesis of nucleotide sugars	1/487 0.21%	40/11559 0.35%	0.821787	1	ENSBTAG00000002559.6	1	--	0	ENSBTAG00000002559.6	1	https://www.genome.jp/dbget-bin/www_bget?ko01250	https:\\www.genome.jp\dbget-bin\www_bget?map01250
ko05216	Human Diseases	Cancer: specific types	Thyroid cancer	1/487 0.21%	40/11559 0.35%	0.821787	1	ENSBTAG00000021574.6	1	ENSBTAG00000021574.6	1	--	0	https://www.genome.jp/dbget-bin/www_bget?ko05216	https:\\www.genome.jp\dbget-bin\www_bget?map05216
ko04140	Cellular Processes	Transport and catabolism	Autophagy - animal	5/487 1.03%	164/11559 1.42%	0.82645	1	novel.1773;ENSBTAG00000012774.5;novel.1407;ENSBTAG00000020048.6;ENSBTAG00000038064.3	5	novel.1773;ENSBTAG00000012774.5;novel.1407;ENSBTAG00000038064.3	4	ENSBTAG00000020048.6	1	https://www.genome.jp/dbget-bin/www_bget?ko04140	https:\\www.genome.jp\dbget-bin\www_bget?map04140
ko04115	Cellular Processes	Cell growth and death	p53 signaling pathway	3/487 0.62%	106/11559 0.92%	0.829878	1	ENSBTAG00000007111.5;ENSBTAG00000031600.4;novel.1927	3	ENSBTAG00000007111.5;ENSBTAG00000031600.4;novel.1927	3	--	0	https://www.genome.jp/dbget-bin/www_bget?ko04115	https:\\www.genome.jp\dbget-bin\www_bget?map04115
ko04922	Organismal Systems	Endocrine system	Glucagon signaling pathway	3/487 0.62%	107/11559 0.93%	0.834614	1	ENSBTAG00000031483.3;ENSBTAG00000008195.6;ENSBTAG00000008338.6	3	ENSBTAG00000031483.3;ENSBTAG00000008195.6	2	ENSBTAG00000008338.6	1	https://www.genome.jp/dbget-bin/www_bget?ko04922	https:\\www.genome.jp\dbget-bin\www_bget?map04922
ko00860	Metabolism	Metabolism of cofactors and vitamins	Porphyrin metabolism	1/487 0.21%	42/11559 0.36%	0.836538	1	ENSBTAG00000015582.6	1	ENSBTAG00000015582.6	1	--	0	https://www.genome.jp/dbget-bin/www_bget?ko00860	https:\\www.genome.jp\dbget-bin\www_bget?map00860
ko05017	Human Diseases	Neurodegenerative disease	Spinocerebellar ataxia	5/487 1.03%	167/11559 1.44%	0.838056	1	ENSBTAG00000016711.4;ENSBTAG00000009762.5;ENSBTAG00000052720.1;ENSBTAG00000008338.6;ENSBTAG00000020048.6	5	ENSBTAG00000016711.4;ENSBTAG00000009762.5	2	ENSBTAG00000052720.1;ENSBTAG00000008338.6;ENSBTAG00000020048.6	3	https://www.genome.jp/dbget-bin/www_bget?ko05017	https:\\www.genome.jp\dbget-bin\www_bget?map05017
ko04919	Organismal Systems	Endocrine system	Thyroid hormone signaling pathway	4/487 0.82%	138/11559 1.19%	0.838936	1	ENSBTAG00000043971.3;ENSBTAG00000008338.6;ENSBTAG00000051083.1;ENSBTAG00000002585.6	4	ENSBTAG00000043971.3;ENSBTAG00000051083.1	2	ENSBTAG00000008338.6;ENSBTAG00000002585.6	2	https://www.genome.jp/dbget-bin/www_bget?ko04919	https:\\www.genome.jp\dbget-bin\www_bget?map04919
ko05215	Human Diseases	Cancer: specific types	Prostate cancer	3/487 0.62%	108/11559 0.93%	0.839236	1	ENSBTAG00000021574.6;ENSBTAG00000051519.1;ENSBTAG00000014541.6	3	ENSBTAG00000021574.6;ENSBTAG00000051519.1	2	ENSBTAG00000014541.6	1	https://www.genome.jp/dbget-bin/www_bget?ko05215	https:\\www.genome.jp\dbget-bin\www_bget?map05215
ko00562	Metabolism	Carbohydrate metabolism	Inositol phosphate metabolism	2/487 0.41%	77/11559 0.67%	0.841455	1	ENSBTAG00000002559.6;ENSBTAG00000008338.6	2	--	0	ENSBTAG00000002559.6;ENSBTAG00000008338.6	2	https://www.genome.jp/dbget-bin/www_bget?ko00562	https:\\www.genome.jp\dbget-bin\www_bget?map00562
ko05211	Human Diseases	Cancer: specific types	Renal cell carcinoma	2/487 0.41%	79/11559 0.68%	0.851679	1	ENSBTAG00000002813.5;ENSBTAG00000019076.6	2	ENSBTAG00000002813.5	1	ENSBTAG00000019076.6	1	https://www.genome.jp/dbget-bin/www_bget?ko05211	https:\\www.genome.jp\dbget-bin\www_bget?map05211
ko04114	Cellular Processes	Cell growth and death	Oocyte meiosis	4/487 0.82%	143/11559 1.24%	0.858317	1	ENSBTAG00000030182.4;ENSBTAG00000031483.3;ENSBTAG00000002705.6;ENSBTAG00000014600.6	4	ENSBTAG00000030182.4;ENSBTAG00000031483.3;ENSBTAG00000002705.6	3	ENSBTAG00000014600.6	1	https://www.genome.jp/dbget-bin/www_bget?ko04114	https:\\www.genome.jp\dbget-bin\www_bget?map04114
ko05134	Human Diseases	Infectious disease: bacterial	Legionellosis	2/487 0.41%	82/11559 0.71%	0.865892	1	ENSBTAG00000054894.1;ENSBTAG00000039035.3	2	ENSBTAG00000054894.1;ENSBTAG00000039035.3	2	--	0	https://www.genome.jp/dbget-bin/www_bget?ko05134	https:\\www.genome.jp\dbget-bin\www_bget?map05134
ko00564	Metabolism	Lipid metabolism	Glycerophospholipid metabolism	3/487 0.62%	115/11559 0.99%	0.868568	1	ENSBTAG00000012126.6;ENSBTAG00000011558.6;ENSBTAG00000032068.4	3	ENSBTAG00000012126.6;ENSBTAG00000011558.6;ENSBTAG00000032068.4	3	--	0	https://www.genome.jp/dbget-bin/www_bget?ko00564	https:\\www.genome.jp\dbget-bin\www_bget?map00564
ko04973	Organismal Systems	Digestive system	Carbohydrate digestion and absorption	1/487 0.21%	48/11559 0.42%	0.873873	1	ENSBTAG00000008338.6	1	--	0	ENSBTAG00000008338.6	1	https://www.genome.jp/dbget-bin/www_bget?ko04973	https:\\www.genome.jp\dbget-bin\www_bget?map04973
ko05030	Human Diseases	Substance dependence	Cocaine addiction	1/487 0.21%	49/11559 0.42%	0.879209	1	ENSBTAG00000026768.5	1	ENSBTAG00000026768.5	1	--	0	https://www.genome.jp/dbget-bin/www_bget?ko05030	https:\\www.genome.jp\dbget-bin\www_bget?map05030
ko05205	Human Diseases	Cancer: overview	Proteoglycans in cancer	7/487 1.44%	238/11559 2.06%	0.879489	1	ENSBTAG00000002813.5;ENSBTAG00000030182.4;ENSBTAG00000008300.6;ENSBTAG00000019052.7;ENSBTAG00000046922.2;ENSBTAG00000051083.1;ENSBTAG00000020221.5	7	ENSBTAG00000002813.5;ENSBTAG00000030182.4;ENSBTAG00000008300.6;ENSBTAG00000019052.7;ENSBTAG00000046922.2;ENSBTAG00000051083.1	6	ENSBTAG00000020221.5	1	https://www.genome.jp/dbget-bin/www_bget?ko05205	https:\\www.genome.jp\dbget-bin\www_bget?map05205
ko05410	Human Diseases	Cardiovascular disease	Hypertrophic cardiomyopathy	3/487 0.62%	120/11559 1.04%	0.88653	1	ENSBTAG00000021994.6;ENSBTAG00000024950.6;ENSBTAG00000020569.7	3	ENSBTAG00000021994.6;ENSBTAG00000024950.6	2	ENSBTAG00000020569.7	1	https://www.genome.jp/dbget-bin/www_bget?ko05410	https:\\www.genome.jp\dbget-bin\www_bget?map05410
ko00140	Metabolism	Lipid metabolism	Steroid hormone biosynthesis	2/487 0.41%	87/11559 0.75%	0.886831	1	ENSBTAG00000019516.6;ENSBTAG00000012977.6	2	ENSBTAG00000019516.6;ENSBTAG00000012977.6	2	--	0	https://www.genome.jp/dbget-bin/www_bget?ko00140	https:\\www.genome.jp\dbget-bin\www_bget?map00140
ko04723	Organismal Systems	Nervous system	Retrograde endocannabinoid signaling	5/487 1.03%	182/11559 1.57%	0.88689	1	ENSBTAG00000047325.2;ENSBTAG00000030182.4;ENSBTAG00000008338.6;ENSBTAG00000014600.6;ENSBTAG00000020048.6	5	ENSBTAG00000047325.2;ENSBTAG00000030182.4	2	ENSBTAG00000008338.6;ENSBTAG00000014600.6;ENSBTAG00000020048.6	3	https://www.genome.jp/dbget-bin/www_bget?ko04723	https:\\www.genome.jp\dbget-bin\www_bget?map04723
ko04150	Environmental Information Processing	Signal transduction	mTOR signaling pathway	5/487 1.03%	184/11559 1.59%	0.892341	1	ENSBTAG00000035572.3;novel.1407;ENSBTAG00000051083.1;ENSBTAG00000020221.5;ENSBTAG00000038064.3	5	ENSBTAG00000035572.3;novel.1407;ENSBTAG00000051083.1;ENSBTAG00000038064.3	4	ENSBTAG00000020221.5	1	https://www.genome.jp/dbget-bin/www_bget?ko04150	https:\\www.genome.jp\dbget-bin\www_bget?map04150
ko00513	Metabolism	Glycan biosynthesis and metabolism	Various types of N-glycan biosynthesis	1/487 0.21%	52/11559 0.45%	0.893903	1	ENSBTAG00000034138.4	1	ENSBTAG00000034138.4	1	--	0	https://www.genome.jp/dbget-bin/www_bget?ko00513	https:\\www.genome.jp\dbget-bin\www_bget?map00513
ko05161	Human Diseases	Infectious disease: viral	Hepatitis B	5/487 1.03%	185/11559 1.6%	0.89498	1	ENSBTAG00000030182.4;ENSBTAG00000003366.7;ENSBTAG00000004322.6;ENSBTAG00000020048.6;ENSBTAG00000046967.2	5	ENSBTAG00000030182.4;ENSBTAG00000003366.7;ENSBTAG00000046967.2	3	ENSBTAG00000004322.6;ENSBTAG00000020048.6	2	https://www.genome.jp/dbget-bin/www_bget?ko05161	https:\\www.genome.jp\dbget-bin\www_bget?map05161
ko01521	Human Diseases	Drug resistance: antineoplastic	EGFR tyrosine kinase inhibitor resistance	2/487 0.41%	90/11559 0.78%	0.897899	1	ENSBTAG00000002813.5;ENSBTAG00000014541.6	2	ENSBTAG00000002813.5	1	ENSBTAG00000014541.6	1	https://www.genome.jp/dbget-bin/www_bget?ko01521	https:\\www.genome.jp\dbget-bin\www_bget?map01521
ko00260	Metabolism	Amino acid metabolism	Glycine, serine and threonine metabolism	1/487 0.21%	53/11559 0.46%	0.898393	1	ENSBTAG00000009029.5	1	ENSBTAG00000009029.5	1	--	0	https://www.genome.jp/dbget-bin/www_bget?ko00260	https:\\www.genome.jp\dbget-bin\www_bget?map00260
ko00620	Metabolism	Carbohydrate metabolism	Pyruvate metabolism	1/487 0.21%	53/11559 0.46%	0.898393	1	ENSBTAG00000007820.5	1	ENSBTAG00000007820.5	1	--	0	https://www.genome.jp/dbget-bin/www_bget?ko00620	https:\\www.genome.jp\dbget-bin\www_bget?map00620
ko00310	Metabolism	Amino acid metabolism	Lysine degradation	2/487 0.41%	91/11559 0.79%	0.901358	1	ENSBTAG00000018965.6;ENSBTAG00000050967.1	2	ENSBTAG00000018965.6;ENSBTAG00000050967.1	2	--	0	https://www.genome.jp/dbget-bin/www_bget?ko00310	https:\\www.genome.jp\dbget-bin\www_bget?map00310
ko04932	Human Diseases	Endocrine and metabolic disease	Non-alcoholic fatty liver disease	6/487 1.23%	218/11559 1.89%	0.902214	1	ENSBTAG00000034662.2;ENSBTAG00000030182.4;ENSBTAG00000040564.2;ENSBTAG00000002046.5;ENSBTAG00000004322.6;ENSBTAG00000020048.6	6	ENSBTAG00000034662.2;ENSBTAG00000030182.4;ENSBTAG00000040564.2;ENSBTAG00000002046.5	4	ENSBTAG00000004322.6;ENSBTAG00000020048.6	2	https://www.genome.jp/dbget-bin/www_bget?ko04932	https:\\www.genome.jp\dbget-bin\www_bget?map04932
ko00520	Metabolism	Carbohydrate metabolism	Amino sugar and nucleotide sugar metabolism	1/487 0.21%	54/11559 0.47%	0.902694	1	ENSBTAG00000034138.4	1	ENSBTAG00000034138.4	1	--	0	https://www.genome.jp/dbget-bin/www_bget?ko00520	https:\\www.genome.jp\dbget-bin\www_bget?map00520
ko04080	Environmental Information Processing	Signaling molecules and interaction	Neuroactive ligand-receptor interaction	12/487 2.46%	396/11559 3.43%	0.912063	1	ENSBTAG00000016785.4;ENSBTAG00000049473.1;ENSBTAG00000007169.6;ENSBTAG00000001242.3;ENSBTAG00000021958.6;ENSBTAG00000054072.1;ENSBTAG00000007092.3;ENSBTAG00000009654.6;ENSBTAG00000054832.1;ENSBTAG00000000376.6;ENSBTAG00000008059.5;ENSBTAG00000019623.5	12	ENSBTAG00000016785.4;ENSBTAG00000049473.1;ENSBTAG00000007169.6;ENSBTAG00000001242.3;ENSBTAG00000021958.6;ENSBTAG00000007092.3;ENSBTAG00000009654.6;ENSBTAG00000054832.1;ENSBTAG00000008059.5;ENSBTAG00000019623.5	10	ENSBTAG00000054072.1;ENSBTAG00000000376.6	2	https://www.genome.jp/dbget-bin/www_bget?ko04080	https:\\www.genome.jp\dbget-bin\www_bget?map04080
ko04727	Organismal Systems	Nervous system	GABAergic synapse	2/487 0.41%	95/11559 0.82%	0.914132	1	ENSBTAG00000047325.2;ENSBTAG00000014600.6	2	ENSBTAG00000047325.2	1	ENSBTAG00000014600.6	1	https://www.genome.jp/dbget-bin/www_bget?ko04727	https:\\www.genome.jp\dbget-bin\www_bget?map04727
ko00600	Metabolism	Lipid metabolism	Sphingolipid metabolism	1/487 0.21%	57/11559 0.49%	0.914536	1	ENSBTAG00000034138.4	1	ENSBTAG00000034138.4	1	--	0	https://www.genome.jp/dbget-bin/www_bget?ko00600	https:\\www.genome.jp\dbget-bin\www_bget?map00600
ko04146	Cellular Processes	Transport and catabolism	Peroxisome	2/487 0.41%	97/11559 0.84%	0.919921	1	ENSBTAG00000027412.4;ENSBTAG00000006894.6	2	ENSBTAG00000027412.4;ENSBTAG00000006894.6	2	--	0	https://www.genome.jp/dbget-bin/www_bget?ko04146	https:\\www.genome.jp\dbget-bin\www_bget?map04146
ko05016	Human Diseases	Neurodegenerative disease	Huntington disease	12/487 2.46%	404/11559 3.5%	0.92423	1	ENSBTAG00000027412.4;ENSBTAG00000021013.6;ENSBTAG00000034662.2;ENSBTAG00000016711.4;ENSBTAG00000040564.2;ENSBTAG00000030973.2;ENSBTAG00000052720.1;ENSBTAG00000018530.4;ENSBTAG00000002046.5;ENSBTAG00000032150.4;ENSBTAG00000008338.6;ENSBTAG00000020048.6	12	ENSBTAG00000027412.4;ENSBTAG00000021013.6;ENSBTAG00000034662.2;ENSBTAG00000016711.4;ENSBTAG00000040564.2;ENSBTAG00000030973.2;ENSBTAG00000018530.4;ENSBTAG00000002046.5	8	ENSBTAG00000052720.1;ENSBTAG00000032150.4;ENSBTAG00000008338.6;ENSBTAG00000020048.6	4	https://www.genome.jp/dbget-bin/www_bget?ko05016	https:\\www.genome.jp\dbget-bin\www_bget?map05016
ko00565	Metabolism	Lipid metabolism	Ether lipid metabolism	1/487 0.21%	60/11559 0.52%	0.924939	1	ENSBTAG00000032068.4	1	ENSBTAG00000032068.4	1	--	0	https://www.genome.jp/dbget-bin/www_bget?ko00565	https:\\www.genome.jp\dbget-bin\www_bget?map00565
ko04974	Organismal Systems	Digestive system	Protein digestion and absorption	3/487 0.62%	135/11559 1.17%	0.927978	1	ENSBTAG00000010082.6;novel.156;ENSBTAG00000004582.6	3	ENSBTAG00000010082.6;novel.156;ENSBTAG00000004582.6	3	--	0	https://www.genome.jp/dbget-bin/www_bget?ko04974	https:\\www.genome.jp\dbget-bin\www_bget?map04974
ko04120	Genetic Information Processing	Folding, sorting and degradation	Ubiquitin mediated proteolysis	5/487 1.03%	202/11559 1.75%	0.931988	1	ENSBTAG00000012335.4;ENSBTAG00000012989.6;ENSBTAG00000049993.1;novel.962;novel.3327	5	ENSBTAG00000012335.4;ENSBTAG00000012989.6;ENSBTAG00000049993.1;novel.962;novel.3327	5	--	0	https://www.genome.jp/dbget-bin/www_bget?ko04120	https:\\www.genome.jp\dbget-bin\www_bget?map04120
ko04070	Environmental Information Processing	Signal transduction	Phosphatidylinositol signaling system	2/487 0.41%	104/11559 0.9%	0.93742	1	ENSBTAG00000031483.3;ENSBTAG00000008338.6	2	ENSBTAG00000031483.3	1	ENSBTAG00000008338.6	1	https://www.genome.jp/dbget-bin/www_bget?ko04070	https:\\www.genome.jp\dbget-bin\www_bget?map04070
ko00270	Metabolism	Amino acid metabolism	Cysteine and methionine metabolism	1/487 0.21%	68/11559 0.59%	0.94691	1	ENSBTAG00000016446.5	1	ENSBTAG00000016446.5	1	--	0	https://www.genome.jp/dbget-bin/www_bget?ko00270	https:\\www.genome.jp\dbget-bin\www_bget?map00270
ko04714	Organismal Systems	Environmental adaptation	Thermogenesis	9/487 1.85%	337/11559 2.92%	0.949818	1	ENSBTAG00000018965.6;ENSBTAG00000034662.2;ENSBTAG00000030182.4;ENSBTAG00000040564.2;ENSBTAG00000002046.5;ENSBTAG00000032150.4;ENSBTAG00000032057.2;ENSBTAG00000025458.4;ENSBTAG00000014600.6	9	ENSBTAG00000018965.6;ENSBTAG00000034662.2;ENSBTAG00000030182.4;ENSBTAG00000040564.2;ENSBTAG00000002046.5;ENSBTAG00000032057.2;ENSBTAG00000025458.4	7	ENSBTAG00000032150.4;ENSBTAG00000014600.6	2	https://www.genome.jp/dbget-bin/www_bget?ko04714	https:\\www.genome.jp\dbget-bin\www_bget?map04714
ko04141	Genetic Information Processing	Folding, sorting and degradation	Protein processing in endoplasmic reticulum	5/487 1.03%	217/11559 1.88%	0.954476	1	ENSBTAG00000019237.6;ENSBTAG00000054222.1;ENSBTAG00000051519.1;ENSBTAG00000039035.3;ENSBTAG00000020048.6	5	ENSBTAG00000054222.1;ENSBTAG00000051519.1;ENSBTAG00000039035.3	3	ENSBTAG00000019237.6;ENSBTAG00000020048.6	2	https://www.genome.jp/dbget-bin/www_bget?ko04141	https:\\www.genome.jp\dbget-bin\www_bget?map04141
ko04218	Cellular Processes	Cell growth and death	Cellular senescence	4/487 0.82%	190/11559 1.64%	0.961883	1	ENSBTAG00000030182.4;ENSBTAG00000031483.3;ENSBTAG00000012208.6;ENSBTAG00000052720.1	4	ENSBTAG00000030182.4;ENSBTAG00000031483.3;ENSBTAG00000012208.6	3	ENSBTAG00000052720.1	1	https://www.genome.jp/dbget-bin/www_bget?ko04218	https:\\www.genome.jp\dbget-bin\www_bget?map04218
ko05218	Human Diseases	Cancer: specific types	Melanoma	1/487 0.21%	77/11559 0.67%	0.964051	1	ENSBTAG00000014541.6	1	--	0	ENSBTAG00000014541.6	1	https://www.genome.jp/dbget-bin/www_bget?ko05218	https:\\www.genome.jp\dbget-bin\www_bget?map05218
ko04920	Organismal Systems	Endocrine system	Adipocytokine signaling pathway	1/487 0.21%	78/11559 0.67%	0.965575	1	ENSBTAG00000020048.6	1	--	0	ENSBTAG00000020048.6	1	https://www.genome.jp/dbget-bin/www_bget?ko04920	https:\\www.genome.jp\dbget-bin\www_bget?map04920
ko03015	Genetic Information Processing	Translation	mRNA surveillance pathway	2/487 0.41%	125/11559 1.08%	0.970674	1	ENSBTAG00000001862.4;ENSBTAG00000020598.6	2	ENSBTAG00000001862.4;ENSBTAG00000020598.6	2	--	0	https://www.genome.jp/dbget-bin/www_bget?ko03015	https:\\www.genome.jp\dbget-bin\www_bget?map03015
ko05034	Human Diseases	Substance dependence	Alcoholism	6/487 1.23%	266/11559 2.3%	0.970818	1	ENSBTAG00000047325.2;ENSBTAG00000008150.5;ENSBTAG00000052382.1;ENSBTAG00000031483.3;ENSBTAG00000026768.5;ENSBTAG00000053097.1	6	ENSBTAG00000047325.2;ENSBTAG00000008150.5;ENSBTAG00000052382.1;ENSBTAG00000031483.3;ENSBTAG00000026768.5;ENSBTAG00000053097.1	6	--	0	https://www.genome.jp/dbget-bin/www_bget?ko05034	https:\\www.genome.jp\dbget-bin\www_bget?map05034
ko05212	Human Diseases	Cancer: specific types	Pancreatic cancer	1/487 0.21%	82/11559 0.71%	0.971056	1	ENSBTAG00000020048.6	1	--	0	ENSBTAG00000020048.6	1	https://www.genome.jp/dbget-bin/www_bget?ko05212	https:\\www.genome.jp\dbget-bin\www_bget?map05212
ko04066	Environmental Information Processing	Signal transduction	HIF-1 signaling pathway	2/487 0.41%	127/11559 1.1%	0.97275	1	ENSBTAG00000015582.6;ENSBTAG00000006894.6	2	ENSBTAG00000015582.6;ENSBTAG00000006894.6	2	--	0	https://www.genome.jp/dbget-bin/www_bget?ko04066	https:\\www.genome.jp\dbget-bin\www_bget?map04066
ko05014	Human Diseases	Neurodegenerative disease	Amyotrophic lateral sclerosis	13/487 2.67%	493/11559 4.27%	0.977244	1	ENSBTAG00000038680.3;ENSBTAG00000027412.4;ENSBTAG00000021013.6;novel.1773;ENSBTAG00000034662.2;ENSBTAG00000030182.4;ENSBTAG00000040564.2;ENSBTAG00000030973.2;ENSBTAG00000018530.4;ENSBTAG00000002046.5;ENSBTAG00000032150.4;ENSBTAG00000006894.6;ENSBTAG00000011195.6	13	ENSBTAG00000038680.3;ENSBTAG00000027412.4;ENSBTAG00000021013.6;novel.1773;ENSBTAG00000034662.2;ENSBTAG00000030182.4;ENSBTAG00000040564.2;ENSBTAG00000030973.2;ENSBTAG00000018530.4;ENSBTAG00000002046.5;ENSBTAG00000006894.6;ENSBTAG00000011195.6	12	ENSBTAG00000032150.4	1	https://www.genome.jp/dbget-bin/www_bget?ko05014	https:\\www.genome.jp\dbget-bin\www_bget?map05014
ko01200	Metabolism	Global and overview maps	Carbon metabolism	2/487 0.41%	132/11559 1.14%	0.977339	1	ENSBTAG00000016446.5;ENSBTAG00000007835.5	2	ENSBTAG00000016446.5;ENSBTAG00000007835.5	2	--	0	https://www.genome.jp/dbget-bin/www_bget?ko01200	https:\\www.genome.jp\dbget-bin\www_bget?map01200
ko03018	Genetic Information Processing	Folding, sorting and degradation	RNA degradation	1/487 0.21%	89/11559 0.77%	0.978635	1	ENSBTAG00000015166.5	1	--	0	ENSBTAG00000015166.5	1	https://www.genome.jp/dbget-bin/www_bget?ko03018	https:\\www.genome.jp\dbget-bin\www_bget?map03018
ko04152	Environmental Information Processing	Signal transduction	AMPK signaling pathway	2/487 0.41%	138/11559 1.19%	0.981865	1	ENSBTAG00000001862.4;ENSBTAG00000020598.6	2	ENSBTAG00000001862.4;ENSBTAG00000020598.6	2	--	0	https://www.genome.jp/dbget-bin/www_bget?ko04152	https:\\www.genome.jp\dbget-bin\www_bget?map04152
ko03320	Organismal Systems	Endocrine system	PPAR signaling pathway	1/487 0.21%	95/11559 0.82%	0.983532	1	ENSBTAG00000012855.6	1	--	0	ENSBTAG00000012855.6	1	https://www.genome.jp/dbget-bin/www_bget?ko03320	https:\\www.genome.jp\dbget-bin\www_bget?map03320
ko04211	Organismal Systems	Aging	Longevity regulating pathway	1/487 0.21%	98/11559 0.85%	0.985543	1	ENSBTAG00000014600.6	1	--	0	ENSBTAG00000014600.6	1	https://www.genome.jp/dbget-bin/www_bget?ko04211	https:\\www.genome.jp\dbget-bin\www_bget?map04211
ko03013	Genetic Information Processing	Translation	Nucleocytoplasmic transport	2/487 0.41%	154/11559 1.33%	0.990061	1	novel.1077;ENSBTAG00000054894.1	2	novel.1077;ENSBTAG00000054894.1	2	--	0	https://www.genome.jp/dbget-bin/www_bget?ko03013	https:\\www.genome.jp\dbget-bin\www_bget?map03013
ko03083	Genetic Information Processing	Chromosome	Polycomb repressive complex	1/487 0.21%	107/11559 0.93%	0.990221	1	ENSBTAG00000039071.3	1	ENSBTAG00000039071.3	1	--	0	https://www.genome.jp/dbget-bin/www_bget?ko03083	https:\\www.genome.jp\dbget-bin\www_bget?map03083
ko04931	Human Diseases	Endocrine and metabolic disease	Insulin resistance	1/487 0.21%	116/11559 1%	0.993387	1	ENSBTAG00000020048.6	1	--	0	ENSBTAG00000020048.6	1	https://www.genome.jp/dbget-bin/www_bget?ko04931	https:\\www.genome.jp\dbget-bin\www_bget?map04931
ko01100	Metabolism	Global and overview maps	Metabolic pathways	57/487 11.7%	1881/11559 16.27%	0.998468	1	ENSBTAG00000009029.5;ENSBTAG00000035998.4;ENSBTAG00000005725.5;ENSBTAG00000018688.5;ENSBTAG00000008747.6;ENSBTAG00000021961.6;ENSBTAG00000001842.6;ENSBTAG00000035572.3;ENSBTAG00000018965.6;ENSBTAG00000019516.6;ENSBTAG00000012317.6;ENSBTAG00000016446.5;ENSBTAG00000034662.2;ENSBTAG00000027477.5;ENSBTAG00000020602.6;ENSBTAG00000015582.6;ENSBTAG00000019979.6;ENSBTAG00000012977.6;ENSBTAG00000016415.6;…	57	ENSBTAG00000009029.5;ENSBTAG00000035998.4;ENSBTAG00000005725.5;ENSBTAG00000008747.6;ENSBTAG00000035572.3;ENSBTAG00000018965.6;ENSBTAG00000019516.6;ENSBTAG00000012317.6;ENSBTAG00000016446.5;ENSBTAG00000034662.2;ENSBTAG00000027477.5;ENSBTAG00000020602.6;ENSBTAG00000015582.6;ENSBTAG00000019979.6;ENSBTAG00000012977.6;ENSBTAG00000016415.6;ENSBTAG00000001770.6;ENSBTAG00000012403.6;ENSBTAG00000007820.5;…	47	ENSBTAG00000018688.5;ENSBTAG00000021961.6;ENSBTAG00000001842.6;ENSBTAG00000000448.4;ENSBTAG00000008419.6;ENSBTAG00000002559.6;ENSBTAG00000032150.4;ENSBTAG00000008338.6;ENSBTAG00000021830.7;ENSBTAG00000014600.6	10	https://www.genome.jp/dbget-bin/www_bget?ko01100	https:\\www.genome.jp\dbget-bin\www_bget?map01100
ko03082	Genetic Information Processing	Chromosome	ATP-dependent chromatin remodeling	1/487 0.21%	150/11559 1.3%	0.998496	1	ENSBTAG00000025458.4	1	ENSBTAG00000025458.4	1	--	0	https://www.genome.jp/dbget-bin/www_bget?ko03082	https:\\www.genome.jp\dbget-bin\www_bget?map03082
ko03040	Genetic Information Processing	Transcription	Spliceosome	1/487 0.21%	193/11559 1.67%	0.99977	1	ENSBTAG00000039035.3	1	ENSBTAG00000039035.3	1	--	0	https://www.genome.jp/dbget-bin/www_bget?ko03040	https:\\www.genome.jp\dbget-bin\www_bget?map03040
ko05203	Human Diseases	Cancer: overview	Viral carcinogenesis	3/487 0.62%	301/11559 2.6%	0.999789	1	ENSBTAG00000052382.1;ENSBTAG00000008099.4;ENSBTAG00000012208.6	3	ENSBTAG00000052382.1;ENSBTAG00000012208.6	2	ENSBTAG00000008099.4	1	https://www.genome.jp/dbget-bin/www_bget?ko05203	https:\\www.genome.jp\dbget-bin\www_bget?map05203
ko04740	Organismal Systems	Sensory system	Olfactory transduction	3/487 0.62%	1087/11559 9.4%	1	1	ENSBTAG00000031483.3;ENSBTAG00000008419.6;ENSBTAG00000040188.3	3	ENSBTAG00000031483.3;ENSBTAG00000040188.3	2	ENSBTAG00000008419.6	1	https://www.genome.jp/dbget-bin/www_bget?ko04740	https:\\www.genome.jp\dbget-bin\www_bget?map04740
