# Supplementary material for: Multi-Omic Analysis of the Differences in Growth and Metabolic Mechanisms Between Chinese Domestic Cattle and Simmental Crossbred Cattle
Source: Int J Mol Sci. 2025 Feb 12;26(4):1547. doi: 10.3390/ijms26041547 (PMC11855754; doi:10.3390/ijms26041547)
Supplement: Supplementary file 1 [file ijms-26-01547-s001.zip › Table_S5_Co-enrichment analysis TN_vs_LB.kegg.enrich.xlsx]

## Sheet: Sheet1
KEGG_map	Description	DiffRatio_meta	BgRatio_meta	P-value_meta	Adjusted P-value_meta	Index_meta	CID_meta	Count_meta	DiffRatio_gene	BgRatio_gene	P-value_gene	Adjusted P-value_gene	Index_gene	KO_gene	Count_gene	Hyperlink
ko05320	Autoimmune thyroid disease	1/243	1/687	0.353712	1	MEDL00630	C01829	1	35/487	174/11559	6.24358e-15	1.79191e-12	ENSBTAG00000053785.1;ENSBTAG00000048135.2;ENSBTAG00000013055.6;ENSBTAG00000048048.2;ENSBTAG00000047700.2;ENSBTAG00000049004.1;ENSBTAG00000053635.1;ENSBTAG00000035945.4;ENSBTAG00000026068.4;ENSBTAG00000006685.4;ENSBTAG00000051147.1;ENSBTAG00000046076.2;ENSBTAG00000012208.6;ENSBTAG00000048268.2;ENSBTAG00000038080.3;ENSBTAG00000053908.1;ENSBTAG00000050190.1;ENSBTAG00000047632.2;ENSBTAG00000020883.5;…	K10785+K06856+K01353+K06856+K06856+K10785+K06856+K10785+K10785+K05443+K10785+K06856+K06751+K06856+K01353+K10784+K10785+K06856+K05429+K10784+K10784+K10784+K10785+K10785+K10784+K10785+K06856+K06752+K01353+K06856+K10784+K10784+K05414+K10784+K10784	35	https:\\www.genome.jp\dbget-bin\www_bget?map05320
ko05310	Asthma	2/243	2/687	0.124779	1	MW0062226;MW0054324	C00696+C05951	2	29/487	143/11559	1.12498e-12	3.22868e-10	ENSBTAG00000053785.1;ENSBTAG00000048135.2;ENSBTAG00000048048.2;ENSBTAG00000047700.2;ENSBTAG00000049004.1;ENSBTAG00000053635.1;ENSBTAG00000035945.4;ENSBTAG00000026068.4;ENSBTAG00000006685.4;ENSBTAG00000051147.1;ENSBTAG00000046076.2;ENSBTAG00000048268.2;ENSBTAG00000053908.1;ENSBTAG00000050190.1;ENSBTAG00000047632.2;ENSBTAG00000050265.1;novel.256;ENSBTAG00000052267.1;ENSBTAG00000050211.1;ENSBTAG0000…	K10785+K06856+K06856+K06856+K10785+K06856+K10785+K10785+K05443+K10785+K06856+K06856+K10784+K10785+K06856+K10784+K10784+K10784+K10785+K10785+K10784+K10785+K06856+K06752+K06856+K10784+K10784+K10784+K10784	29	https:\\www.genome.jp\dbget-bin\www_bget?map05310
ko05143	African trypanosomiasis	3/243	4/687	0.12939	1	MW0062226;MW0114745;MW0193946	C00696+C00328+C00078	3	19/487	67/11559	1.92281e-11	5.51847e-09	ENSBTAG00000048135.2;ENSBTAG00000048048.2;ENSBTAG00000005725.5;ENSBTAG00000047700.2;ENSBTAG00000053635.1;ENSBTAG00000010303.5;ENSBTAG00000006685.4;ENSBTAG00000037644.3;ENSBTAG00000046076.2;ENSBTAG00000020602.6;ENSBTAG00000054844.1;ENSBTAG00000051412.1;ENSBTAG00000048268.2;ENSBTAG00000047632.2;ENSBTAG00000051624.1;ENSBTAG00000008338.6;ENSBTAG00000008817.6;ENSBTAG00000054133.1;ENSBTAG00000007773.6	K06856+K06856+K00463+K06856+K06856+K06490+K05443+K13823+K06856+K00463+K13822+K13822+K06856+K06856+K06856+K05858+K06241+K06856+K06527	19	https:\\www.genome.jp\dbget-bin\www_bget?map05143
ko05152	Tuberculosis	1/243	2/687	0.582645	1	MEDP1194	C01673	1	23/487	231/11559	0.000113942	0.0327013	ENSBTAG00000048135.2;ENSBTAG00000048048.2;ENSBTAG00000047700.2;ENSBTAG00000002096.6;ENSBTAG00000053635.1;ENSBTAG00000035572.3;ENSBTAG00000006685.4;ENSBTAG00000014546.6;ENSBTAG00000030182.4;ENSBTAG00000046076.2;ENSBTAG00000031483.3;ENSBTAG00000048268.2;ENSBTAG00000026428.5;ENSBTAG00000038124.2;ENSBTAG00000047632.2;ENSBTAG00000047302.2;ENSBTAG00000008592.6;ENSBTAG00000051624.1;ENSBTAG00000045923.2;…	K06856+K06856+K06856+K06463+K06856+K02144+K05443+K10074+K04441+K06856+K02183+K06856+K02155+K06472+K06856+K05399+K06498+K06856+K06752+K13241+K06856+K04440+K05414	23	https:\\www.genome.jp\dbget-bin\www_bget?map05152
ko04742	Taste transduction	1/243	13/687	0.996778	1	MEDP1002	C01996	1	24/487	272/11559	0.00050502	0.144941	novel.430;novel.37;novel.3184;ENSBTAG00000009774.5;novel.1352;novel.1832;novel.1390;novel.2228;novel.942;novel.3513;novel.1143;ENSBTAG00000000376.6;novel.484;ENSBTAG00000008338.6;novel.476;novel.2920;ENSBTAG00000014600.6;novel.1140;novel.483;ENSBTAG00000008059.5;novel.2489;novel.41;novel.2847;novel.1451	K08474+K08474+K08474+K08474+K08474+K08474+K08474+K08474+K08474+K08474+K08474+K05217+K08474+K05858+K08474+K08474+K08048+K08474+K08474+K04131+K08474+K08474+K08474+K08474	24	https:\\www.genome.jp\dbget-bin\www_bget?map04742
ko04664	Fc epsilon RI signaling pathway	3/243	4/687	0.12939	1	MW0062226;MW0054328;MW0054324	C00696+C05952+C05951	3	12/487	93/11559	0.000509328	0.146177	ENSBTAG00000048135.2;ENSBTAG00000048048.2;ENSBTAG00000047700.2;ENSBTAG00000053635.1;ENSBTAG00000030182.4;ENSBTAG00000046076.2;ENSBTAG00000048268.2;ENSBTAG00000047632.2;ENSBTAG00000051624.1;ENSBTAG00000054133.1;ENSBTAG00000020048.6;ENSBTAG00000032068.4	K06856+K06856+K06856+K06856+K04441+K06856+K06856+K06856+K06856+K06856+K04440+K16342	12	https:\\www.genome.jp\dbget-bin\www_bget?map04664
ko02010	ABC transporters	2/243	37/687	0.999999	1	MW0170020;MW0010166	C01762+C00009	2	14/487	131/11559	0.00122882	0.352672	novel.596;ENSBTAG00000045580.2;ENSBTAG00000047764.2;ENSBTAG00000003531.6;ENSBTAG00000047383.2;novel.592;novel.1551;novel.597;ENSBTAG00000054768.1;ENSBTAG00000006937.6;ENSBTAG00000049286.1;novel.582;novel.3324;novel.3308	K05673+K05673+K05673+K05647+K05673+K05673+K05647+K05673+K05673+K05652+K05652+K05673+K05673+K05673	14	https:\\www.genome.jp\dbget-bin\www_bget?map02010
ko04970	Salivary secretion	1/243	2/687	0.582645	1	MEDP1002	C01996	1	12/487	116/11559	0.00351707	1	novel.2036;ENSBTAG00000052092.1;ENSBTAG00000053545.1;ENSBTAG00000001242.3;ENSBTAG00000050618.1;ENSBTAG00000031483.3;ENSBTAG00000014576.5;ENSBTAG00000013300.6;ENSBTAG00000008338.6;ENSBTAG00000014600.6;ENSBTAG00000008059.5;ENSBTAG00000024318.5	K13912+K13912+K13912+K04141+K13912+K02183+K12318+K04936+K05858+K08048+K04131+K13912	12	https:\\www.genome.jp\dbget-bin\www_bget?map04970
ko04976	Bile secretion	10/243	32/687	0.751322	1	MW0007147;MEDN0785;MEDP1002;MEDL00630;MW0123288;MW0049216;MW0109294;MW0017091;MEDN1434;MEDN0115	C06999+C02165+C01996+C01829+C07966+C04483+C01844+C00695+C02165+C02528	10	12/487	134/11559	0.0109428	1	novel.596;ENSBTAG00000045580.2;ENSBTAG00000047764.2;ENSBTAG00000054832.1;ENSBTAG00000047383.2;novel.592;novel.597;ENSBTAG00000014600.6;ENSBTAG00000054768.1;novel.582;novel.3324;novel.3308	K05673+K05673+K05673+K05263+K05673+K05673+K05673+K08048+K05673+K05673+K05673+K05673	12	https:\\www.genome.jp\dbget-bin\www_bget?map04976
ko04270	Vascular smooth muscle contraction	1/243	3/687	0.730699	1	MW0013231	C14748	1	13/487	152/11559	0.0119296	1	ENSBTAG00000003749.6;ENSBTAG00000031483.3;ENSBTAG00000054072.1;ENSBTAG00000014576.5;ENSBTAG00000011473.5;ENSBTAG00000013953.6;ENSBTAG00000013300.6;ENSBTAG00000007129.6;ENSBTAG00000008338.6;ENSBTAG00000014600.6;ENSBTAG00000009235.6;ENSBTAG00000015441.6;ENSBTAG00000032068.4	K04941+K02183+K25343+K12318+K12755+K12327+K04936+K12337+K05858+K08048+K04939+K12315+K16342	13	https:\\www.genome.jp\dbget-bin\www_bget?map04270
ko05200	Pathways in cancer	3/243	8/687	0.581843	1	MEDP2797;MW0062186;MW0015784	C00535+C00410+C00280	3	33/487	585/11559	0.0530796	1	ENSBTAG00000047325.2;ENSBTAG00000001842.6;ENSBTAG00000049808.1;ENSBTAG00000021574.6;ENSBTAG00000001060.4;ENSBTAG00000019975.4;ENSBTAG00000014983.6;ENSBTAG00000005077.5;ENSBTAG00000007319.5;ENSBTAG00000008300.6;ENSBTAG00000015582.6;ENSBTAG00000031483.3;ENSBTAG00000045699.2;ENSBTAG00000009455.6;ENSBTAG00000020883.5;ENSBTAG00000009654.6;ENSBTAG00000051519.1;ENSBTAG00000043971.3;ENSBTAG00000017339.6;…	K04549+K00799+K04737+K04491+K04189+K05072+K05065+K10031+K21635+K05717+K00510+K02183+K05691+K05064+K05429+K04289+K04079+K20995+K10053+K00799+K04359+K06051+K05858+K04379+K13241+K00408+K08048+K06241+K06243+K04440+K05414+K05449+K00444	33	https:\\www.genome.jp\dbget-bin\www_bget?map05200
ko01210	2-Oxocarboxylic acid metabolism	4/243	30/687	0.998615	1	MW0049159;MW0194047;MW0193946;MW0009432	C02612+C04411+C00078+C00166	4	3/487	22/11559	0.0631945	1	ENSBTAG00000016446.5;ENSBTAG00000050967.1;ENSBTAG00000007835.5	K14454+K00825+K00814	3	https:\\www.genome.jp\dbget-bin\www_bget?map01210
ko00740	Riboflavin metabolism	1/243	4/687	0.826372	1	MW0122482	C05995	1	2/487	11/11559	0.0757573	1	ENSBTAG00000021830.7;ENSBTAG00000008035.6	K01513+K14394	2	https:\\www.genome.jp\dbget-bin\www_bget?map00740
ko04911	Insulin secretion	1/243	3/687	0.730699	1	MEDP1002	C01996	1	7/487	88/11559	0.0773299	1	ENSBTAG00000003749.6;ENSBTAG00000008323.5;ENSBTAG00000013300.6;ENSBTAG00000008338.6;ENSBTAG00000014600.6;ENSBTAG00000008059.5;ENSBTAG00000009235.6	K04941+K18211+K04936+K05858+K08048+K04131+K04939	7	https:\\www.genome.jp\dbget-bin\www_bget?map04911
ko04024	cAMP signaling pathway	1/243	9/687	0.980891	1	MEDP1002	C01996	1	17/487	278/11559	0.0793883	1	novel.596;ENSBTAG00000045580.2;ENSBTAG00000047764.2;ENSBTAG00000001242.3;ENSBTAG00000031483.3;ENSBTAG00000006566.6;ENSBTAG00000011473.5;ENSBTAG00000047383.2;novel.592;ENSBTAG00000004322.6;novel.597;ENSBTAG00000014600.6;ENSBTAG00000054768.1;ENSBTAG00000020048.6;novel.582;novel.3324;novel.3308	K05673+K05673+K05673+K04141+K02183+K04328+K12755+K05673+K05673+K04379+K05673+K08048+K05673+K04440+K05673+K05673+K05673	17	https:\\www.genome.jp\dbget-bin\www_bget?map04024
ko00730	Thiamine metabolism	1/243	10/687	0.98774	1	MW0141858	C20247	1	3/487	25/11559	0.086139	1	ENSBTAG00000006305.5;ENSBTAG00000008035.6;ENSBTAG00000030674.3	K00939+K14394+K00939	3	https:\\www.genome.jp\dbget-bin\www_bget?map00730
ko05167	Kaposi sarcoma-associated herpesvirus infection	10/243	25/687	0.383141	1	MW0059056;MW0058197;MW0060249;MW0060237;MW0058016;MW0058480;MW0058147;MW0058250;MW0058259;MW0060252	C00350+C00350+C00350+C00350+C00350+C00350+C00350+C00350+C00350+C00350	10	14/487	222/11559	0.0864273	1	ENSBTAG00000047325.2;ENSBTAG00000010303.5;novel.1773;ENSBTAG00000021574.6;ENSBTAG00000030182.4;ENSBTAG00000008099.4;ENSBTAG00000031483.3;ENSBTAG00000012208.6;ENSBTAG00000049993.1;ENSBTAG00000031355.2;ENSBTAG00000040144.3;ENSBTAG00000004322.6;ENSBTAG00000020048.6;ENSBTAG00000046967.2	K04549+K06490+K10435+K04491+K04441+K04180+K02183+K06751+K02927+K04176+K21668+K04379+K04440+K05414	14	https:\\www.genome.jp\dbget-bin\www_bget?map05167
ko01522	Endocrine resistance	2/243	2/687	0.124779	1	MEDP2797;MW0015784	C00535+C00280	2	7/487	99/11559	0.123856	1	ENSBTAG00000030182.4;ENSBTAG00000007319.5;ENSBTAG00000043971.3;ENSBTAG00000031476.4;ENSBTAG00000004322.6;ENSBTAG00000014600.6;ENSBTAG00000020048.6	K04441+K21635+K20995+K06051+K04379+K08048+K04440	7	https:\\www.genome.jp\dbget-bin\www_bget?map01522
ko00350	Tyrosine metabolism	9/243	27/687	0.660821	1	MW0105253;MEDL02295;MEDL00630;MEDN0097;MEDN0648;MW0004064;MW0002327;MEDN1207;MW0120974	C01036+C06199+C01829+C00642+C05585+C05593+C00628+C17935+C04185	9	4/487	48/11559	0.14263	1	ENSBTAG00000019516.6;ENSBTAG00000016446.5;ENSBTAG00000012977.6;ENSBTAG00000026768.5	K00545+K14454+K00545+K00501	4	https:\\www.genome.jp\dbget-bin\www_bget?map00350
ko01232	Nucleotide metabolism	3/243	23/687	0.996539	1	MW0126805;MEDP0176;MW0170020	C00178+C00214+C01762	3	7/487	108/11559	0.170401	1	ENSBTAG00000012317.6;ENSBTAG00000019979.6;ENSBTAG00000017616.6;ENSBTAG00000021830.7;ENSBTAG00000008428.5;ENSBTAG00000006305.5;ENSBTAG00000030674.3	K03783+K13809+K01939+K01513+K00757+K00939+K00939	7	https:\\www.genome.jp\dbget-bin\www_bget?map01232
ko05417	Lipid and atherosclerosis	6/243	14/687	0.369823	1	MW0076931;MW0076080;MW0076265;MW0053713;MW0068361;MW0066842	C00422+C00422+C00422+C00422+C00422+C00422	6	14/487	256/11559	0.192715	1	ENSBTAG00000003289.4;ENSBTAG00000025250.5;ENSBTAG00000010303.5;ENSBTAG00000030182.4;ENSBTAG00000031483.3;ENSBTAG00000047302.2;ENSBTAG00000051519.1;ENSBTAG00000008338.6;ENSBTAG00000004322.6;ENSBTAG00000039035.3;ENSBTAG00000020048.6;ENSBTAG00000046967.2;ENSBTAG00000007773.6;ENSBTAG00000051542.1	K05408+K05408+K06490+K04441+K02183+K05399+K04079+K05858+K04379+K03283+K04440+K05414+K06527+K07418	14	https:\\www.genome.jp\dbget-bin\www_bget?map05417
ko04750	Inflammatory mediator regulation of TRP channels	4/243	7/687	0.204933	1	MEDN0785;MEDL02163;MEDN1434;MW0000168	C02165+C05966+C02165+C06866	4	7/487	114/11559	0.205085	1	ENSBTAG00000030182.4;ENSBTAG00000031483.3;ENSBTAG00000008338.6;ENSBTAG00000014600.6;ENSBTAG00000020048.6;ENSBTAG00000051542.1;ENSBTAG00000032068.4	K04441+K02183+K05858+K08048+K04440+K07418+K16342	7	https:\\www.genome.jp\dbget-bin\www_bget?map04750
ko00330	Arginine and proline metabolism	1/243	9/687	0.980891	1	MW0105179	C02946	1	4/487	58/11559	0.227528	1	ENSBTAG00000035998.4;ENSBTAG00000016446.5;ENSBTAG00000012403.6;ENSBTAG00000006894.6	K00933+K14454+K01476+K13241	4	https:\\www.genome.jp\dbget-bin\www_bget?map00330
ko04918	Thyroid hormone synthesis	1/243	3/687	0.730699	1	MEDL00630	C01829	1	5/487	79/11559	0.239434	1	ENSBTAG00000025101.3;ENSBTAG00000008338.6;ENSBTAG00000014600.6;ENSBTAG00000053191.1;novel.2336	K10064+K05858+K08048+K06233+K00383	5	https:\\www.genome.jp\dbget-bin\www_bget?map04918
ko04925	Aldosterone synthesis and secretion	2/243	7/687	0.77385	1	MW0062186;MEDN0751	C00410+C14777	2	6/487	101/11559	0.252654	1	ENSBTAG00000000507.6;ENSBTAG00000031483.3;ENSBTAG00000008419.6;ENSBTAG00000008338.6;ENSBTAG00000014600.6;ENSBTAG00000016541.6	K04465+K02183+K18283+K05858+K08048+K08794	6	https:\\www.genome.jp\dbget-bin\www_bget?map04925
ko00760	Nicotinate and nicotinamide metabolism	2/243	11/687	0.943732	1	MW0114359;MW0113150	C05841+C19567	2	3/487	42/11559	0.259714	1	ENSBTAG00000012317.6;ENSBTAG00000021830.7;ENSBTAG00000000795.5	K03783+K01513+K06210	3	https:\\www.genome.jp\dbget-bin\www_bget?map00760
ko04917	Prolactin signaling pathway	2/243	6/687	0.688875	1	MW0062186;MW0015784	C00410+C00280	2	5/487	84/11559	0.279658	1	ENSBTAG00000030182.4;ENSBTAG00000012007.3;ENSBTAG00000026768.5;ENSBTAG00000004322.6;ENSBTAG00000020048.6	K04441+K04695+K00501+K04379+K04440	5	https:\\www.genome.jp\dbget-bin\www_bget?map04917
ko04216	Ferroptosis	1/243	8/687	0.97024	1	MW0015586	C16527	1	4/487	66/11559	0.302502	1	novel.1773;ENSBTAG00000032764.4;ENSBTAG00000007111.5;ENSBTAG00000015582.6	K10435+K00522+K10142+K00510	4	https:\\www.genome.jp\dbget-bin\www_bget?map04216
ko04971	Gastric acid secretion	1/243	2/687	0.582645	1	MEDP1002	C01996	1	5/487	87/11559	0.304407	1	ENSBTAG00000031483.3;ENSBTAG00000008338.6;ENSBTAG00000014600.6;ENSBTAG00000008059.5;ENSBTAG00000019961.5	K02183+K05858+K08048+K04131+K01543	5	https:\\www.genome.jp\dbget-bin\www_bget?map04971
ko00240	Pyrimidine metabolism	4/243	18/687	0.928947	1	MW0126805;MW0168643;MEDP0176;MW0143655	C00178+C02376+C00214+C05281	4	4/487	67/11559	0.312103	1	ENSBTAG00000019979.6;ENSBTAG00000001325.5;ENSBTAG00000021830.7;ENSBTAG00000008428.5	K13809+K01431+K01513+K00757	4	https:\\www.genome.jp\dbget-bin\www_bget?map00240
ko00770	Pantothenate and CoA biosynthesis	2/243	8/687	0.837853	1	MW0109041;MW0011067	C00864+C00522	2	2/487	27/11559	0.315779	1	ENSBTAG00000001325.5;ENSBTAG00000021830.7	K01431+K01513	2	https:\\www.genome.jp\dbget-bin\www_bget?map00770
ko00980	Metabolism of xenobiotics by cytochrome P450	4/243	12/687	0.665065	1	MW0113150;MW0144421;MW0109836;MW0001372	C19567+C19595+C14872+C14785	4	4/487	68/11559	0.321731	1	ENSBTAG00000018688.5;ENSBTAG00000001842.6;ENSBTAG00000026758.5;ENSBTAG00000038540.3	K00084+K00799+K15303+K00799	4	https:\\www.genome.jp\dbget-bin\www_bget?map00980
ko00480	Glutathione metabolism	1/243	7/687	0.953692	1	Hmfn000531	C00072	1	4/487	70/11559	0.341044	1	ENSBTAG00000001842.6;ENSBTAG00000038540.3;ENSBTAG00000016881.6;novel.2336	K00799+K00799+K11140+K00383	4	https:\\www.genome.jp\dbget-bin\www_bget?map00480
ko04972	Pancreatic secretion	1/243	2/687	0.582645	1	MEDP1002	C01996	1	6/487	114/11559	0.348529	1	ENSBTAG00000002232.6;ENSBTAG00000054832.1;ENSBTAG00000013300.6;ENSBTAG00000008338.6;ENSBTAG00000014600.6;ENSBTAG00000008059.5	K04964+K05263+K04936+K05858+K08048+K04131	6	https:\\www.genome.jp\dbget-bin\www_bget?map04972
ko00230	Purine metabolism	2/243	25/687	0.99978	1	MW0170020;MW0122769	C01762+C02348	2	8/487	158/11559	0.348766	1	ENSBTAG00000012317.6;ENSBTAG00000014576.5;ENSBTAG00000008419.6;ENSBTAG00000017616.6;ENSBTAG00000021830.7;ENSBTAG00000014600.6;ENSBTAG00000006305.5;ENSBTAG00000030674.3	K03783+K12318+K18283+K01939+K01513+K08048+K00939+K00939	8	https:\\www.genome.jp\dbget-bin\www_bget?map00230
ko00400	Phenylalanine, tyrosine and tryptophan biosynthesis	5/243	15/687	0.661331	1	MW0107537;MEDN0124;MW0193946;MW0009432;MW0004047	C00463+C00230+C00078+C00166+C00587	5	1/487	10/11559	0.349895	1	ENSBTAG00000016446.5	K14454	1	https:\\www.genome.jp\dbget-bin\www_bget?map00400
ko05012	Parkinson disease	1/243	6/687	0.928	1	MW0010166	C00009	1	17/487	370/11559	0.391648	1	ENSBTAG00000012335.4;ENSBTAG00000027412.4;ENSBTAG00000021013.6;ENSBTAG00000012989.6;ENSBTAG00000034662.2;ENSBTAG00000016711.4;ENSBTAG00000031483.3;ENSBTAG00000049993.1;ENSBTAG00000026768.5;ENSBTAG00000040564.2;ENSBTAG00000030973.2;ENSBTAG00000052720.1;ENSBTAG00000005078.6;ENSBTAG00000018530.4;ENSBTAG00000002046.5;ENSBTAG00000032150.4;ENSBTAG00000020048.6	K10698+K04565+K07375+K04553+K00415+K09565+K02183+K02927+K00501+K02272+K07374+K05863+K05611+K07374+K02273+K02128+K04440	17	https:\\www.genome.jp\dbget-bin\www_bget?map05012
ko00380	Tryptophan metabolism	9/243	25/687	0.550251	1	MW0014794;MW0114745;MW0107537;MW0115000;MW0193946;MW0014806;MEDN0207;MW0118210;MW0105312	C05635+C00328+C00463+C02700+C00078+C05660+C05643+C02161+C05832	9	3/487	54/11559	0.399054	1	ENSBTAG00000005725.5;ENSBTAG00000020602.6;ENSBTAG00000050967.1	K00463+K00463+K00825	3	https:\\www.genome.jp\dbget-bin\www_bget?map00380
ko04977	Vitamin digestion and absorption	14/243	30/687	0.130378	1	MW0109041;MEDP1448;MW0053741;MEDN1561;MW0054970;MW0076931;MW0076080;MW0076265;MW0053713;MW0068361;MW0066842;Hmfn000531;MW0055015;MW0055011	C00864+C01885+C01885+C01885+C01885+C00422+C00422+C00422+C00422+C00422+C00422+C00072+C01885+C01885	14	2/487	33/11559	0.407901	1	ENSBTAG00000047605.2;ENSBTAG00000031548.4	K14611+K14611	2	https:\\www.genome.jp\dbget-bin\www_bget?map04977
ko04726	Serotonergic synapse	9/243	13/687	0.0128184	1	MEDN0785;MEDL02163;MW0014794;MW0062226;MW0014628;MW0062219;MEDN1430;MW0193946;MEDN1434	C02165+C05966+C05635+C00696+C14772+C05954+C05953+C00078+C02165	9	6/487	125/11559	0.431887	1	ENSBTAG00000047325.2;ENSBTAG00000016785.4;ENSBTAG00000002232.6;ENSBTAG00000008338.6;ENSBTAG00000051542.1;ENSBTAG00000032068.4	K04549+K04161+K04964+K05858+K07418+K16342	6	https:\\www.genome.jp\dbget-bin\www_bget?map04726
ko01240	Biosynthesis of cofactors	13/243	75/687	0.99992	1	MW0109041;MW0168069;MW0114745;MW0049210;MW0115000;MW0148264;MW0193946;MW0107870;Hmfn000531;MEDN0622;MW0011067;MW0143248;MW0141858	C00864+C01825+C00328+C14151+C02700+C21084+C00078+C00800+C00072+C00931+C00522+C11355+C20247	13	8/487	171/11559	0.43255	1	ENSBTAG00000005725.5;ENSBTAG00000021961.6;ENSBTAG00000020602.6;ENSBTAG00000019979.6;ENSBTAG00000017616.6;ENSBTAG00000000795.5;ENSBTAG00000006305.5;ENSBTAG00000030674.3	K00463+K00072+K00463+K13809+K01939+K06210+K00939+K00939	8	https:\\www.genome.jp\dbget-bin\www_bget?map01240
ko00590	Arachidonic acid metabolism	61/243	101/687	2.39515e-08	2.75442e-06	MW0012435;MW0013214;MEDP1348;MEDN0785;MEDL02163;MEDP1333;MW0012825;MW0012806;MW0011902;MW0062226;MEDP1339;MW0057740;MW0014628;MW0012998;MW0054535;MW0054553;MW0062219;MEDN1430;MEDP1332;MW0052530;MW0153254;MW0056903;MW0056804;MW0056794;MW0056864;MW0056801;MW0056870;MW0012982;MW0056953;MW0141815;MEDP1166;MEDL01932;MW0056852;MW0056958;MW0057099;MW0057413;MW0056899;MW0056863;MW0056837;MEDP1343;MW00569…	C14717+C05950+C00157+C02165+C05966+C00157+C00157+C00157+C00157+C00696+C00157+C00157+C14772+C00157+C00157+C00157+C05954+C05953+C00157+C00157+C00157+C00157+C00157+C00157+C00157+C00157+C00157+C00157+C00157+C00157+C00157+C00157+C00157+C00157+C00157+C00157+C00157+C00157+C00157+C00157+C00157+C00157+C00157+C00157+C00157+C00157+C00157+C00157+C00157+C14748+C14749+C04853+C05952+C05951+C02165+C14777+C05962+…	61	5/487	103/11559	0.438855	1	ENSBTAG00000018688.5;ENSBTAG00000011027.4;ENSBTAG00000016415.6;ENSBTAG00000051542.1;ENSBTAG00000032068.4	K00084+K13948+K01254+K07418+K16342	5	https:\\www.genome.jp\dbget-bin\www_bget?map00590
ko04978	Mineral absorption	3/243	14/687	0.922459	1	MEDP1194;MW0010166;MW0193946	C01673+C00009+C00078	3	4/487	82/11559	0.456026	1	ENSBTAG00000003506.5;ENSBTAG00000032764.4;ENSBTAG00000015582.6;ENSBTAG00000010353.6	K14738+K00522+K00510+K17686	4	https:\\www.genome.jp\dbget-bin\www_bget?map04978
ko00983	Drug metabolism - other enzymes	1/243	4/687	0.826372	1	MW0107580	C16623	1	4/487	84/11559	0.474654	1	ENSBTAG00000001842.6;ENSBTAG00000038540.3;ENSBTAG00000001325.5;ENSBTAG00000008428.5	K00799+K00799+K01431+K00757	4	https:\\www.genome.jp\dbget-bin\www_bget?map00983
ko01230	Biosynthesis of amino acids	5/243	40/687	0.999813	1	MW0049159;MW0194047;MW0193946;MW0009432;MW0193990	C02612+C04411+C00078+C00166+C01118	5	4/487	85/11559	0.483878	1	ENSBTAG00000009029.5;ENSBTAG00000016446.5;ENSBTAG00000012403.6;ENSBTAG00000007835.5	K01620+K14454+K01476+K00814	4	https:\\www.genome.jp\dbget-bin\www_bget?map01230
ko05208	Chemical carcinogenesis - reactive oxygen species	1/243	2/687	0.582645	1	MW0013517	C05301	1	14/487	322/11559	0.491119	1	ENSBTAG00000001842.6;ENSBTAG00000027412.4;ENSBTAG00000034662.2;ENSBTAG00000030182.4;ENSBTAG00000016711.4;ENSBTAG00000015582.6;ENSBTAG00000040564.2;ENSBTAG00000052720.1;ENSBTAG00000002046.5;ENSBTAG00000032150.4;ENSBTAG00000038540.3;ENSBTAG00000004322.6;ENSBTAG00000020048.6;ENSBTAG00000008035.6	K00799+K04565+K00415+K04441+K09565+K00510+K02272+K05863+K02273+K02128+K00799+K04379+K04440+K14394	14	https:\\www.genome.jp\dbget-bin\www_bget?map05208
ko04928	Parathyroid hormone synthesis, secretion and action	2/243	4/687	0.443681	1	MEDP1194;MW0010166	C01673+C00009	2	5/487	110/11559	0.496307	1	ENSBTAG00000003396.5;ENSBTAG00000008338.6;ENSBTAG00000004322.6;ENSBTAG00000014600.6;ENSBTAG00000014824.6	K09036+K05858+K04379+K08048+K07763	5	https:\\www.genome.jp\dbget-bin\www_bget?map04928
ko04929	GnRH secretion	1/243	2/687	0.582645	1	MEDP2797	C00535	1	3/487	64/11559	0.509632	1	ENSBTAG00000002232.6;ENSBTAG00000008338.6;ENSBTAG00000017055.5	K04964+K05858+K04956	3	https:\\www.genome.jp\dbget-bin\www_bget?map04929
ko05224	Breast cancer	1/243	1/687	0.353712	1	MW0062186	C00410	1	7/487	160/11559	0.514265	1	ENSBTAG00000021574.6;ENSBTAG00000007319.5;ENSBTAG00000043971.3;ENSBTAG00000031476.4;ENSBTAG00000004322.6;ENSBTAG00000051083.1;ENSBTAG00000020221.5	K04491+K21635+K20995+K06051+K04379+K00408+K00444	7	https:\\www.genome.jp\dbget-bin\www_bget?map05224
ko04730	Long-term depression	5/243	11/687	0.340532	1	MW0012936;MEDP1122;MW0050304;MW0049512;MW0013709	C00641+C00641+C00641+C00641+C00641	5	3/487	65/11559	0.520117	1	ENSBTAG00000014576.5;ENSBTAG00000008338.6;ENSBTAG00000032068.4	K12318+K05858+K16342	3	https:\\www.genome.jp\dbget-bin\www_bget?map04730
ko04979	Cholesterol metabolism	6/243	17/687	0.594553	1	MW0076931;MW0076080;MW0076265;MW0053713;MW0068361;MW0066842	C00422+C00422+C00422+C00422+C00422+C00422	6	3/487	65/11559	0.520117	1	ENSBTAG00000012855.6;ENSBTAG00000008849.6;ENSBTAG00000053191.1	K01059+K12388+K06233	3	https:\\www.genome.jp\dbget-bin\www_bget?map04979
ko04725	Cholinergic synapse	1/243	3/687	0.730699	1	MEDP1002	C01996	1	5/487	115/11559	0.53596	1	ENSBTAG00000047325.2;ENSBTAG00000008338.6;ENSBTAG00000004322.6;ENSBTAG00000014600.6;ENSBTAG00000008059.5	K04549+K05858+K04379+K08048+K04131	5	https:\\www.genome.jp\dbget-bin\www_bget?map04725
ko04721	Synaptic vesicle cycle	1/243	6/687	0.928	1	MEDP1002	C01996	1	4/487	93/11559	0.555063	1	ENSBTAG00000011397.6;ENSBTAG00000035572.3;ENSBTAG00000008323.5;ENSBTAG00000026428.5	K15293+K02144+K18211+K02155	4	https:\\www.genome.jp\dbget-bin\www_bget?map04721
ko04913	Ovarian steroidogenesis	6/243	9/687	0.0551422	1	MEDL02163;MEDP2797;MW0062186;MW0015784;MEDN0751;MW0013517	C05966+C00535+C00410+C00280+C14777+C05301	6	3/487	69/11559	0.560798	1	ENSBTAG00000014600.6;ENSBTAG00000051542.1;ENSBTAG00000032068.4	K08048+K07418+K16342	3	https:\\www.genome.jp\dbget-bin\www_bget?map04913
ko05022	Pathways of neurodegeneration - multiple diseases	2/243	5/687	0.579276	1	MEDP1002;MW0010166	C01996+C00009	2	24/487	587/11559	0.59184	1	ENSBTAG00000000283.6;ENSBTAG00000012335.4;ENSBTAG00000027412.4;ENSBTAG00000021013.6;novel.1773;ENSBTAG00000012989.6;ENSBTAG00000034662.2;ENSBTAG00000030182.4;ENSBTAG00000016711.4;ENSBTAG00000031483.3;ENSBTAG00000049993.1;ENSBTAG00000040564.2;ENSBTAG00000030973.2;ENSBTAG00000052720.1;ENSBTAG00000005078.6;ENSBTAG00000018530.4;ENSBTAG00000002046.5;ENSBTAG00000032150.4;ENSBTAG00000008338.6;ENSBTAG000…	K05453+K10698+K04565+K07375+K10435+K04553+K00415+K04441+K09565+K02183+K02927+K02272+K07374+K05863+K05611+K07374+K02273+K02128+K05858+K13241+K00408+K04131+K04440+K00444	24	https:\\www.genome.jp\dbget-bin\www_bget?map05022
ko04927	Cortisol synthesis and secretion	2/243	6/687	0.688875	1	MW0062186;MW0049035	C00410+C05488	2	3/487	74/11559	0.608604	1	ENSBTAG00000000507.6;ENSBTAG00000008338.6;ENSBTAG00000014600.6	K04465+K05858+K08048	3	https:\\www.genome.jp\dbget-bin\www_bget?map04927
ko00190	Oxidative phosphorylation	1/243	3/687	0.730699	1	MW0010166	C00009	1	9/487	225/11559	0.611396	1	ENSBTAG00000035572.3;ENSBTAG00000034662.2;ENSBTAG00000026428.5;ENSBTAG00000040564.2;ENSBTAG00000002046.5;ENSBTAG00000032150.4;ENSBTAG00000032057.2;ENSBTAG00000019961.5;ENSBTAG00000014486.6	K02144+K00415+K02155+K02272+K02273+K02128+K02140+K01543+K01544	9	https:\\www.genome.jp\dbget-bin\www_bget?map00190
ko04914	Progesterone-mediated oocyte maturation	1/243	1/687	0.353712	1	MW0062186	C00410	1	4/487	101/11559	0.620676	1	ENSBTAG00000030182.4;ENSBTAG00000051519.1;ENSBTAG00000014600.6;ENSBTAG00000020048.6	K04441+K04079+K08048+K04440	4	https:\\www.genome.jp\dbget-bin\www_bget?map04914
ko05231	Choline metabolism in cancer	43/243	88/687	0.00373433	0.429448	MEDP1348;MEDP1333;MW0012825;MW0012806;MW0011902;MEDP1339;MW0057740;MW0012998;MW0054535;MW0054553;MEDP1332;MW0052530;MW0153254;MW0056903;MW0056804;MW0056794;MW0056864;MW0056801;MW0056870;MW0012982;MW0056953;MW0141815;MEDP1166;MEDL01932;MW0056852;MW0056958;MW0057099;MW0057413;MW0056899;MW0056863;MW0056837;MEDP1343;MW0056904;MEDP1334;MW0056906;MW0057097;MW0013615;MW0054526;MEDP1331;MW0057424;MW00568…	C00157+C00157+C00157+C00157+C00157+C00157+C00157+C00157+C00157+C00157+C00157+C00157+C00157+C00157+C00157+C00157+C00157+C00157+C00157+C00157+C00157+C00157+C00157+C00157+C00157+C00157+C00157+C00157+C00157+C00157+C00157+C00157+C00157+C00157+C00157+C00157+C00157+C00157+C00157+C00157+C00157+C00157+C00157	43	4/487	103/11559	0.636098	1	ENSBTAG00000014541.6;ENSBTAG00000004322.6;ENSBTAG00000020048.6;ENSBTAG00000032068.4	K04359+K04379+K04440+K16342	4	https:\\www.genome.jp\dbget-bin\www_bget?map05231
ko00360	Phenylalanine metabolism	6/243	17/687	0.594553	1	MEDN0097;MW0193947;MW0004064;MW0133248;MEDN0061;MW0009432	C00642+C02505+C05593+C05629+C05598+C00166	6	1/487	24/11559	0.644465	1	ENSBTAG00000016446.5	K14454	1	https:\\www.genome.jp\dbget-bin\www_bget?map00360
ko00591	Linoleic acid metabolism	44/243	85/687	0.000693174	0.079715	MEDP1348;MEDP1333;MW0012825;MW0012806;MW0052998;MW0011902;MEDP1339;MW0057740;MW0012998;MW0054535;MW0054553;MEDP1332;MW0052530;MW0153254;MW0056903;MW0056804;MW0056794;MW0056864;MW0056801;MW0056870;MW0012982;MW0056953;MW0141815;MEDP1166;MEDL01932;MW0056852;MW0056958;MW0057099;MW0057413;MW0056899;MW0056863;MW0056837;MEDP1343;MW0056904;MEDP1334;MW0056906;MW0057097;MW0013615;MW0054526;MEDP1331;MW00574…	C00157+C00157+C00157+C00157+C06426+C00157+C00157+C00157+C00157+C00157+C00157+C00157+C00157+C00157+C00157+C00157+C00157+C00157+C00157+C00157+C00157+C00157+C00157+C00157+C00157+C00157+C00157+C00157+C00157+C00157+C00157+C00157+C00157+C00157+C00157+C00157+C00157+C00157+C00157+C00157+C00157+C00157+C00157+C00157	44	2/487	52/11559	0.650113	1	ENSBTAG00000051542.1;ENSBTAG00000032068.4	K07418+K16342	2	https:\\www.genome.jp\dbget-bin\www_bget?map00591
ko00790	Folate biosynthesis	1/243	6/687	0.928	1	MW0143248	C11355	1	2/487	52/11559	0.650113	1	ENSBTAG00000021961.6;ENSBTAG00000026768.5	K00072+K00501	2	https:\\www.genome.jp\dbget-bin\www_bget?map00790
ko04961	Endocrine and other factor-regulated calcium reabsorption	1/243	2/687	0.582645	1	MEDP1194	C01673	1	2/487	52/11559	0.650113	1	ENSBTAG00000018539.5;ENSBTAG00000008338.6	K01325+K05858	2	https:\\www.genome.jp\dbget-bin\www_bget?map04961
ko04810	Regulation of actin cytoskeleton	1/243	1/687	0.353712	1	MEDP1002	C01996	1	10/487	258/11559	0.652036	1	ENSBTAG00000052631.1;ENSBTAG00000019524.6;ENSBTAG00000019076.6;ENSBTAG00000001060.4;ENSBTAG00000005077.5;ENSBTAG00000008300.6;ENSBTAG00000009654.6;ENSBTAG00000011473.5;ENSBTAG00000014541.6;ENSBTAG00000008059.5	K17260+K06594+K05735+K04189+K10031+K05717+K04289+K12755+K04359+K04131	10	https:\\www.genome.jp\dbget-bin\www_bget?map04810
ko05207	Chemical carcinogenesis - receptor activation	5/243	7/687	0.0571767	1	MW0062186;MW0016201;MW0168855;MEDN1654;MW0009387	C00410+C14240+C13624+C07020+C07434	5	8/487	208/11559	0.654323	1	ENSBTAG00000001842.6;ENSBTAG00000001242.3;ENSBTAG00000020352.5;ENSBTAG00000051519.1;ENSBTAG00000038540.3;ENSBTAG00000031476.4;ENSBTAG00000004322.6;ENSBTAG00000014600.6	K00799+K04141+K25041+K04079+K00799+K06051+K04379+K08048	8	https:\\www.genome.jp\dbget-bin\www_bget?map05207
ko00053	Ascorbate and aldarate metabolism	6/243	10/687	0.0977663	1	MW0168069;MW0114526;Zmpn000199;MW0107870;Hmfn000531;MW0114174	C01825+C00818+C00879+C00800+C00072+C00878	6	1/487	28/11559	0.700817	1	ENSBTAG00000002559.6	K00469	1	https:\\www.genome.jp\dbget-bin\www_bget?map00053
ko04923	Regulation of lipolysis in adipocytes	12/243	21/687	0.0318926	1	MEDP1448;MW0053741;MEDN1561;MW0054970;MW0076931;MW0076080;MW0076265;MW0053713;MW0068361;MW0066842;MW0055015;MW0055011	C01885+C01885+C01885+C01885+C00422+C00422+C00422+C00422+C00422+C00422+C01885+C01885	12	2/487	60/11559	0.725786	1	ENSBTAG00000001242.3;ENSBTAG00000014600.6	K04141+K08048	2	https:\\www.genome.jp\dbget-bin\www_bget?map04923
ko00982	Drug metabolism - cytochrome P450	2/243	8/687	0.837853	1	MW0105052;MEDL01915	C16572+C16658	2	2/487	62/11559	0.742399	1	ENSBTAG00000001842.6;ENSBTAG00000038540.3	K00799+K00799	2	https:\\www.genome.jp\dbget-bin\www_bget?map00982
ko04934	Cushing syndrome	2/243	6/687	0.688875	1	MW0062186;MW0049035	C00410+C05488	2	6/487	173/11559	0.742421	1	ENSBTAG00000000507.6;ENSBTAG00000021574.6;ENSBTAG00000008338.6;ENSBTAG00000051083.1;ENSBTAG00000014600.6;ENSBTAG00000020221.5	K04465+K04491+K05858+K00408+K08048+K00444	6	https:\\www.genome.jp\dbget-bin\www_bget?map04934
ko00040	Pentose and glucuronate interconversions	3/243	5/687	0.240289	1	MW0107870;MW0114380;MW0140423	C00800+C06441+C04349	3	1/487	34/11559	0.769076	1	ENSBTAG00000008747.6	K03331	1	https:\\www.genome.jp\dbget-bin\www_bget?map00040
ko05204	Chemical carcinogenesis - DNA adducts	1/243	4/687	0.826372	1	MW0113150	C19567	1	2/487	67/11559	0.780201	1	ENSBTAG00000001842.6;ENSBTAG00000038540.3	K00799+K00799	2	https:\\www.genome.jp\dbget-bin\www_bget?map05204
ko00410	beta-Alanine metabolism	2/243	5/687	0.579276	1	MW0109041;MW0106027	C00864+C05340	2	1/487	39/11559	0.81392	1	ENSBTAG00000001325.5	K01431	1	https:\\www.genome.jp\dbget-bin\www_bget?map00410
ko00592	alpha-Linolenic acid metabolism	45/243	84/687	0.000206171	0.0237096	MEDP1348;MEDP1333;MW0012825;MW0012806;MW0011902;MEDP1339;MW0057740;MW0012998;MW0054535;MW0054553;MEDP1332;MW0052530;MW0153254;MW0056903;MW0056804;MW0056794;MW0056864;MW0056801;MW0056870;MW0012982;MW0056953;MW0141815;MEDP1166;MEDL01932;MW0056852;MW0056958;MW0057099;MW0057413;MW0056899;MW0056863;MW0056837;MEDP1343;MW0056904;MEDP1334;MW0056906;MW0057097;MW0013615;MW0054526;MEDP1331;MW0057424;MW00568…	C00157+C00157+C00157+C00157+C00157+C00157+C00157+C00157+C00157+C00157+C00157+C00157+C00157+C00157+C00157+C00157+C00157+C00157+C00157+C00157+C00157+C00157+C00157+C00157+C00157+C00157+C00157+C00157+C00157+C00157+C00157+C00157+C00157+C00157+C00157+C00157+C00157+C00157+C00157+C00157+C00157+C16308+C08491+C00157+C00157	45	1/487	39/11559	0.81392	1	ENSBTAG00000032068.4	K16342	1	https:\\www.genome.jp\dbget-bin\www_bget?map00592
ko00561	Glycerolipid metabolism	18/243	33/687	0.0164026	1	MW0012936;MEDP1122;MEDP1448;MW0053741;MEDN1561;MW0054970;MW0076931;MW0076080;MW0076265;MW0053713;MW0068361;MW0050304;MW0049512;MW0066842;MW0055015;MW0055011;MW0052981;MW0013709	C00641+C00641+C01885+C01885+C01885+C01885+C00422+C00422+C00422+C00422+C00422+C00641+C00641+C00422+C01885+C01885+C05401+C00641	18	2/487	73/11559	0.819075	1	ENSBTAG00000012855.6;ENSBTAG00000011558.6	K01059+K00629	2	https:\\www.genome.jp\dbget-bin\www_bget?map00561
ko04140	Autophagy - animal	10/243	24/687	0.324805	1	MW0059056;MW0058197;MW0060249;MW0060237;MW0058016;MW0058480;MW0058147;MW0058250;MW0058259;MW0060252	C00350+C00350+C00350+C00350+C00350+C00350+C00350+C00350+C00350+C00350	10	5/487	164/11559	0.82645	1	novel.1773;ENSBTAG00000012774.5;novel.1407;ENSBTAG00000020048.6;ENSBTAG00000038064.3	K10435+K07898+K16185+K04440+K16185	5	https:\\www.genome.jp\dbget-bin\www_bget?map04140
ko00860	Porphyrin metabolism	4/243	21/687	0.97122	1	MEDL00830;MEDN0622;MEDP1045;MW0143132	C05794+C00931+C00500+C18152	4	1/487	42/11559	0.836538	1	ENSBTAG00000015582.6	K00510	1	https:\\www.genome.jp\dbget-bin\www_bget?map00860
ko04919	Thyroid hormone signaling pathway	1/243	2/687	0.582645	1	MEDL00630	C01829	1	4/487	138/11559	0.838936	1	ENSBTAG00000043971.3;ENSBTAG00000008338.6;ENSBTAG00000051083.1;ENSBTAG00000002585.6	K20995+K05858+K00408+K08231	4	https:\\www.genome.jp\dbget-bin\www_bget?map04919
ko05215	Prostate cancer	3/243	3/687	0.0439003	1	MEDP2797;MW0062186;MW0015784	C00535+C00410+C00280	3	3/487	108/11559	0.839236	1	ENSBTAG00000021574.6;ENSBTAG00000051519.1;ENSBTAG00000014541.6	K04491+K04079+K04359	3	https:\\www.genome.jp\dbget-bin\www_bget?map05215
ko00562	Inositol phosphate metabolism	5/243	11/687	0.340532	1	MW0012936;MEDP1122;MW0050304;MW0049512;MW0013709	C00641+C00641+C00641+C00641+C00641	5	2/487	77/11559	0.841455	1	ENSBTAG00000002559.6;ENSBTAG00000008338.6	K00469+K05858	2	https:\\www.genome.jp\dbget-bin\www_bget?map00562
ko04114	Oocyte meiosis	1/243	2/687	0.582645	1	MW0062186	C00410	1	4/487	143/11559	0.858317	1	ENSBTAG00000030182.4;ENSBTAG00000031483.3;ENSBTAG00000002705.6;ENSBTAG00000014600.6	K04441+K02183+K13054+K08048	4	https:\\www.genome.jp\dbget-bin\www_bget?map04114
ko00564	Glycerophospholipid metabolism	65/243	134/687	0.000340394	0.0391453	MW0012936;MEDP1348;MEDP1333;MW0054600;MW0012825;MEDP1002;MW0012806;MW0011902;MEDP1339;MW0057740;MEDP1122;MW0012998;MW0054535;MW0054553;MW0059056;MEDP1332;MW0052530;MW0153254;MW0058197;MW0060249;MW0060237;MW0056903;MW0056804;MW0056794;MW0056864;MW0056801;MW0056870;MW0012982;MW0056953;MW0141815;MEDP1166;MEDL01932;MW0056852;MW0056958;MW0058016;MW0057099;MW0057413;MW0056899;MW0056863;MW0056837;MEDP13…	C00641+C00157+C00157+C04438+C00157+C01996+C00157+C00157+C00157+C00157+C00641+C00157+C00157+C00157+C00350+C00157+C00157+C00157+C00350+C00350+C00350+C00157+C00157+C00157+C00157+C00157+C00157+C00157+C00157+C00157+C00157+C00157+C00157+C00157+C00350+C00157+C00157+C00157+C00157+C00157+C00157+C00157+C00157+C00157+C00157+C00157+C00350+C00157+C00350+C00157+C00350+C00157+C00350+C00157+C00641+C00641+C04438+…	65	3/487	115/11559	0.868568	1	ENSBTAG00000012126.6;ENSBTAG00000011558.6;ENSBTAG00000032068.4	K14676+K00629+K16342	3	https:\\www.genome.jp\dbget-bin\www_bget?map00564
ko00140	Steroid hormone biosynthesis	17/243	26/687	0.00145345	0.167147	MW0015782;MEDP2797;MW0062186;MW0012582;MW0012074;MW0013551;MW0013519;MW0049035;MW0052767;MW0015784;MW0012748;MW0013517;MW0015787;MW0063777;MW0142457;MW0062166;MW0013552	C00674+C00535+C00410+C05300+C05475+C05302+C05298+C05488+C03772+C00280+C05295+C05301+C11135+C11134+C08358+C18044+C11131	17	2/487	87/11559	0.886831	1	ENSBTAG00000019516.6;ENSBTAG00000012977.6	K00545+K00545	2	https:\\www.genome.jp\dbget-bin\www_bget?map00140
ko04723	Retrograde endocannabinoid signaling	53/243	108/687	0.0010077	0.115885	MEDP1348;MEDP1333;MW0012825;MW0012806;MW0011902;MEDP1339;MW0057740;MW0012998;MW0054535;MW0054553;MW0059056;MEDP1332;MW0052530;MW0153254;MW0058197;MW0060249;MW0060237;MW0056903;MW0056804;MW0056794;MW0056864;MW0056801;MW0056870;MW0012982;MW0056953;MW0141815;MEDP1166;MEDL01932;MW0056852;MW0056958;MW0058016;MW0057099;MW0057413;MW0056899;MW0056863;MW0056837;MEDP1343;MW0056904;MEDP1334;MW0056906;MW0057…	C00157+C00157+C00157+C00157+C00157+C00157+C00157+C00157+C00157+C00157+C00350+C00157+C00157+C00157+C00350+C00350+C00350+C00157+C00157+C00157+C00157+C00157+C00157+C00157+C00157+C00157+C00157+C00157+C00157+C00157+C00350+C00157+C00157+C00157+C00157+C00157+C00157+C00157+C00157+C00157+C00157+C00157+C00350+C00157+C00350+C00157+C00350+C00157+C00350+C00157+C00350+C00157+C00157	53	5/487	182/11559	0.88689	1	ENSBTAG00000047325.2;ENSBTAG00000030182.4;ENSBTAG00000008338.6;ENSBTAG00000014600.6;ENSBTAG00000020048.6	K04549+K04441+K05858+K08048+K04440	5	https:\\www.genome.jp\dbget-bin\www_bget?map04723
ko00260	Glycine, serine and threonine metabolism	1/243	13/687	0.996778	1	MW0193946	C00078	1	1/487	53/11559	0.898393	1	ENSBTAG00000009029.5	K01620	1	https:\\www.genome.jp\dbget-bin\www_bget?map00260
ko00620	Pyruvate metabolism	1/243	5/687	0.888146	1	MW0105420	C03248	1	1/487	53/11559	0.898393	1	ENSBTAG00000007820.5	K01759	1	https:\\www.genome.jp\dbget-bin\www_bget?map00620
ko00310	Lysine degradation	1/243	6/687	0.928	1	MW0148635	C04020	1	2/487	91/11559	0.901358	1	ENSBTAG00000018965.6;ENSBTAG00000050967.1	K22410+K00825	2	https:\\www.genome.jp\dbget-bin\www_bget?map00310
ko04080	Neuroactive ligand-receptor interaction	8/243	21/687	0.478094	1	MEDN0785;MW0062186;MEDP1002;MEDL00630;MW0062226;MW0054328;MW0054324;MEDN1434	C02165+C00410+C01996+C01829+C00696+C05952+C05951+C02165	8	12/487	396/11559	0.912063	1	ENSBTAG00000016785.4;ENSBTAG00000049473.1;ENSBTAG00000007169.6;ENSBTAG00000001242.3;ENSBTAG00000021958.6;ENSBTAG00000054072.1;ENSBTAG00000007092.3;ENSBTAG00000009654.6;ENSBTAG00000054832.1;ENSBTAG00000000376.6;ENSBTAG00000008059.5;ENSBTAG00000019623.5	K04161+K04216+K05215+K04141+K01352+K25343+K04169+K04289+K05263+K05217+K04131+K05206	12	https:\\www.genome.jp\dbget-bin\www_bget?map04080
ko04974	Protein digestion and absorption	2/243	20/687	0.998279	1	MW0107537;MW0193946	C00463+C00078	2	3/487	135/11559	0.927978	1	ENSBTAG00000010082.6;novel.156;ENSBTAG00000004582.6	K08135+K06238+K24357	3	https:\\www.genome.jp\dbget-bin\www_bget?map04974
ko04070	Phosphatidylinositol signaling system	5/243	11/687	0.340532	1	MW0012936;MEDP1122;MW0050304;MW0049512;MW0013709	C00641+C00641+C00641+C00641+C00641	5	2/487	104/11559	0.93742	1	ENSBTAG00000031483.3;ENSBTAG00000008338.6	K02183+K05858	2	https:\\www.genome.jp\dbget-bin\www_bget?map04070
ko00270	Cysteine and methionine metabolism	5/243	18/687	0.823475	1	MW0105138;MEDN0048;MW0104240;MW0193990;MW0143662	C05527+C01817+C01234+C01118+C03089	5	1/487	68/11559	0.94691	1	ENSBTAG00000016446.5	K14454	1	https:\\www.genome.jp\dbget-bin\www_bget?map00270
ko04714	Thermogenesis	12/243	20/687	0.0198248	1	MEDP1448;MW0053741;MEDN1561;MW0054970;MW0076931;MW0076080;MW0076265;MW0053713;MW0068361;MW0066842;MW0055015;MW0055011	C01885+C01885+C01885+C01885+C00422+C00422+C00422+C00422+C00422+C00422+C01885+C01885	12	9/487	337/11559	0.949818	1	ENSBTAG00000018965.6;ENSBTAG00000034662.2;ENSBTAG00000030182.4;ENSBTAG00000040564.2;ENSBTAG00000002046.5;ENSBTAG00000032150.4;ENSBTAG00000032057.2;ENSBTAG00000025458.4;ENSBTAG00000014600.6	K22410+K00415+K04441+K02272+K02273+K02128+K02140+K22198+K08048	9	https:\\www.genome.jp\dbget-bin\www_bget?map04714
ko04066	HIF-1 signaling pathway	1/243	4/687	0.826372	1	Hmfn000531	C00072	1	2/487	127/11559	0.97275	1	ENSBTAG00000015582.6;ENSBTAG00000006894.6	K00510+K13241	2	https:\\www.genome.jp\dbget-bin\www_bget?map04066
ko03320	PPAR signaling pathway	2/243	2/687	0.124779	1	MEDN0785;MEDN1434	C02165+C02165	2	1/487	95/11559	0.983532	1	ENSBTAG00000012855.6	K01059	1	https:\\www.genome.jp\dbget-bin\www_bget?map03320
ko04931	Insulin resistance	7/243	17/687	0.392903	1	MW0194064;MW0076931;MW0076080;MW0076265;MW0053713;MW0068361;MW0066842	C02571+C00422+C00422+C00422+C00422+C00422+C00422	7	1/487	116/11559	0.993387	1	ENSBTAG00000020048.6	K04440	1	https:\\www.genome.jp\dbget-bin\www_bget?map04931
ko01100	Metabolic pathways	186/243	544/687	0.912423	1	MW0105138;MW0012936;MW0015782;MW0109041;MW0114359;MEDP1348;MW0113150;MEDN0785;MEDL02163;MEDP1333;MW0126805;MW0126003;MEDP2797;MW0052607;MW0062186;MW0105253;MW0012582;MW0168643;MW0014794;MEDL02295;MW0012825;MEDL00630;MW0012806;MW0052998;MEDP0176;MW0146703;MW0005229;MW0049052;MW0011902;MW0062226;MW0168069;MW0144865;MEDP1339;MW0057740;MEDP1122;MEDP1194;MW0148500;MW0114745;MW0143655;MEDP1448;MW010424…	C05527+C00641+C00674+C00864+C05841+C00157+C19567+C02165+C05966+C00157+C00178+C12312+C00535+C01694+C00410+C01036+C05300+C02376+C05635+C06199+C00157+C01829+C00157+C06426+C00214+C14154+C06730+C08589+C00157+C00696+C01825+C00507+C00157+C00157+C00641+C01673+C20444+C00328+C05281+C01885+C01234+C14772+C00157+C00157+C01433+C00157+C02612+C00642+C05488+C01762+C00350+C05954+C05953+C04411+C01885+C00463+C00157+…	186	57/487	1881/11559	0.998468	1	ENSBTAG00000009029.5;ENSBTAG00000035998.4;ENSBTAG00000005725.5;ENSBTAG00000018688.5;ENSBTAG00000008747.6;ENSBTAG00000021961.6;ENSBTAG00000001842.6;ENSBTAG00000035572.3;ENSBTAG00000018965.6;ENSBTAG00000019516.6;ENSBTAG00000012317.6;ENSBTAG00000016446.5;ENSBTAG00000034662.2;ENSBTAG00000027477.5;ENSBTAG00000020602.6;ENSBTAG00000015582.6;ENSBTAG00000019979.6;ENSBTAG00000012977.6;ENSBTAG00000016415.6;…	K01620+K00933+K00463+K00084+K03331+K00072+K00799+K02144+K22410+K00545+K03783+K14454+K00415+K00735+K00463+K00510+K13809+K00545+K01254+K03369+K01476+K01759+K02155+K00019+K12318+K18283+K00469+K00501+K02272+K00629+K01745+K01939+K02273+K02128+K00799+K01431+K05858+K02140+K01513+K13241+K12373+K08048+K06210+K01543+K02368+K18246+K01544+K07418+K00757+K00825+K00939+K11140+K00383+K14394+K16342+K00814+K00939	57	https:\\www.genome.jp\dbget-bin\www_bget?map01100
